# Supplementary material for: Weighted gene coexpression network analysis-based identification of key modules and hub genes associated with drought sensitivity in rice
Source: BMC Plant Biol. 2020 Oct 20;20:478. doi: 10.1186/s12870-020-02705-9 (PMC7576772; doi:10.1186/s12870-020-02705-9)
Supplement: Supplementary file 12 — Additional file 12: Table S2–1. The differentially expressed genes (DEGs) identified in the comparison of PR403_CK22vsPR403_CK40 (log2FC ≥ 1 and padj ≤ 0.05). Table S2–2. The differentially expressed genes (DEGs) identified in the comparison of PR403_CK20vsPR403_CK40 (log2FC ≥ 1 and padj ≤ 0.05). Table S2–3. The differentially expressed genes (DEGs) identified in the comparison of PY6_CK22vsPY6_CK40 (log2FC ≥ 1 and padj ≤ 0.05). Table S2–4. The differentially expressed genes (DEGs) identified in the comparison of PY6_CK20vsPY6_CK40 (log2FC ≥ 1 and padj ≤ 0.05). Table S2–5. The development dependent DEGs identified in the comparison of PR403_CK22vsPR403_CK40 (log2FC ≥ 1 and padj ≤ 0.05). Table S2–6 The development dependent DEGs identified in the comparison of PR403_CK20vsPR403_CK40 (log2FC ≥ 1 and padj ≤ 0.05). Table S2–7. The development dependent DEGs identified in the comparison of PY6_CK22vsPY6_CK40 (log2FC ≥ 1 and padj ≤ 0.05). Table S2–8. The development dependent DEGs identified in the comparison of PY6_CK20vsPY6_CK40 (log2FC ≥ 1 and padj ≤ 0.05). Table S2–9. The differentially expressed genes (DEGs) identified in the comparison of PR403_22vsPR403_CK40 (log2FC ≥ 1 and padj ≤ 0.05). Table S2–10. The differentially expressed genes (DEGs) identified in the comparison of PR403_20vsPR403_CK40 (log2FC ≥ 1 and padj ≤ 0.05). Table S2–11. The differentially expressed genes (DEGs) identified in the comparison of PY6_22vsPY6_CK40 (log2FC ≥ 1 and padj ≤ 0.05). Table S2–12. The differentially expressed genes (DEGs) identified in the comparison of PY6_20vsPY6_CK40 (log2FC ≥ 1 and padj ≤ 0.05). [file 12870_2020_2705_MOESM12_ESM.xlsx]

## Sheet: Table S2-1
Table S2-1 The differentially expressed genes (DEGs) identified in the comparison of PR403_CK22vsPR403_CK40 (log2FC≥ 1 and padj ≤0.05)
Gene_id	PR403_CK22a	PR403_CK40b	log2FC	pvalue	padjc	gene_description	Notes: a represents untreated control sample and it was paralleled to the certain treated sample; b represents sample and it was collected at untreated condition; c represents false discovery rate correction.
Os01g0101150	24.2456	51.3453	-1.07719	0.0110272	0.0310297	Hypothetical conserved gene.
Os01g0101700	1533.79	279.084	2.45972	5.6e-37	2.58e-35	Similar to chaperone protein dnaJ 20.
Os01g0102850	50.1803	327.932	-2.70864	1.53e-24	4.17e-23	Similar to nitrilase 2.
Os01g0102900	7038.62	125264	-4.15359	3.69e-256	9.03e-253	Light-regulated protein%2C Regulation of light-dependent attachment of LEAF-TYPE FERREDOXIN-NADP+ OXIDOREDUCTASE (LFNR) to the thylakoid membrane
Os01g0103000	13.7959	142.289	-3.36948	3.73e-20	8.01e-19	Snf7 family protein.
Os01g0103100	135.634	64.7051	1.07533	8.3e-05	0.000386647	TGF-beta receptor%2C type I/II extracellular region family protein.
Os01g0104800	211.178	467.6	-1.14645	2.01e-12	2.39e-11	Sas10/Utp3 family protein.
Os01g0106500	70.9576	151.26	-1.08985	8.53e-06	4.72e-05	Conserved hypothetical protein.
Os01g0106600	63.8709	29.8694	1.07728	0.0070708	0.0210228	Similar to Chitin-binding lectin 1 precursor (PL-I).
Os01g0106900	6632.55	2906.48	1.19044	3.5e-14	4.85e-13	Similar to 1-deoxy-D-xylulose 5-phosphate reductoisomerase (Fragment).
Os01g0107400	13.8283	53.7908	-1.96649	5.09e-06	2.93e-05	Conserved hypothetical protein.
Os01g0108400	1062.73	263.291	2.01134	2.88e-16	4.73e-15	Helix-loop-helix DNA-binding domain containing protein.
Os01g0108500	214.765	24.0547	3.13641	9.47e-17	1.61e-15	Protein of unknown function DUF3778 domain containing protein.
Os01g0108800	38.531	7.98766	2.2734	0.000139368	0.000622136	Protein of unknown function DUF936%2C plant family protein.
Os01g0110100	143.22	46.0907	1.6365	4.95e-06	2.85e-05	Phosphate (Pi) transporter%2C Pi homeostasis
Os01g0110500	38.7369	165.464	-2.09204	3e-14	4.19e-13	Protein kinase%2C core domain containing protein.
Os01g0110700	126.67	59.1622	1.09404	3.73e-05	0.000184813	Similar to Phosphoenolpyruvate carboxylase (EC 4.1.1.31).
Os01g0111300	77.6923	22.1427	1.82657	5.87e-07	3.89e-06	Conserved hypothetical protein.
Os01g0111700	139	16.1696	3.1177	5.24e-17	9.1e-16	Conserved hypothetical protein.
Os01g0112500	955.813	381.289	1.32768	3.14e-19	6.29e-18	Similar to Plakoglobin/armadillo/beta-catenin-like protein (Fragment).
Os01g0113500	19.5901	3.03695	2.79325	0.00327044	0.010674	Similar to Receptor-like kinase.
Os01g0115600	1273.37	419.06	1.6008	9.78e-26	2.87e-24	Similar to LRK14.
Os01g0115700	217.106	51.5085	2.07684	1.2e-15	1.87e-14	Similar to Receptor-like kinase.
Os01g0115752	3.90951	0	4.62788	0.0186603	0.0489655	Non-protein coding transcript.
Os01g0115800	155.791	61.2341	1.34996	3.64e-07	2.49e-06	Similar to Receptor-like kinase.
Os01g0115900	100.847	18.3588	2.46578	4.39e-10	4.23e-09	Similar to Receptor-like protein kinase.
Os01g0115950	106.851	33.5479	1.66774	9.98e-08	7.31e-07	Hypothetical protein.
Os01g0117200	171.857	8.94419	4.25448	2.66e-28	8.68e-27	Similar to ARK protein (Fragment).
Os01g0117266	12.0784	0.98856	3.49483	0.00282571	0.0093687	Conserved hypothetical protein.
Os01g0117300	57.0548	5.60419	3.33904	2.17e-09	1.92e-08	Similar to Receptor kinase LRK10.
Os01g0117500	36.137	13.6559	1.40959	0.00179352	0.00625514	Similar to Receptor kinase LRK10.
Os01g0117700	24.7575	71.9911	-1.54252	3.12e-05	0.000156571	Similar to LRK14.
Os01g0118600	16.0514	35.1011	-1.12355	0.0140506	0.0383599	Similar to Hga5 protein.
Os01g0120500	2271.02	900.798	1.33469	4.64e-15	6.89e-14	Similar to PAP fibrillin domain containing protein%2Cexpressed.
Os01g0121000	0.360336	9.14496	-4.47909	0.00261081	0.0087283	Conserved hypothetical protein.
Os01g0121300	231.874	496.99	-1.10111	3.28e-09	2.84e-08	Conserved hypothetical protein.
Os01g0124200	11.0667	104.534	-3.24071	9.16e-13	1.12e-11	Similar to Bowman Birk trypsin inhibitor.
Os01g0124401	0	7.29261	-5.10473	0.00184989	0.00643094	Similar to Bowman-Birk type bran trypsin inhibitor.
Os01g0125550	7.25654	26.1009	-1.85005	0.00205507	0.00705326	Conserved hypothetical protein.
Os01g0125600	15.3019	41.8643	-1.44542	0.00160348	0.00565381	Heavy metal transport/detoxification protein domain containing protein.
Os01g0126200	1525.7	723.086	1.07717	1.43e-10	1.44e-09	Multicopper oxidase
Os01g0127400	117.115	379.968	-1.6954	2.18e-19	4.42e-18	Protein of unknown function DUF3326 domain containing protein.
Os01g0127600	198.131	50.1683	1.97639	1.03e-08	8.47e-08	Similar to Bowman-Birk type proteinase inhibitor D-II precursor (IV).
Os01g0128200	173.148	860.037	-2.31453	1.82e-28	6.02e-27	Similar to Nuclease I.
Os01g0128700	120.275	55.4377	1.11847	0.000170671	0.000749214	Conserved hypothetical protein.
Os01g0130200	1321	151.877	3.12555	9.35e-97	2.03e-94	Hypothetical conserved gene.
Os01g0130400	223.48	518.398	-1.21503	5.05e-09	4.28e-08	Similar to Alpha-xylosidase precursor (Fragment).
Os01g0131900	0.79001	13.4872	-4.12709	0.00118904	0.00432435	Similar to Wound-induced protease inhibitor (WIP1).
Os01g0132766	50.6446	207.82	-2.03688	2.95e-15	4.46e-14	Zinc finger%2C C2H2-like domain containing protein.
Os01g0132800	342.804	1240.09	-1.85364	1.13e-28	3.77e-27	Peptidyl-tRNA hydrolase family protein.
Os01g0133832	25.4041	2.80175	3.26646	1.28e-05	6.85e-05	Hypothetical gene.
Os01g0134700	284.099	101.098	1.50037	6.42e-06	3.63e-05	Calmodulin binding protein-like family protein.
Os01g0135700	55.2312	174.647	-1.66683	2.84e-07	1.97e-06	EF-HAND 2 domain containing protein.
Os01g0136300	14.415	58.5354	-2.01499	8.66e-06	4.78e-05	Conserved hypothetical protein.
Os01g0136700	13.9483	1.08131	3.64649	0.00124684	0.00451082	Conserved hypothetical protein.
Os01g0137500	43.8972	19.4728	1.1644	0.00379597	0.01215	Protein kinase%2C catalytic domain domain containing protein.
Os01g0138500	729.538	81.1165	3.17	1.09e-42	6.18e-41	Protein of unknown function DUF789 family protein.
Os01g0142300	1294.02	530.802	1.28835	1.58e-09	1.43e-08	Glycosyl transferase%2C group 1 domain containing protein.
Os01g0143300	69.1143	210.512	-1.60943	9.2e-13	1.12e-11	Similar to Glycine-rich protein (Fragment).
Os01g0143700	0	7.00794	-5.04574	0.00177854	0.00620852	Similar to Mitochondrial glycoprotein.
Os01g0143800	428.331	2760.43	-2.68678	7.55e-53	5.97e-51	Mitochondrial glycoprotein family protein.
Os01g0144800	44.5371	89.443	-1.00385	0.00975424	0.0278815	Protein of unknown function DUF3681 domain containing protein.
Os01g0147300	17.9154	3.88305	2.23775	0.00636783	0.0192083	Similar to membrane protein.
Os01g0147400	3.44517	20.8326	-2.59476	0.000547406	0.00214804	Uncharacterised domain XH domain containing protein.
Os01g0149350	0	20.5974	-6.60822	7.96e-07	5.18e-06	NB-ARC domain containing protein.
Os01g0149500	0.755341	16.3479	-4.42602	0.000348689	0.00143135	NBS-LRR domain-containing protein%2C Rice blast disease resistance
Os01g0151700	614.822	61.4812	3.32291	3.33e-57	3.01e-55	Similar to Short-chain dehydrogenase Tic32.
Os01g0151750	12.1072	0	6.26574	2.02e-05	0.000104489	Hypothetical conserved gene.
Os01g0151900	6.89503	49.5737	-2.84293	2.5e-08	1.97e-07	Pentatricopeptide repeat domain containing protein.
Os01g0153200	17.9629	47.2782	-1.39371	0.000740788	0.00281612	Hypothetical conserved gene.
Os01g0153250	32.2691	100.98	-1.64922	5.49e-07	3.66e-06	Hypothetical conserved gene.
Os01g0154950	7.18485	0.348726	4.55153	0.00424143	0.013394	Hypothetical gene.
Os01g0158200	700.646	345.186	1.02149	2.14e-11	2.33e-10	Similar to Serine carboxypeptidase II-1 precursor (EC 3.4.16.6) (CP-MII.1) (Fragment).
Os01g0158400	238.38	101.165	1.23481	4.75e-10	4.55e-09	Galactose-binding like domain containing protein.
Os01g0158900	209.542	1330.52	-2.66853	1.87e-70	2.33e-68	Zinc finger%2C NF-X1-type domain containing protein.
Os01g0159000	4.27102	0	4.75671	0.011139	0.0313051	Similar to cDNA clone:J023049H21%2C full insert sequence.
Os01g0159400	352.225	1358.37	-1.94726	3.04e-40	1.57e-38	Similar to Acyl-coenzyme A oxidase 4%2C peroxisomal (EC 1.3.3.6) (AOX 4) (Short- chain acyl-CoA oxidase) (SAOX) (AtCX4) (G6p) (AtG6).
Os01g0159800	21.2659	6.86068	1.59655	0.0155502	0.0417851	Similar to DNA binding protein.
Os01g0161000	15.0121	0	6.57217	3.48e-06	2.05e-05	Hypothetical conserved gene.
Os01g0167900	96.5858	47.885	1.00116	0.000605768	0.00235228	KIP1-like domain containing protein.
Os01g0168400	169.811	934.628	-2.46053	2.11e-22	5.1e-21	Zinc finger%2C RING/FYVE/PHD-type domain containing protein.
Os01g0168450	24.0797	103.404	-2.10215	4.99e-07	3.35e-06	Hypothetical protein.
Os01g0170000	717.011	237.391	1.59632	2.24e-23	5.73e-22	Raffinose synthase family protein.
Os01g0170051	527.896	197.03	1.42252	1.07e-16	1.81e-15	Hypothetical protein.
Os01g0170600	2750.69	1360.82	1.01539	1.52e-09	1.37e-08	UspA domain containing protein.
Os01g0170900	100.332	5.4187	4.1687	1.34e-19	2.78e-18	Conserved hypothetical protein.
Os01g0171800	1565.66	297.468	2.39313	1.27e-58	1.18e-56	Conserved hypothetical protein.
Os01g0172100	871.923	432.212	1.01248	1.21e-10	1.22e-09	Similar to Triose phosphate/phosphate translocator%2C non-green plastid%2C chloroplast precursor (CTPT).
Os01g0172600	201.472	90.5626	1.14609	1.41e-07	1.01e-06	Similar to electron carrier/ heme binding / peroxidase.
Os01g0172701	46.0985	14.4908	1.64916	0.000246595	0.00104934	Regulator of chromosome condensation%2C RCC1 domain containing protein.
Os01g0172900	204.799	58.7112	1.78856	3.63e-11	3.87e-10	Glycoside hydrolase%2C family 28 domain containing protein.
Os01g0173000	1078.61	452.877	1.25366	6.74e-13	8.32e-12	Putative thiol-disulphide oxidoreductase DCC domain containing protein.
Os01g0173900	601.509	272.96	1.14272	1.96e-05	0.000101661	Similar to MRP-like ABC transporter.
Os01g0174000	512.83	138.933	1.88701	3.91e-21	8.87e-20	Similar to BZIP transcription factor (Fragment).
Os01g0175400	23.83	63.576	-1.40657	0.000249246	0.00105929	Ankyrin repeat containing protein.
Os01g0175600	204.955	58.4288	1.81623	8.21e-08	6.08e-07	Boron (B) transporter
Os01g0175700	1405.05	17.3344	6.40621	4.21e-109	1.21e-106	Boron (B) transporter
Os01g0176000	162.816	73.7	1.15521	2.13e-05	0.000109802	UDP-glucuronosyl/UDP-glucosyltransferase family protein.
Os01g0176100	38.9714	9.63683	1.98301	9.82e-05	0.000452097	UDP-glucuronosyl/UDP-glucosyltransferase family protein.
Os01g0176300	9.7742	45.1232	-2.20113	4.7e-05	0.000228732	Pentatricopeptide repeat domain containing protein.
Os01g0176400	56.6755	4.64526	3.57522	2.27e-11	2.46e-10	Similar to Photoreceptor-interacting protein-like.
Os01g0177400	107.779	45.0334	1.27059	4.22e-05	0.000207397	GA 3 beta-hydroxylase2%2C GA metabolism
Os01g0178000	328.477	1288.43	-1.97133	7.51e-45	4.6e-43	Pyridoxal phosphate-dependent transferase%2C major region%2C subdomain 1 domain containing protein.
Os01g0178100	471.713	197.737	1.25224	6.24e-15	9.21e-14	Region of unknown function DUF1767 domain containing protein.
Os01g0178400	203.083	40.5719	2.33357	4.18e-20	8.92e-19	Similar to Protein phosphatase 2A B'kappa subunit.
Os01g0179600	5305.01	648.658	3.03177	6.57e-10	6.18e-09	UDP-glucuronosyl/UDP-glucosyltransferase family protein.
Os01g0179800	4998.95	613.002	3.0281	1.6e-80	2.43e-78	TMS membrane protein/tumour differentially expressed protein family protein.
Os01g0180300	360.527	1759.27	-2.28571	2.91e-45	1.81e-43	Lipoprotein%2C type 6 family protein.
Os01g0180600	60.369	156.954	-1.37623	1.74e-07	1.24e-06	Similar to MutS homolog 7 (Fragment).
Os01g0181166	2.29952	11.1245	-2.28079	0.0154946	0.0416735	Hypothetical gene.
Os01g0182600	14610	39902.1	-1.44953	3.22e-29	1.1e-27	GIGANTEA protein.
Os01g0183850	13.7242	37.7713	-1.46525	0.00370103	0.0118949	Conserved hypothetical protein.
Os01g0183950	34.1772	12.2218	1.50542	0.00998691	0.0284862	Hypothetical protein.
Os01g0184500	153.386	777.436	-2.33997	5.06e-24	1.33e-22	DEAD-like helicase%2C N-terminal domain containing protein.
Os01g0186600	163.329	11.2302	3.92939	7.91e-20	1.66e-18	Conserved hypothetical protein.
Os01g0186900	92.8909	685.211	-2.88308	2.6e-20	5.6e-19	Similar to cDNA clone:001-117-G12%2C full insert sequence.
Os01g0188100	341.602	158.73	1.10279	4.47e-10	4.3e-09	Isopenicillin N synthase family protein.
Os01g0188200	191.743	75.9522	1.34179	1.36e-05	7.22e-05	Conserved hypothetical protein.
Os01g0188400	8995.09	1864.99	2.26984	4.81e-89	8.75e-87	NADP-dependent malic enzyme%2C chloroplast precursor (EC 1.1.1.40) (NADP-ME).
Os01g0188900	410.064	1000.2	-1.28682	6.83e-18	1.26e-16	Similar to Ankyrin-like protein-like protein.
Os01g0190000	687.857	1842.61	-1.42115	9.14e-28	2.92e-26	Similar to oxidoreductase.
Os01g0191200	2538.9	8941.89	-1.81638	5.47e-45	3.38e-43	Similar to Acid phosphatase.
Os01g0191700	3529.51	1211.06	1.54287	9.61e-40	4.91e-38	Similar to Pyrophosphate-fructose-6-phosphate 1-phosphotransferase-like protein (Pyrophosphate-dependent phosphofructo-1-kinase-like protein).
Os01g0192900	5.12449	0	5.01849	0.0137166	0.037588	1-aminocyclopropane-1-carboxylate synthase family protein.
Os01g0193600	49.3533	116.918	-1.24234	1.21e-05	6.5e-05	Methyltransferase small domain containing protein.
Os01g0194200	41.1011	20.0919	1.02732	0.0120481	0.0335625	IQ calmodulin-binding region domain containing protein.
Os01g0194600	377.196	60.1393	2.64074	1.02e-16	1.73e-15	Thioredoxin fold domain containing protein.
Os01g0195400	569.219	156.398	1.86944	6.54e-13	8.07e-12	Harpin-induced 1 domain containing protein.
Os01g0196300	58.8049	1.65398	5.12287	1.44e-12	1.73e-11	Basic helix-loop-helix (bHLH) transcription factor%2C Diterpenoid phytoalexin factor%2C Biosynthesis of diterpenoid phytoalexins%2C Stress response
Os01g0197400	253.002	513.405	-1.01987	1.97e-09	1.76e-08	Conserved hypothetical protein.
Os01g0197450	2.72449	16.2249	-2.58346	0.00351582	0.0113634	Pentatricopeptide repeat domain containing protein.
Os01g0197500	126.863	50.8909	1.3229	1.82e-06	1.12e-05	Similar to predicted protein.
Os01g0197700	26.7855	4.20619	2.66886	0.000109036	0.000497953	Cytokinin oxidase/dehydrogenase%2C Regulation of grain production
Os01g0198000	4.98934	35.3068	-2.82696	1.71e-05	8.96e-05	RNA-dependent RNA polymerase%2C eukaryotic-type domain containing protein.
Os01g0198900	4715.1	1091.35	2.11187	6.57e-31	2.42e-29	Polyketide cyclase/dehydrase domain containing protein.
Os01g0199400	268.484	62.4569	2.10924	2.21e-24	5.97e-23	Alpha/beta hydrolase family protein.
Os01g0199550	30.6685	4.80206	2.67459	5.45e-06	3.11e-05	Non-protein coding transcript.
Os01g0199700	38.842	10.7406	1.85345	0.000107131	0.000489915	Protein of unknown function DUF1677%2C plant domain containing protein.
Os01g0201200	5084.93	971.304	2.38871	8.15e-50	5.93e-48	Similar to Protein kinase.
Os01g0202500	140.434	1179.68	-3.07287	7.67e-70	9.48e-68	Similar to B-box zinc finger family protein.
Os01g0202700	23.0722	0.348726	6.23083	5.08e-06	2.92e-05	Similar to Flowering locus T3.
Os01g0202800	34.9371	2.97049	3.60359	3.59e-08	2.78e-07	Similar to NOD26-like membrane integral protein ZmNIP1-1.
Os01g0203400	36.6477	78.5282	-1.10117	0.00119362	0.0043369	Hypothetical protein.
Os01g0203800	661.556	206.087	1.67886	6.05e-18	1.11e-16	Protein of unknown function DUF641%2C plant domain containing protein.
Os01g0203900	61.1495	17.8645	1.78637	5.23e-06	3e-05	Hypothetical protein.
Os01g0205200	60.5446	258.601	-2.09365	7.35e-19	1.44e-17	Pentatricopeptide repeat domain containing protein.
Os01g0206650	550.579	205.345	1.42557	6.42e-09	5.38e-08	Hypothetical protein.
Os01g0206700	2322.23	752.065	1.62597	6.46e-23	1.62e-21	Similar to Serine/threonine protein kinase (CBL-interacting protein kinase 20).
Os01g0208000	14.2268	52.6135	-1.89331	6.23e-05	0.000297111	Protein of unknown function DUF6%2C transmembrane domain containing protein.
Os01g0209200	20.0349	52.4699	-1.39091	0.000562218	0.00220093	Similar to 14-3-3 protein 7.
Os01g0209800	317.232	118.162	1.42065	2.33e-09	2.05e-08	Similar to Cationic amino acid transporter (Fragment).
Os01g0212400	238.037	588.182	-1.30354	2.73e-15	4.15e-14	EF-Hand type domain containing protein.
Os01g0214800	2069.19	752.676	1.45751	1.58e-20	3.44e-19	Lipase%2C GDSL domain containing protein.
Os01g0217000	75.1571	169.14	-1.17283	3.94e-05	0.000194287	Protein of unknown function DUF231%2C plant domain containing protein.
Os01g0217500	287.53	13.9614	4.35315	4.38e-41	2.33e-39	ThiJ/PfpI domain containing protein.
Os01g0219300	87.3416	6.93264	3.63969	1.81e-13	2.34e-12	Conserved hypothetical protein.
Os01g0220200	4200.26	1508.7	1.47763	9.29e-17	1.58e-15	Similar to Uncharacterized plant-specific domain TIGR01589 family protein.
Os01g0220700	155.873	24.9477	2.66195	3.3e-14	4.58e-13	Similar to predicted protein.
Os01g0221000	79.122	281.098	-1.82624	3.96e-16	6.43e-15	Hypothetical protein.
Os01g0221100	106.327	333.072	-1.64286	4.96e-13	6.2e-12	GH3 auxin-responsive promoter family protein.
Os01g0221400	1185.29	168.53	2.81156	1.6e-60	1.57e-58	Conserved hypothetical protein.
Os01g0221600	939.628	132.678	2.83129	1.76e-30	6.34e-29	Aluminum-activated malate transporter%2C Malate-permeable anion channel%2C Facilitation of malate efflux from cells
Os01g0221900	25.8973	59.8709	-1.20854	0.000751811	0.0028536	Similar to peptidase C45%2C acyl-coenzyme A/6-aminopenicillanic acid acyl-transferase.
Os01g0222600	1196.25	3391.23	-1.50299	1.19e-21	2.78e-20	Conserved hypothetical protein.
Os01g0222700	157.62	329.009	-1.05871	4.52e-08	3.45e-07	Protein of unknown function DUF659 domain containing protein.
Os01g0224100	10.7041	68.8794	-2.68584	2.64e-10	2.59e-09	Similar to DNA binding protein-like protein.
Os01g0224700	62.0645	19.5041	1.67617	1.51e-05	7.98e-05	Flavin monooxygenase-like enzyme%2C Auxin biosynthesis
Os01g0226600	395.686	47.1821	3.06959	1.4e-31	5.26e-30	Similar to C4-dicarboxylate transporter/malic acid transport protein.
Os01g0227100	1286.54	5521.27	-2.1014	1.87e-45	1.17e-43	Chlorophyll b reductase%2C Leaf senescence
Os01g0227350	691.069	128.651	2.42762	3.73e-45	2.32e-43	Hypothetical protein.
Os01g0227400	892.947	137.877	2.69467	1.29e-46	8.47e-45	Similar to Cytochrome P450 71A1 (EC 1.14.-.-) (CYPLXXIA1) (ARP-2).
Os01g0227800	386.225	182.825	1.08423	1.2e-06	7.64e-06	Similar to cDNA%2C clone: J075083L18%2C full insert sequence.
Os01g0228400	214.113	0.595866	8.56249	3.58e-16	5.84e-15	Pentatricopeptide repeat domain containing protein.
Os01g0228450	4.10003	0	4.70684	0.0144322	0.0392307	Hypothetical protein.
Os01g0232300	139.861	302.483	-1.11001	4.98e-06	2.87e-05	Similar to TRZ3 (TRNASE Z 3)%3B 3'-tRNA processing endoribonuclease/ catalytic.
Os01g0234100	59.0476	179.49	-1.60485	2.23e-10	2.2e-09	Transcriptional factor B3 family protein.
Os01g0235100	3637.82	186.966	4.28724	5.42e-156	3.95e-153	Similar to predicted protein.
Os01g0235350	252.362	24.3372	3.34904	3.02e-24	8.08e-23	Conserved hypothetical protein.
Os01g0235900	1909.07	161.783	3.56944	1.7e-70	2.13e-68	Thioredoxin fold domain containing protein.
Os01g0236400	12.2853	33.0169	-1.42238	0.00519802	0.0160386	Similar to protein ABIL1.
Os01g0236700	6395.4	3164.82	1.01506	8.57e-12	9.65e-11	Octicosapeptide/Phox/Bem1p domain containing protein.
Os01g0237000	3.01784	28.0975	-3.19583	5.53e-05	0.000266282	Uncharacterised protein family UPF0497%2C trans-membrane plant subgroup domain containing protein.
Os01g0237100	892.796	5999.45	-2.74856	1e-81	1.56e-79	Phosphoglycerate mutase domain containing protein.
Os01g0237200	0.39383	13.3096	-5.0112	0.000376111	0.00153387	Conserved hypothetical protein.
Os01g0237500	35.0652	3.94137	3.14568	4.37e-05	0.000213986	NmrA-like family protein.
Os01g0239300	7.22187	60.2854	-3.05951	3.96e-10	3.83e-09	Conserved hypothetical protein.
Os01g0241000	188.626	46.2944	2.01954	1.41e-15	2.19e-14	Conserved hypothetical protein.
Os01g0242600	716.943	1464.71	-1.03099	1.01e-17	1.83e-16	C2 calcium-dependent membrane targeting domain containing protein.
Os01g0246400	257.211	15.4227	4.08246	1.11e-35	4.87e-34	Similar to Low molecular mass early light-inducible protein HV90%2C chloroplast precursor (ELIP).
Os01g0248300	19.5071	61.8409	-1.66409	1.64e-05	8.6e-05	Similar to Pathogen-related protein.
Os01g0248701	213.317	61.0085	1.79316	6.67e-07	4.39e-06	Terpenoid synthase domain containing protein.
Os01g0250900	734.563	1925.87	-1.3901	2.29e-16	3.78e-15	HAD superfamily (subfamily IG) hydrolase%2C 5'-Nucleotidase protein.
Os01g0253900	279.576	699.19	-1.32282	9.02e-17	1.54e-15	Lipase%2C class 3 family protein.
Os01g0255100	4.20521	31.3915	-2.90541	1.49e-05	7.91e-05	Similar to Soluble epoxide hydrolase.
Os01g0257100	344.913	124.06	1.47797	9.07e-09	7.47e-08	Rapid ALkalinization Factor family protein.
Os01g0257300	8.30406	0.787793	3.32863	0.00901292	0.0260443	Similar to FPF1.
Os01g0259300	314.037	66.4013	2.23262	4.71e-19	9.33e-18	Non-protein coding transcript.
Os01g0259900	40.0687	92.49	-1.21515	0.000163875	0.000722318	Conserved hypothetical protein.
Os01g0259966	0	9.7903	-5.54218	0.000369762	0.00151027	Non-protein coding transcript.
Os01g0260000	2.26485	15.8723	-2.78262	0.00299854	0.00988716	Protein prenyltransferase domain containing protein.
Os01g0262500	282.834	120.551	1.22625	1.89e-06	1.16e-05	TRAM/LAG1/CLN8 homology domain domain containing protein.
Os01g0263300	7.97839	27.4373	-1.78024	0.00170881	0.00598605	Similar to Peroxidase 72 precursor (EC 1.11.1.7) (Atperox P72) (PRXR8) (ATP6a).
Os01g0263400	23.8218	49.2584	-1.0434	0.00897349	0.0259415	Pentatricopeptide repeat domain containing protein.
Os01g0264000	123.036	13.9583	3.14787	6.51e-21	1.45e-19	Dof transcription factor%2C Promotion of nutrient ion uptake and accumulation
Os01g0265100	77.4798	30.7207	1.3435	0.00279618	0.00928426	Similar to ADP-ribosylation factor.
Os01g0265200	238.284	531.721	-1.156	2.03e-08	1.61e-07	Mitochondrial carrier protein%2C Early leaf development
Os01g0265900	60.1659	138.424	-1.20587	1.06e-05	5.77e-05	Similar to translin family protein.
Os01g0266800	1787.62	332.669	2.42908	4e-24	1.06e-22	Cystinosin/ERS1p repeat containing protein.
Os01g0267300	62.0253	26.7626	1.23838	0.00718312	0.0213215	Hypothetical conserved gene.
Os01g0268000	4.69364	0	4.89242	0.0141122	0.0385123	Hypothetical protein.
Os01g0268100	142.426	44.3684	1.68554	2.12e-11	2.31e-10	Similar to Major facilitator superfamily antiporter.
Os01g0268300	824.014	1677.52	-1.02491	1.87e-13	2.42e-12	Similar to DNA gyrase B subunit.
Os01g0268900	178.002	538.966	-1.59673	4.17e-23	1.05e-21	Conserved hypothetical protein.
Os01g0272800	16.1912	1554.47	-6.59512	2.2e-141	1.29e-138	Conserved hypothetical protein.
Os01g0272850	13.0682	720.022	-5.78954	4.34e-86	7.41e-84	Hypothetical protein.
Os01g0273800	193.281	88.0818	1.14045	0.00486302	0.0151175	FAD-dependent pyridine nucleotide-disulphide oxidoreductase domain containing protein.
Os01g0274100	12.4192	0	6.29694	1.92e-05	9.97e-05	Similar to disulfide oxidoreductase/ monooxygenase/ oxidoreductase.
Os01g0275900	524.905	193.845	1.43537	1.86e-17	3.32e-16	Hypothetical conserved gene.
Os01g0275950	215.577	90.853	1.24349	1.37e-05	7.32e-05	Hypothetical conserved gene.
Os01g0276200	90.0397	234.961	-1.38751	1.39e-09	1.26e-08	Similar to Mitochondrial import receptor subunit TOM40.
Os01g0276900	692.235	238.078	1.53776	9.74e-14	1.29e-12	Conserved hypothetical protein.
Os01g0277500	23.777	58.6809	-1.30322	0.000480679	0.00191341	Dof (DNA binding with one finger) transcription factor%2C C2-C2 zinc finger transcription factor%2C Regulation of flowering time
Os01g0278050	21.244	50.3196	-1.25232	0.0027971	0.00928426	Hypothetical conserved gene.
Os01g0279000	10.7411	0.697452	4.16318	0.00202339	0.00695516	Zinc finger%2C DHHC-type domain containing protein.
Os01g0279400	233.693	1043.2	-2.15868	2.85e-18	5.38e-17	Major facilitator superfamily antiporter.
Os01g0280400	62.321	443.703	-2.83052	4.8e-38	2.29e-36	DNA-binding protein.
Os01g0281000	3854.9	506.386	2.92955	4.97e-74	6.81e-72	Cyclin-like F-box domain containing protein.
Os01g0281050	396.54	45.9815	3.10992	7.57e-29	2.53e-27	Hypothetical protein.
Os01g0281100	761.122	12.9936	5.84596	1.05e-110	3.06e-108	Conserved hypothetical protein.
Os01g0283000	15.6299	37.2286	-1.24515	0.00787596	0.0231208	Conserved hypothetical protein.
Os01g0283600	6.88916	0.24714	4.48795	0.00794726	0.0233048	Similar to Cinnamoyl CoA reductase.
Os01g0283700	58.4086	15.2523	1.92839	4.45e-05	0.000217737	Similar to Cinnamoyl-CoA reductase (EC 1.2.1.44).
Os01g0284700	210.897	446.829	-1.07953	9.72e-07	6.24e-06	Similar to Peptidyl-prolyl cis-trans isomerase.
Os01g0284900	54.9849	13.2544	2.05971	8.87e-06	4.89e-05	Conserved hypothetical protein.
Os01g0286900	31.3834	7.19986	2.13806	0.000290716	0.00121572	Similar to Auxin-responsive protein IAA31 (Indoleacetic acid-induced protein 31).
Os01g0287600	32.1737	8.35476	1.91962	0.00216502	0.00739202	Similar to Chitinase 10.
Os01g0287700	58.3916	131.425	-1.16646	2.72e-05	0.000137541	Hypothetical conserved gene.
Os01g0289600	571.352	111.297	2.36703	3.94e-38	1.89e-36	Similar to WRKY transcription factor 28.
Os01g0289900	22.6001	4.84773	2.28065	0.00730861	0.0216439	Transferase domain containing protein.
Os01g0290000	2916.69	8343.87	-1.51655	1.18e-41	6.42e-40	Similar to Cyprosin precursor (EC 3.4.23.-) (Fragment).
Os01g0291500	125.82	20.9325	2.57109	9.32e-16	1.47e-14	Transferase family protein.
Os01g0292200	4559.96	1458.12	1.64433	7.3e-21	1.62e-19	Serine/threonine protein kinase domain containing protein.
Os01g0292250	444.701	150.827	1.55943	9.52e-08	7e-07	Non-protein coding transcript.
Os01g0292700	166.232	30.2591	2.46557	1.66e-19	3.41e-18	Conserved hypothetical protein.
Os01g0296000	10.3425	33.6311	-1.69989	0.000654589	0.00252152	Protein kinase%2C core domain containing protein.
Os01g0296200	72.2471	9.88878	2.86637	5.01e-10	4.78e-09	Similar to polygalacturonase.
Os01g0297200	67.4518	5.25547	3.66482	5.31e-11	5.56e-10	ATPase%2C AAA-type%2C core domain containing protein.
Os01g0299200	3.73851	25.0388	-2.72226	0.00012031	0.000543997	Pentatricopeptide repeat domain containing protein.
Os01g0300900	45.0664	9.51858	2.2804	0.000206735	0.000894556	Galactose oxidase/kelch%2C beta-propeller domain containing protein.
Os01g0301000	45.5902	133.983	-1.55247	6.16e-09	5.18e-08	Pentatricopeptide repeat domain containing protein.
Os01g0301700	11.4224	38.785	-1.76006	0.000169853	0.000745986	Tetratricopeptide-like helical domain containing protein.
Os01g0301900	602.259	184.822	1.70174	3.41e-12	3.99e-11	Protein of unknown function DUF247%2C plant domain containing protein.
Os01g0302250	23.8981	66.7616	-1.47404	6.42e-05	0.000305386	Conserved hypothetical protein.
Os01g0303000	20601.3	97469.8	-2.24224	5.67e-47	3.76e-45	Similar to CP12 (Fragment).
Os01g0303600	63.4042	126.294	-1.00073	0.000292292	0.00122143	Zinc finger%2C RING/FYVE/PHD-type domain containing protein.
Os01g0303800	71.5549	178.703	-1.3224	1.11e-07	8.11e-07	UspA domain containing protein.
Os01g0304400	3.086	22.3854	-2.87224	0.000757212	0.00287046	Conserved hypothetical protein.
Os01g0306800	450.766	2471.41	-2.454	3.3e-24	8.79e-23	Conserved hypothetical protein.
Os01g0307500	14.5548	2.56655	2.50639	0.00833442	0.0243026	Cation transporter family protein.
Os01g0313300	13.4562	252.43	-4.2361	1.72e-25	4.99e-24	Similar to EREBP-3 protein (Fragment).
Os01g0314000	18.4884	52.7743	-1.52342	0.000209071	0.000903213	Protein of unknown function DUF3615 domain containing protein.
Os01g0314800	7258.32	388.344	4.22583	4.47e-205	6.35e-202	Late embryogenesis abundant protein 3 family protein.
Os01g0316600	466.401	155.916	1.57844	4.26e-15	6.34e-14	Similar to pre-mRNA-splicing factor SF2.
Os01g0318202	0	5.81621	-4.77779	0.00460266	0.0143975	Hypothetical gene.
Os01g0318600	21.2152	6.79593	1.63975	0.00767053	0.0225891	Hypothetical protein.
Os01g0323300	573.216	1351.73	-1.23761	1.13e-13	1.48e-12	RNA-binding%2C CRM domain domain containing protein.
Os01g0323775	1546.51	334.26	2.2133	6.15e-18	1.13e-16	Hypothetical protein.
Os01g0326000	45.2509	90.6802	-1.00643	0.000489391	0.0019435	Similar to Peroxidase (Fragment).
Os01g0326100	48.4588	5.74975	3.05221	1.15e-07	8.37e-07	Similar to Peroxidase component PR-2 and/or 4 (Fragment).
Os01g0326300	224.523	56.974	1.96875	2.06e-17	3.66e-16	Haem peroxidase%2C plant/fungal/bacterial family protein.
Os01g0327400	442.477	208.609	1.08004	2.23e-08	1.76e-07	Similar to Peroxidase (Fragment).
Os01g0329400	424.29	158.1	1.42906	8.77e-17	1.5e-15	Mitochondrial substrate carrier family protein.
Os01g0331100	16.4199	59.9554	-1.86065	1.95e-05	0.000100855	Similar to Alpha-L-fucosidase 2.
Os01g0332100	570.123	4366.58	-2.93703	2.71e-58	2.52e-56	Similar to Neutral invertase-like protein (Fragment).
Os01g0332200	0.360336	13.4112	-5.02073	0.000380779	0.00155101	GA 2-oxidase2%2C GA metabolism
Os01g0333600	287.825	13.04	4.44387	4.18e-51	3.15e-49	Protein of unknown function DUF594 domain containing protein.
Os01g0342500	319.877	145.898	1.13199	0.0012333	0.00446482	Hypothetical conserved gene.
Os01g0343500	3.45104	21.406	-2.63863	0.000850278	0.00318473	Similar to TPR repeat.
Os01g0346700	337.953	69.4841	2.28204	4.8e-27	1.48e-25	Conserved hypothetical protein.
Os01g0351100	11.3231	32.5417	-1.51674	0.00288031	0.00952527	Similar to Poly.
Os01g0352100	152.303	45.0863	1.73949	1.61e-08	1.29e-07	2OG-Fe(II) oxygenase domain containing protein.
Os01g0356400	8179.45	2498.3	1.71111	4.49e-19	8.92e-18	Similar to multidrug resistance protein ABC transporter family.
Os01g0358100	20.2601	3.19444	2.68828	0.000184215	0.000804212	Rapid ALkalinization Factor family protein.
Os01g0360200	2237.79	8279.06	-1.88747	7.7e-64	8.36e-62	Similar to Respiratory burst oxidase homolog.
Os01g0361500	2134.6	1054.5	1.01758	1.1e-10	1.11e-09	Phospholipid/glycerol acyltransferase domain containing protein.
Os01g0362100	1613.52	254.455	2.66437	2.74e-26	8.17e-25	Esterase/lipase/thioesterase domain containing protein.
Os01g0363300	539.8	264.596	1.03154	7.61e-08	5.65e-07	Uncharacterised protein family UPF0497%2C trans-membrane plant subgroup domain containing protein.
Os01g0367450	14.9081	36.2168	-1.28659	0.00556513	0.0170542	Non-protein coding transcript.
Os01g0368000	146.595	364.118	-1.31324	4.52e-09	3.85e-08	Similar to cDNA clone:J023132I08%2C full insert sequence.
Os01g0368900	678.635	2219.36	-1.70911	3.99e-14	5.52e-13	Similar to Glutaredoxin-C1.
Os01g0369700	315.109	151.208	1.05207	1.17e-06	7.44e-06	Similar to Glutathione S-transferase GST 8 (EC 2.5.1.18).
Os01g0371200	212.562	38.9769	2.44541	5.96e-21	1.33e-19	Similar to Glutathione-S-transferase 19E50.
Os01g0374200	1.543	30.3791	-4.31048	9.17e-07	5.91e-06	Pentatricopeptide repeat domain containing protein.
Os01g0382000	22.405	0	7.14919	1.22e-07	8.82e-07	Similar to Pathogenesis-related protein PRB1-2 precursor.
Os01g0382700	356.956	836.189	-1.22739	7.93e-19	1.54e-17	Similar to stress regulated protein.
Os01g0384300	140.894	48.5203	1.53715	2.06e-08	1.63e-07	Similar to RKF3 (RECEPTOR-LIKE KINASE IN IN FLOWERS 3)%3B kinase.
Os01g0384800	224.056	662.269	-1.5646	1.23e-13	1.62e-12	Conserved hypothetical protein.
Os01g0387133	12.0796	30.9893	-1.35248	0.00935702	0.0269059	Hypothetical gene.
Os01g0388000	70.8021	25.9442	1.46286	0.0010613	0.0039019	Similar to Cytochrome P450 monooxygenase CYP72A5 (Fragment).
Os01g0388101	19.2022	3.13923	2.6224	0.00109665	0.00401763	Similar to Cytochrome P450 monooxygenase.
Os01g0389200	36.2933	11.5731	1.61997	0.00724689	0.0214848	Protein of unknown function DUF679 family protein.
Os01g0390600	49.3898	99.6369	-1.00662	0.000949567	0.00351896	Pentatricopeptide repeat domain containing protein.
Os01g0392600	2.65868	17.2885	-2.69305	0.00298857	0.00985909	Conserved hypothetical protein.
Os01g0498200	4871.18	1805.63	1.43147	6.85e-29	2.3e-27	Conserved hypothetical protein.
Os01g0498300	12.4192	34.585	-1.48957	0.00444612	0.0139714	Glycosyltransferase AER61%2C uncharacterized domain containing protein.
Os01g0500900	239.434	527.316	-1.13612	1.56e-08	1.25e-07	Rossmann-like alpha/beta/alpha sandwich fold domain containing protein.
Os01g0503400	2070.05	4432.01	-1.09804	2.72e-14	3.82e-13	Similar to OsNramp1 (Integral membrane protein).
Os01g0504500	450.602	57.1132	2.9862	6.61e-33	2.6e-31	Multi antimicrobial extrusion protein MatE family protein.
Os01g0505500	28.8158	106.869	-1.8842	1.56e-09	1.41e-08	Pentatricopeptide repeat domain containing protein.
Os01g0507000	200.898	41.7716	2.27802	9.39e-17	1.6e-15	Conserved hypothetical protein.
Os01g0508100	78.7326	36.931	1.08574	0.000531994	0.00209428	Ferritin/ribonucleotide reductase-like family protein.
Os01g0508500	532.875	165.82	1.68209	1.42e-22	3.48e-21	Conserved hypothetical protein.
Os01g0511000	28.078	122.976	-2.12828	6.24e-10	5.88e-09	Similar to LOB domain protein 40.
Os01g0511600	506.879	1304.33	-1.36269	1.63e-22	3.97e-21	Similar to lrgB-like family protein.
Os01g0524400	19.9251	6.82795	1.54843	0.0117286	0.0327808	Conserved hypothetical protein.
Os01g0527600	153.495	317.447	-1.04696	4.22e-09	3.62e-08	RNA-dependent RNA polymerase%2C Small RNA biogenesis%2C Regulation of shoot apical meristem (SAM) initiation%2C Spikelet development
Os01g0530500	21.7015	46.2982	-1.09911	0.00938106	0.0269693	Protein of unknown function DUF295 domain containing protein.
Os01g0532300	70.5751	230.376	-1.70177	3.64e-10	3.53e-09	Conserved hypothetical protein.
Os01g0532600	261.412	37.3253	2.79159	1.6e-19	3.3e-18	Similar to HKT1 (High-affinity potassium uptake transporter).
Os01g0534700	755.49	184.502	2.03649	1.81e-26	5.45e-25	ABC transporter%2C transmembrane domain domain containing protein.
Os01g0535900	63.9111	327.354	-2.35207	2.36e-28	7.73e-27	Similar to methyltransferase.
Os01g0542000	374.451	766.262	-1.03374	2.56e-13	3.27e-12	Similar to DNA-damage-repair/toleration protein DRT102.
Os01g0542700	242.189	46.8334	2.37187	2.04e-23	5.24e-22	bZIP transcription factor%2C bZIP-1 domain containing protein.
Os01g0543100	11.3854	0.595866	4.31832	0.00110771	0.00405374	Similar to Peroxidase 72 precursor (EC 1.11.1.7) (Atperox P72) (PRXR8) (ATP6a).
Os01g0544450	6.75753	33.2365	-2.28981	0.000167025	0.000735002	Similar to DNA replication licensing factor mcm4.
Os01g0546400	95.3229	4.32212	4.47946	2.85e-17	5.04e-16	Protein of unknown function DUF6%2C transmembrane domain containing protein.
Os01g0546500	37.0956	98.9423	-1.4141	1.7e-06	1.05e-05	Pentatricopeptide repeat domain containing protein.
Os01g0547600	843.994	298.878	1.49358	1.51e-09	1.37e-08	High-affinity nitrate transporter%2C Nitrate transport%2C Auxin signaling
Os01g0551000	1086.58	207.857	2.3851	1.49e-55	1.27e-53	Conserved hypothetical protein.
Os01g0552300	3554.84	1469.55	1.27421	3.56e-17	6.26e-16	Similar to Protein phosphatase-2C.
Os01g0555100	422.804	164.027	1.36442	4.5e-07	3.03e-06	Similar to TATA-binding protein associated factor 2N (RNA-binding protein 56) (TAFII68) (TAF(II)68).
Os01g0555200	101.258	42.4063	1.24034	0.000118978	0.000538611	Asp/Glu racemase family protein.
Os01g0555600	23.2503	79.5182	-1.77346	1.44e-06	9.04e-06	Dynein light chain%2C type 1 family protein.
Os01g0555800	54.8799	211.13	-1.94138	3.06e-09	2.66e-08	Formylmethionine deformylase family protein.
Os01g0556650	4253.74	994.138	2.09744	1.44e-31	5.39e-30	Hypothetical protein.
Os01g0556700	466.914	97.6937	2.25469	5.86e-18	1.08e-16	Hypothetical conserved gene.
Os01g0557100	696.924	337.423	1.04458	1.64e-08	1.31e-07	Alpha/beta hydrolase family protein.
Os01g0557500	5040.76	657.763	2.93838	5.51e-66	6.27e-64	Cation/proton exchanger 1a.
Os01g0558825	53.9998	26.1153	1.06245	0.0157339	0.0422196	Hypothetical protein.
Os01g0561800	10.3091	1.3949	3.04327	0.0109368	0.0308139	Non-protein coding transcript.
Os01g0563000	99.884	211.152	-1.07912	0.00173401	0.00606329	Hypothetical conserved gene.
Os01g0564300	107.127	8.49388	3.62742	4.41e-20	9.38e-19	Peptidyl-prolyl cis-trans isomerase%2C FKBP-type domain containing protein.
Os01g0566100	45.7783	670.746	-3.87165	2.38e-61	2.42e-59	Ortholog of Arabidopsis ELF3%2C Regulation of flowering time
Os01g0571300	8.11471	35.8394	-2.14538	7.41e-05	0.000348824	Similar to Heat shock transcription factor 31 (Fragment).
Os01g0584800	83.8503	182.812	-1.12444	5.68e-07	3.77e-06	Similar to binding.
Os01g0584900	95.0334	5.2899	4.2054	1.04e-18	2.01e-17	WRKY transcription factor 28-like (WRKY5) (WRKY transcription factor 77).
Os01g0585100	111.253	33.7815	1.73047	3.39e-09	2.93e-08	Similar to Integral membrane protein.
Os01g0585300	4567.75	1623.44	1.49287	2.49e-26	7.46e-25	Protein of unknown function DUF1118 family protein.
Os01g0587400	102.34	21.8897	2.19676	1.34e-08	1.08e-07	Serine/threonine protein kinase-related domain containing protein.
Os01g0588200	90.3204	33.1393	1.45723	3.8e-06	2.22e-05	Voltage-dependent anion channel.
Os01g0588900	10915	3857.07	1.50042	3.21e-33	1.28e-31	Cytokinin-activating enzyme%2C Bioactive cytokinin synthesis
Os01g0589400	3.77436	21.4892	-2.49517	0.000546653	0.00214623	Pentatricopeptide repeat domain containing protein.
Os01g0589900	13.5326	71.0925	-2.39869	4.39e-09	3.75e-08	Pentatricopeptide repeat domain containing protein.
Os01g0590700	48.2006	97.3703	-1.01183	0.000506888	0.00200707	Peptidase M41 domain containing protein.
Os01g0591500	12.344	2.97049	2.08568	0.0161909	0.043295	Non-protein coding transcript.
Os01g0592900	9.87938	42.309	-2.09563	2.25e-05	0.000115356	Similar to regulator of telomere elongation helicase 1.
Os01g0593500	68.0438	163.841	-1.27094	1.13e-07	8.26e-07	Ribosomal protein L25 family protein.
Os01g0595600	793.295	368.519	1.10709	1.72e-09	1.55e-08	Alpha/beta hydrolase fold-1 domain containing protein.
Os01g0601000	15.4012	1.90113	2.97914	0.000571027	0.00223315	Mg2+ transporter protein%2C CorA-like/Zinc transport protein ZntB domain containing protein.
Os01g0603300	1049.7	164.221	2.6804	8.35e-59	7.82e-57	Similar to MCB2 protein.
Os01g0604500	150.891	53.4006	1.49442	1.95e-09	1.74e-08	EF-Hand type domain containing protein.
Os01g0606900	2.62519	2694.46	-9.97725	5.5e-68	6.56e-66	Heat shock protein DnaJ%2C N-terminal domain containing protein.
Os01g0607800	182.639	429.929	-1.23306	7e-13	8.63e-12	Pentatricopeptide repeat domain containing protein.
Os01g0609200	57.5826	18.7147	1.63475	0.0125647	0.0348039	Similar to Pleiotropic drug resistance protein 3.
Os01g0609900	568.089	138.354	2.03837	4.58e-14	6.28e-13	Similar to Pleiotropic drug resistance protein 4.
Os01g0612500	83.0713	16.1273	2.3556	5.68e-09	4.78e-08	Phospholipase/carboxylesterase domain containing protein.
Os01g0612700	135.511	282.943	-1.05976	3.75e-08	2.9e-07	Zinc finger%2C LSD1-type domain containing protein.
Os01g0612900	734.462	318.958	1.20183	9.01e-17	1.54e-15	Lipase%2C GDSL domain containing protein.
Os01g0613800	177.432	3.79271	5.60343	2.85e-10	2.79e-09	Peptidase C1A%2C papain family protein.
Os01g0615050	2305.83	104.737	4.46026	0.000850869	0.0031865	Proteinase inhibitor I13%2C potato inhibitor I family protein.
Os01g0616600	26.9554	81.2066	-1.58761	7.99e-06	4.44e-05	Pentatricopeptide repeat domain containing protein.
Os01g0616900	617.703	2018.21	-1.70755	4.17e-25	1.18e-23	Ctps protein.
Os01g0617200	177.682	531.966	-1.58295	5.19e-12	5.98e-11	Hypothetical protein.
Os01g0617600	37.6606	129.619	-1.77773	7.64e-09	6.35e-08	Plant organelle RNA recognition domain domain containing protein.
Os01g0617900	22.5849	61.5589	-1.44374	0.000127207	0.000572877	Similar to oxygen-evolving complex-related.
Os01g0617950	11.2366	47.363	-2.08386	1.4e-05	7.45e-05	Non-protein coding transcript.
Os01g0618100	1332.45	4248.26	-1.67286	2.34e-53	1.87e-51	Similar to IN2-2 protein.
Os01g0618400	324.361	1256.77	-1.95224	9.8e-23	2.42e-21	Similar to RNA helicase (Fragment).
Os01g0618700	15.2385	1.73238	3.15678	0.000662892	0.00254802	Lipase%2C class 3 family protein.
Os01g0621200	115.136	242.943	-1.07887	1.93e-05	0.000100342	Similar to proline transporter.
Os01g0621900	2328.22	1115.92	1.06152	6.75e-13	8.33e-12	Similar to OSIGBa0097P08.1 protein.
Os01g0622000	105.229	347.012	-1.7251	1.02e-14	1.48e-13	Similar to predicted protein.
Os01g0622033	50.5577	177.531	-1.81277	6.14e-14	8.3e-13	Hypothetical gene.
Os01g0622066	14.3685	48.4051	-1.74883	0.000296544	0.00123747	Conserved hypothetical protein.
Os01g0622300	759.807	1562.31	-1.03902	6.31e-14	8.53e-13	Similar to Plastid uroporphyrinogen decarboxylase (Fragment).
Os01g0622700	1336.6	535.822	1.31967	2.97e-20	6.39e-19	Similar to Protein ABIL1.
Os01g0623500	1724.08	332.716	2.37427	2.51e-64	2.76e-62	ATPase%2C AAA-type%2C core domain containing protein.
Os01g0625200	231.409	69.7897	1.73668	6.01e-10	5.69e-09	Similar to kinesin motor family protein.
Os01g0625300	102.28	32.4112	1.64705	8.78e-07	5.67e-06	Similar to Heat shock transcription factor 31 (Fragment).
Os01g0627400	192.465	70.7073	1.45451	3.26e-07	2.24e-06	Similar to Cytochrome P450 monooxygenase CYP72A5 (Fragment).
Os01g0628900	177.361	79.7312	1.1513	1.45e-06	9.12e-06	Cytochrome P450 family protein.
Os01g0629400	1329.1	400.973	1.72781	5.32e-26	1.58e-24	NLI interacting factor domain containing protein.
Os01g0631200	187.345	543.395	-1.53874	7.9e-09	6.56e-08	Similar to siroheme uroporphyrinogen methyltransferase1.
Os01g0631700	120.396	349.39	-1.53712	3.01e-11	3.23e-10	Similar to Ser Thr specific protein kinase-like protein.
Os01g0633400	18.7806	2.00271	3.23952	6.69e-05	0.000317496	Cystathionine beta-synthase%2C core domain containing protein.
Os01g0636400	13.2922	1.46206	3.21966	0.000858077	0.00321216	Alpha/beta hydrolase family protein.
Os01g0636600	55.4977	119.505	-1.10483	4.55e-05	0.000221926	Hypothetical conserved gene.
Os01g0639200	799.428	225.775	1.82696	3.28e-24	8.74e-23	Cinnamoyl-CoA reductase-like gene family member%2C Defense response
Os01g0641700	1016.78	359.665	1.49896	3.51e-30	1.25e-28	Uncharacterised protein family UPF0121 domain containing protein.
Os01g0642000	153.181	23.4959	2.69885	1.44e-15	2.23e-14	Carboxylesterase%2C type B family protein.
Os01g0642100	85.4095	10.819	2.98604	7.83e-14	1.05e-12	Hypothetical conserved gene.
Os01g0643300	61.3148	16.7631	1.87491	9.3e-07	5.99e-06	Auxin efflux carrier protein%2C Auxin transport%2C Drought tolerance
Os01g0644600	130.978	23.9388	2.42618	1.58e-11	1.75e-10	Glutelin family protein.
Os01g0645200	5366.82	1719.45	1.6426	6.08e-34	2.49e-32	Bile acid:sodium symporter domain containing protein.
Os01g0645900	82.6838	1447.63	-4.13397	3.27e-97	7.23e-95	Similar to sulfate transporter.
Os01g0646000	2.98435	79.6494	-4.71004	1.16e-14	1.68e-13	Pentatricopeptide repeat domain containing protein.
Os01g0647000	730.747	207.868	1.81765	2.14e-30	7.68e-29	Cyclin-like F-box domain containing protein.
Os01g0650000	144.351	46.1247	1.64578	2.63e-07	1.84e-06	Similar to esterase.
Os01g0650100	222.913	105.646	1.08037	2.11e-05	0.000108668	Similar to Esterase.
Os01g0651100	5.38435	35.3219	-2.72335	8.52e-06	4.71e-05	Pentatricopeptide repeat domain containing protein.
Os01g0651400	31.5738	9.51997	1.70893	0.00246062	0.00829097	Lipase%2C GDSL domain containing protein.
Os01g0654450	0.788835	15.2922	-4.31304	0.000559426	0.00219064	Hypothetical gene.
Os01g0656200	75.5238	367.058	-2.28245	1.08e-19	2.25e-18	Protein phosphatase 2C family protein.
Os01g0658450	6.49415	0.24714	4.40311	0.0161056	0.0431055	Non-protein coding transcript.
Os01g0660200	4365.93	702.174	2.63684	0.000287572	0.00120413	Acidic class III chitinase OsChib3a precursor (Chitinase) (EC 3.2.1.14).
Os01g0660900	465.266	966.779	-1.05566	1.02e-10	1.04e-09	Similar to phosphoglycerate mutase family protein.
Os01g0662700	490.884	1191.99	-1.27846	1.72e-13	2.23e-12	Similar to Naphthoate synthase (EC 4.1.3.36).
Os01g0665900	29.6797	167.862	-2.50607	4.05e-17	7.07e-16	Conserved hypothetical protein.
Os01g0666000	37.4871	17.3733	1.11208	0.0142859	0.0389077	Similar to Lipid phosphate phosphatase 2 (EC 3.1.3.-) (AtLPP2) (Phosphatidic acid phosphatase 2) (AtPAP2) (Prenyl diphosphate phosphatase).
Os01g0666600	2471.66	63.1211	5.29485	3.96e-119	1.35e-116	Conserved hypothetical protein.
Os01g0667200	195.804	729.795	-1.89922	5.23e-32	2e-30	Mitochondrial sulfur dioxygenase%2C Abiotic stress response
Os01g0668400	24.7792	64.7619	-1.38183	0.000128773	0.000579253	Similar to predicted protein.
Os01g0668600	64.6724	23.5456	1.4564	0.000431427	0.00173453	Curculin-like (mannose-binding) lectin domain containing protein.
Os01g0673800	1643.37	3859.04	-1.23182	1.26e-16	2.11e-15	Similar to ATP synthase protein I -related.
Os01g0674450	25.3706	5.82815	2.11124	0.000540367	0.00212496	Non-protein coding transcript.
Os01g0674700	1076.37	4652.35	-2.11158	6.61e-36	2.92e-34	Similar to EMB2279 (EMBRYO DEFECTIVE 2279).
Os01g0676200	151.007	1683.72	-3.47914	2.26e-85	3.8e-83	Conserved hypothetical protein.
Os01g0677900	355.416	75.8671	2.23431	7.54e-20	1.59e-18	Protein of unknown function DUF2921 domain containing protein.
Os01g0678700	21.3053	57.6749	-1.42951	0.000155637	0.000688262	DP protein.
Os01g0678800	23.7228	0.843006	4.80642	6.54e-06	3.69e-05	Heavy metal transport/detoxification protein domain containing protein.
Os01g0679000	142.342	297.841	-1.06662	3.35e-08	2.6e-07	RNA polymerase III Rpc82%2C C -terminal domain containing protein.
Os01g0679900	1477.78	645.74	1.1943	2.48e-15	3.78e-14	Similar to Ythdf2-prov protein.
Os01g0680000	134.709	61.3827	1.13369	0.000164552	0.00072495	Hypothetical protein.
Os01g0680900	84.6485	201.802	-1.25149	1.04e-06	6.67e-06	Similar to Dopamine beta-monooxygenase.
Os01g0681000	167.967	1439.03	-3.09814	6.8e-93	1.38e-90	Uncharacterised protein family UPF0089 domain containing protein.
Os01g0681800	120.779	27.8637	2.12322	1.4e-10	1.41e-09	Conserved hypothetical protein.
Os01g0683400	29.1184	69.8436	-1.26456	0.000321797	0.00133232	Similar to Origin recognition complex 4.
Os01g0686000	172.837	66.6867	1.37135	6.47e-07	4.26e-06	Similar to cDNA%2C clone: J100026I16%2C full insert sequence.
Os01g0686200	211.859	28.8666	2.88398	1.15e-30	4.17e-29	UDP-glucuronosyl/UDP-glucosyltransferase family protein.
Os01g0686700	52.6145	4.69163	3.46443	6.4e-11	6.66e-10	Similar to protein binding protein.
Os01g0687300	967.862	410.793	1.23439	2.9e-11	3.12e-10	Conserved hypothetical protein.
Os01g0690200	76.104	29.5224	1.35416	4.52e-05	0.000220889	Hypothetical conserved gene.
Os01g0690800	419.849	202.373	1.05424	5.47e-11	5.71e-10	Protein kinase%2C core domain containing protein.
Os01g0693466	56.5483	152.141	-1.42424	2.68e-08	2.09e-07	Hypothetical gene.
Os01g0694000	19.1074	51.0893	-1.41716	0.00026849	0.00113268	Protein kinase%2C core domain containing protein.
Os01g0695200	531.18	251.37	1.0799	1.52e-08	1.22e-07	Protein of unknown function DUF266%2C plant family protein.
Os01g0695300	3516.21	1451.9	1.27506	2.95e-16	4.83e-15	Similar to Farnesyl pyrophosphate synthetase (FPP synthetase) (FPS) (Farnesyl diphosphate synthetase) [Includes: Dimethylallyltranstransferase (EC 2.5.1.1)%3B Geranyltranstransferase (EC 2.5.1.10)].
Os01g0695700	3242.38	787.826	2.04026	6.94e-31	2.55e-29	Similar to MDR-like ABC transporter.
Os01g0695800	428.896	166.304	1.37206	6.67e-10	6.26e-09	Similar to MDR-like ABC transporter.
Os01g0696800	482.863	71.0573	2.76324	1.21e-29	4.2e-28	Peptidase A1 domain containing protein.
Os01g0697100	68.2862	32.6634	1.06746	0.000938697	0.00348203	UDP-glucuronosyl/UDP-glucosyltransferase family protein.
Os01g0698800	24.9931	0	7.30779	3.29e-08	2.55e-07	Conserved hypothetical protein.
Os01g0699100	236.38	28.1034	3.05363	5.08e-29	1.72e-27	Serine/threonine protein kinase domain containing protein.
Os01g0699400	23.0146	90.0582	-1.97632	9.61e-06	5.28e-05	Serine/threonine protein kinase domain containing protein.
Os01g0699500	58.9881	174.82	-1.57145	0.000207961	0.000898854	Serine/threonine protein kinase domain containing protein.
Os01g0699600	43.8521	179.785	-2.03496	8.96e-07	5.78e-06	Serine/threonine protein kinase domain containing protein.
Os01g0700000	1237.41	329.852	1.90679	5.05e-44	3.02e-42	Conserved hypothetical protein.
Os01g0700100	1528.31	3.90384	8.59425	1.12e-93	2.31e-91	MtN3 and saliva related transmembrane protein family protein.
Os01g0701700	48.8129	4.92683	3.32733	4.1e-09	3.51e-08	SAM dependent carboxyl methyltransferase family protein.
Os01g0702000	89.336	9952.58	-6.80389	1.56e-304	6.02e-301	Protein of unknown function DUF151 domain containing protein.
Os01g0703400	5907.39	904.478	2.70746	3.01e-89	5.52e-87	Similar to Farnesyl pyrophosphate synthetase (FPP synthetase) (FPS) (Farnesyl diphosphate synthetase) [Includes: Dimethylallyltranstransferase (EC 2.5.1.1)%3B Geranyltranstransferase (EC 2.5.1.10)].
Os01g0704100	82.2265	38.0051	1.09835	0.000888058	0.00331334	Nitrate transporter%2C Nitrate transport
Os01g0705000	8.69671	54.763	-2.64224	6.32e-08	4.73e-07	Hypothetical conserved gene.
Os01g0706700	154.985	22.5353	2.797	6.28e-21	1.4e-19	Protein of unknown function DUF590 family protein.
Os01g0706800	26.9136	4.87161	2.47851	5.54e-05	0.000266592	Similar to agglutinin.
Os01g0708300	126.902	258.227	-1.02668	1.41e-07	1.02e-06	Protein of unknown function DUF803 domain containing protein.
Os01g0708350	644.605	1473.18	-1.19195	2.83e-13	3.6e-12	Non-protein coding transcript.
Os01g0708900	207.278	814.572	-1.97585	4.08e-39	2.04e-37	Mitochondrial substrate carrier family protein.
Os01g0709500	3956.66	1203.9	1.71682	4.45e-29	1.51e-27	Conserved hypothetical protein.
Os01g0710200	98.5306	26.7214	1.88337	5.5e-08	4.15e-07	Polyamine oxidase%2C Polyamine catabolism
Os01g0711200	34.2209	11.2861	1.62589	0.00423813	0.0133896	Tyrosine protein kinase domain containing protein.
Os01g0711400	24353.5	2624.3	3.21416	5.46e-47	3.62e-45	Similar to Victorin binding protein.
Os01g0712700	532.361	39.2647	3.75529	5.58e-51	4.19e-49	CMP/dCMP deaminase%2C zinc-binding domain containing protein.
Os01g0713200	973.1	49.2069	4.31356	5.46e-14	7.41e-13	Similar to Beta-glucanase.
Os01g0715400	25.0909	490.994	-4.27437	1.25e-47	8.49e-46	Conserved hypothetical protein.
Os01g0715900	5.12449	30.0559	-2.57292	0.000263463	0.00111461	Pentatricopeptide repeat domain containing protein.
Os01g0716300	10.838	51.9166	-2.26311	5.13e-06	2.95e-05	Conserved hypothetical protein.
Os01g0717000	1160.57	2827.3	-1.28528	1.17e-12	1.41e-11	Similar to GmCK1p (EC 2.7.1.32).
Os01g0717400	2028.69	4336.88	-1.09656	2.78e-17	4.92e-16	EGF-like%2C alliinase domain containing protein.
Os01g0718700	9.38037	0.348726	4.93769	0.00135292	0.0048458	Similar to predicted protein.
Os01g0719700	1219.47	441.866	1.46539	1.03e-17	1.87e-16	Similar to HCF101 (HIGH-CHLOROPHYLL-FLUORESCENCE 101)%3B ATP binding.
Os01g0719800	469.986	187.568	1.32823	4.23e-15	6.31e-14	Hypothetical protein.
Os01g0720400	1544.02	146.463	3.40511	6.07e-59	5.7e-57	HAD-superfamily subfamily IB hydrolase%2C hypothetical 1 protein.
Os01g0720700	328.722	103.214	1.66269	8.51e-16	1.34e-14	Similar to satase isoform I.
Os01g0721200	29.5723	0.889378	5.11385	2.64e-07	1.84e-06	Similar to cDNA clone:J013002N02%2C full insert sequence.
Os01g0721300	44.0935	11.7466	1.88619	7.14e-05	0.000336767	Similar to cDNA clone:J013002N02%2C full insert sequence.
Os01g0723100	113.981	56.2995	1.00913	0.00187022	0.00649156	Senescence-associated family protein.
Os01g0723400	1113.96	2832.32	-1.34678	6.39e-16	1.02e-14	NADP-malic enzyme%2C Splicing variant
Os01g0723800	308.292	674.911	-1.13208	3.7e-14	5.12e-13	Similar to P-glycoprotein homologue.
Os01g0725800	2666.63	524.742	2.3455	6.34e-34	2.59e-32	WD40/YVTN repeat-like domain containing protein.
Os01g0726400	9.16105	1.2381	2.9643	0.00944871	0.0271435	MADS box transcription factor%2C Regulation of floral organ identity
Os01g0728300	346.159	104.143	1.74073	1.45e-16	2.42e-15	Similar to Cytochrome P450 monooxygenase CYP72A5 (Fragment).
Os01g0729900	905.506	1842.92	-1.02464	4e-12	4.65e-11	Conserved hypothetical protein.
Os01g0731100	39.2428	15.0403	1.36374	0.00274272	0.00912513	Similar to Pathogen-related protein.
Os01g0731800	16.1865	38.709	-1.26068	0.00503064	0.0155757	Hypothetical conserved gene.
Os01g0732200	719.252	2138.33	-1.57135	4.05e-23	1.03e-21	GTP-binding protein%2C HSR1-related domain containing protein.
Os01g0733200	6.04038	334.37	-5.77452	4.41e-45	2.73e-43	Similar to Heat shock transcription factor 29 (Fragment).
Os01g0733500	1175.86	389.719	1.59341	0.00639166	0.0192672	Similar to Dehydration-induced protein RD22-like protein 1.
Os01g0734200	46.1769	16.6878	1.46219	0.00174453	0.00609769	Similar to respiratory burst oxidase protein B.
Os01g0734333	42.6518	14.487	1.57345	0.00124157	0.00449356	Similar to RbohAOsp (Fragment).
Os01g0734466	525.991	236.936	1.15013	5.07e-09	4.3e-08	Similar to NAD(P)H oxidase (Fragment).
Os01g0734600	841.419	243.117	1.79135	3.87e-15	5.78e-14	UDP-glucuronosyl/UDP-glucosyltransferase family protein.
Os01g0735300	37.8245	14.7774	1.37731	0.00613206	0.018574	UDP-glucuronosyl/UDP-glucosyltransferase family protein.
Os01g0735450	346.692	156.39	1.15408	1.03e-07	7.5e-07	Hypothetical protein.
Os01g0735500	175.645	74.6426	1.23476	1.98e-07	1.4e-06	Conserved hypothetical protein.
Os01g0736100	84.6813	8.77545	3.27067	2.43e-13	3.11e-12	UDP-glucuronosyl/UDP-glucosyltransferase family protein.
Os01g0737500	12.9583	1.21492	3.4802	0.00172136	0.00602375	Uncharacterised protein family UPF0005 domain containing protein.
Os01g0739400	295.026	1084.2	-1.8766	3.82e-18	7.12e-17	Similar to predicted protein.
Os01g0739500	860.714	2302.4	-1.41972	1.91e-33	7.73e-32	Conserved hypothetical protein.
Os01g0740350	10.7687	121.473	-3.5051	3.33e-16	5.44e-15	Hypothetical gene.
Os01g0740700	6.95849	24.4467	-1.82591	0.00623009	0.0188371	Hypothetical protein.
Os01g0741200	7.83971	29.7727	-1.91728	0.00178794	0.00623651	Similar to LysM type receptor kinase (Fragment).
Os01g0741900	350.498	779.017	-1.15223	1.16e-14	1.67e-13	Auxin-responsive protein%2C Drought tolerance%2C Control of tiller outgrowth
Os01g0742000	35.1546	198.079	-2.49856	1.75e-16	2.91e-15	tRNA/rRNA methyltransferase%2C SpoU domain containing protein.
Os01g0742100	13.2875	96.5218	-2.85365	1.06e-11	1.19e-10	Hypothetical protein.
Os01g0742400	426.913	123.356	1.78689	6.43e-24	1.69e-22	Protein kinase%2C core domain containing protein.
Os01g0746400	11.4894	0.24714	5.22564	0.000303768	0.00126448	Carotenoid cleavage dioxygenase 8%2C Control of lateral bud outgrowth%2C Regulation of tillering%2C Strigolactones biosynthesis
Os01g0746700	403.207	151.907	1.40765	1.6e-06	9.93e-06	Similar to Mannan endo-1%2C4-beta-mannosidase 2.
Os01g0747600	15.9832	42.1205	-1.3875	0.00397509	0.0126565	Pentatricopeptide repeat domain containing protein.
Os01g0748800	67.8809	0	8.74887	1.99e-12	2.36e-11	Similar to ZCN12.
Os01g0749200	2360.4	4856.3	-1.04046	2.71e-09	2.36e-08	Chloroplast ribosome L13 protein%2C Chloroplast development under low temperature conditions
Os01g0750500	39.8432	89.8752	-1.17679	0.00131554	0.00472954	Protein of unknown function DUF814 domain containing protein.
Os01g0753100	601.751	203.175	1.56854	1.95e-22	4.74e-21	Alcohol dehydrogenase superfamily%2C zinc-containing protein.
Os01g0754000	11.5252	33.3831	-1.533	0.00261568	0.00874132	Conserved hypothetical protein.
Os01g0754700	5.64303	42.8297	-2.90482	3.67e-07	2.51e-06	Pentatricopeptide repeat domain containing protein.
Os01g0755500	9.87703	37.2037	-1.90963	0.000159965	0.000705777	Plant-specific transcription factor%2C miR319 target gene
Os01g0755700	57.3215	124.544	-1.11802	0.000547431	0.00214804	Zinc finger%2C RING/FYVE/PHD-type domain containing protein.
Os01g0756300	0.395005	8.77545	-4.41502	0.00319762	0.0104592	Conserved hypothetical protein.
Os01g0757200	3.51685	77.0184	-4.48052	1.49e-11	1.65e-10	GA 2-oxidase3%2C GA metabolism
Os01g0757700	113.366	684.242	-2.59186	7.34e-48	5.01e-46	Similar to EMB1417.
Os01g0757800	149.697	915.965	-2.61089	1.72e-60	1.68e-58	DNA polymerase eta domain containing protein.
Os01g0758500	28.8182	12.0691	1.25481	0.0116162	0.0324971	Similar to predicted protein.
Os01g0759400	27.5926	60.4895	-1.12479	0.00465217	0.0145343	OsPK7.
Os01g0764000	2441.94	889.369	1.45677	2.06e-19	4.18e-18	Similar to Glutathione S-transferase I (EC 2.5.1.18) (GST-I) (GST-29) (GST class- phi).
Os01g0764050	113.939	49.8863	1.19218	2.01e-05	0.000103873	Hypothetical gene.
Os01g0764400	2216.61	466.446	2.25088	1.42e-68	1.73e-66	Similar to Chorismate mutase%2C chloroplast precursor (EC 5.4.99.5) (CM-1).
Os01g0764800	49.6384	8.2348	2.59552	1.23e-08	9.99e-08	Indole-3-acetic acid (IAA)-amido synthetase%2C Disease resistance%2C Abiotic stress tolerance
Os01g0764950	13.4967	38.8972	-1.5253	0.00136225	0.00487379	Pentatricopeptide repeat domain containing protein.
Os01g0765000	16.4581	53.2966	-1.69263	0.000410918	0.00166074	Putative dCMP deaminase%2C Chloroplast development
Os01g0765400	43.6985	142.475	-1.70224	9.28e-09	7.63e-08	Protease inhibitor I4%2C serpin%2C plant domain containing protein.
Os01g0766300	67.9677	16.5201	2.06599	0.000249538	0.00106019	Conserved hypothetical protein.
Os01g0768600	40.087	182.183	-2.18307	1.09e-15	1.71e-14	Conserved hypothetical protein.
Os01g0769200	12.0056	53.1112	-2.12969	8.02e-06	4.46e-05	Peptidase S8%2C subtilisin-related domain containing protein.
Os01g0769700	250.751	662.001	-1.4022	1.79e-10	1.78e-09	Receptor-like kinase%2C Control of reproductive growth and development%2C Repression of cell death
Os01g0769900	492.815	1853.56	-1.90986	1.09e-24	3.01e-23	Similar to PTAC12 (PLASTID TRANSCRIPTIONALLY ACTIVE12).
Os01g0770700	914.323	425.699	1.10223	1.46e-09	1.33e-08	Similar to Copper transporter 1.
Os01g0771100	54.554	169.649	-1.64142	4.7e-09	4e-08	Mitochondrial glycoprotein family protein.
Os01g0771300	14.1862	38.4299	-1.43767	0.00141949	0.00506404	Hypothetical protein.
Os01g0773000	22.0318	88.7844	-2.00548	1.7e-07	1.21e-06	Similar to RNA binding / pseudouridylate synthase/ tRNA-pseudouridine synthase.
Os01g0773800	27.3967	2.17145	3.61424	1.71e-06	1.06e-05	Hypothetical conserved gene.
Os01g0775100	2268.93	303.413	2.90402	8.62e-49	6.03e-47	Plus-3 domain containing protein.
Os01g0775400	88.0148	40.3998	1.11369	0.000249422	0.00105987	Similar to Cytokinin dehydrogenase 5 precursor (EC 1.5.99.12) (Cytokinin oxidase 5) (CKO5) (AtCKX5) (AtCKX6).
Os01g0775500	354.621	49.6241	2.84158	2.57e-28	8.39e-27	Mannose-binding lectin domain containing protein.
Os01g0777200	503.86	1377.11	-1.44973	1.62e-11	1.79e-10	Peptidase aspartic%2C catalytic domain containing protein.
Os01g0777900	228.299	16.5831	3.77923	1.71e-17	3.07e-16	Non-protein coding transcript.
Os01g0778100	21.1518	139.717	-2.72927	7.81e-17	1.34e-15	Hypothetical conserved gene.
Os01g0782200	191.694	726.837	-1.92178	1.93e-36	8.71e-35	Similar to D-erythro-sphingosine kinase/ diacylglycerol kinase.
Os01g0783700	3.80668	15.1524	-1.98105	0.0109842	0.030925	Similar to EF-hand Ca2+-binding protein CCD1.
Os01g0783800	46.8715	22.4576	1.05646	0.0125756	0.0348267	Serine/threonine protein kinase-related domain containing protein.
Os01g0784200	33.7993	0.697452	5.86679	3.25e-07	2.23e-06	Serine/threonine protein kinase-related domain containing protein.
Os01g0784700	255.239	547.929	-1.10331	7.69e-11	7.94e-10	Serine/threonine protein kinase-related domain containing protein.
Os01g0784833	113.23	54.2636	1.06	5.82e-05	0.000278862	Hypothetical gene.
Os01g0786900	1559.85	654.579	1.25271	6.9e-12	7.85e-11	WD40 repeat-like domain containing protein.
Os01g0793200	59.028	164.649	-1.48231	2.05e-09	1.82e-08	Pentatricopeptide repeat domain containing protein.
Os01g0793300	249.37	6.528	5.26805	2.53e-08	1.99e-07	Di-copper centre-containing domain containing protein.
Os01g0793550	0.360336	6.09537	-3.88288	0.0169962	0.045193	Hypothetical gene.
Os01g0793800	18.3151	4.77003	1.93598	0.00395261	0.0126013	Conserved hypothetical protein.
Os01g0794100	116.495	30.3768	1.95761	4.94e-08	3.75e-07	Conserved hypothetical protein.
Os01g0794500	1967.4	801.656	1.29404	3.84e-17	6.73e-16	Translation initiation factor SUI1 domain containing protein.
Os01g0794800	26.7067	1.83397	3.93636	7.46e-06	4.17e-05	Similar to Subtilase.
Os01g0795000	138.78	29.5067	2.24048	6.57e-10	6.18e-09	Subtilase.
Os01g0795200	139.017	7.35907	4.31518	4.23e-23	1.07e-21	Similar to Subtilase.
Os01g0797600	749.206	303.312	1.30267	1.44e-18	2.78e-17	AP2/ERF family protein%2C ERF-associated EAR-motif-containing repressor%2C Abiotic stress response%2C Stress signaling
Os01g0797800	38.7473	16.7808	1.21004	0.00470677	0.0146792	Similar to Protein kinase Kelch repeat:Kelch.
Os01g0798800	48.1853	20.5885	1.22505	0.00250172	0.00841052	Protein of unknown function DUF594 family protein.
Os01g0799500	33.416	130.142	-1.96117	4.98e-07	3.34e-06	Methyladenine glycosylase domain containing protein.
Os01g0800400	48.3077	103.638	-1.09824	0.000235742	0.00100778	Pentatricopeptide repeat domain containing protein.
Os01g0800500	1011.02	182.939	2.4688	6.62e-34	2.7e-32	Purple acid phosphatase%2C N-terminal domain containing protein.
Os01g0803200	5305.4	13043	-1.29783	1.35e-23	3.49e-22	Cysteine proteinase inhibitor-I (Oryzacystatin-I).
Os01g0804400	1448.09	45.1821	5.01302	1.28e-100	3.03e-98	Cytochrome P450 family protein.
Os01g0805400	52.1042	23.7847	1.14775	0.00383814	0.0122668	UDP-glucuronosyl/UDP-glucosyltransferase family protein.
Os01g0810100	550.769	1651.89	-1.58437	4.6e-27	1.42e-25	Ribonuclease III domain containing protein.
Os01g0810300	973.181	7195.06	-2.8863	8.13e-114	2.44e-111	Similar to Calmodulin-like protein.
Os01g0813100	56.0033	124.163	-1.1434	1.53e-05	8.06e-05	bZIP transcription factor%2C Modulation of the floral transition%2C Floral repressor
Os01g0814000	131.469	320.122	-1.28509	1.33e-10	1.34e-09	Nuclear fragile X mental retardation-interacting protein 1%2C conserved domain domain containing protein.
Os01g0814300	12.896	45.9153	-1.8256	4.97e-05	0.000241105	Pentatricopeptide repeat domain containing protein.
Os01g0814800	22.3563	240.591	-3.41844	4.5e-25	1.27e-23	Similar to Cysteine synthase%2C chloroplast precursor (EC 2.5.1.47) (O-acetylserine sulfhydrylase) (O-acetylserine (Thiol)-lyase) (CSase B) (CS-B) (OAS-TL B).
Os01g0815400	1165.94	268.291	2.11622	2.31e-40	1.2e-38	Conserved hypothetical protein.
Os01g0816000	1.54535	35.5572	-4.53033	2.74e-07	1.9e-06	Protein prenyltransferase domain containing protein.
Os01g0817000	392.619	122.627	1.67967	9.21e-17	1.57e-15	Protein of unknown function DUF607 family protein.
Os01g0817650	17.9953	54.8196	-1.60918	5.36e-05	0.00025862	Protein of unknown function DUF567 family protein.
Os01g0817700	1772.81	6602.01	-1.89664	9.83e-66	1.11e-63	Similar to 2%2C3-bisphosphoglycerate-independent phosphoglycerate mutase (EC 5.4.2.1) (Phosphoglyceromutase) (BPG-independent PGAM) (PGAM-I).
Os01g0818200	4.63018	36.5999	-2.99396	7.24e-07	4.73e-06	Pentatricopeptide repeat domain containing protein.
Os01g0818300	40.7948	104.336	-1.3545	6.96e-06	3.91e-05	K Homology domain containing protein.
Os01g0818400	58.3663	148.908	-1.35356	8.54e-08	6.31e-07	Homeodomain-like containing protein.
Os01g0819100	71.6771	34.962	1.04178	0.00085869	0.003214	Similar to predicted protein.
Os01g0819800	8.86653	26.4794	-1.57313	0.00664369	0.0199133	Pentatricopeptide repeat domain containing protein.
Os01g0820000	91.5446	0.540653	7.34053	7.2e-12	8.19e-11	Similar to Cinnamate-4-hydroxylase.
Os01g0820400	4.53087	0	4.84803	0.0103283	0.0293284	WRKY transcription factor 22%2C Resistance to blast
Os01g0821300	10.2803	105.389	-3.35966	4.67e-12	5.41e-11	Hypothetical conserved gene.
Os01g0821600	43.076	237.659	-2.46891	7.02e-11	7.27e-10	WRKY transcription factor 48-like protein (WRKY transcription factor 21).
Os01g0822200	708.649	342.736	1.04568	1.22e-12	1.48e-11	Protein kinase%2C core domain containing protein.
Os01g0822800	256.305	1207.15	-2.2374	3.87e-25	1.1e-23	Similar to RING-H2 finger protein ATL3C.
Os01g0823100	203.764	61.6613	1.7142	1.48e-07	1.06e-06	Alpha-expansin OsEXPA2.
Os01g0823500	138.062	63.6847	1.11789	7.16e-06	4.01e-05	Protein of unknown function DUF623%2C plant domain containing protein.
Os01g0823600	11099.2	42.1715	8.03594	5.2e-50	3.81e-48	Conserved hypothetical protein.
Os01g0824600	186.019	91.4258	1.02551	5.57e-06	3.17e-05	Similar to CBL-interacting protein kinase 2.
Os01g0824800	266.687	56.2702	2.25011	7.94e-18	1.45e-16	Conserved hypothetical protein.
Os01g0825500	1483.68	737.488	1.00686	9.32e-14	1.24e-12	Nodulin-like domain containing protein.
Os01g0826000	180.276	30.7486	2.54464	1.08e-16	1.82e-15	Heavy metal transport/detoxification protein domain containing protein.
Os01g0826400	374.506	65.3411	2.52268	1.72e-32	6.69e-31	WRKY transcription factor 24 (WRKY24).
Os01g0826800	44.4161	94.3187	-1.09331	0.00128886	0.00464538	Conserved hypothetical protein.
Os01g0826900	4081.13	697.531	2.54956	4.53e-42	2.52e-40	Domain of unknown function DUF399 domain containing protein.
Os01g0827200	247.845	85.7609	1.53301	3.82e-11	4.06e-10	Phox-like domain containing protein.
Os01g0827600	157.986	77.8117	1.0236	1.44e-05	7.66e-05	Exo70 exocyst complex subunit family protein.
Os01g0827700	67.9329	31.158	1.12168	0.000658814	0.00253453	Lipase%2C GDSL domain containing protein.
Os01g0829000	149.354	781.072	-2.38565	6.84e-35	2.9e-33	Thioredoxin-like fold domain containing protein.
Os01g0829400	49.8476	113.295	-1.18226	1.92e-05	9.99e-05	Thioredoxin fold domain containing protein.
Os01g0830000	3696.31	1363.92	1.43894	2.76e-17	4.87e-16	Similar to Plastid sufB (Fragment).
Os01g0830100	696.823	285.576	1.28889	1.92e-14	2.72e-13	Similar to ATNDI1/NDA1 (ALTERNATIVE NAD(P)H DEHYDROGENASE 1)%3B NADH dehydrogenase.
Os01g0830500	405.472	173.95	1.21416	4.64e-08	3.54e-07	2OG-Fe(II) oxygenase domain containing protein.
Os01g0830900	11.3335	0	6.16408	6.37e-05	0.000303308	Hypothetical conserved gene.
Os01g0831250	28.5072	7.34542	1.95739	0.00296369	0.00978421	Hypothetical gene.
Os01g0832600	38.0944	5.99929	2.67163	3.68e-05	0.000182243	Similar to Leucoanthocyanidin dioxygenase-like protein.
Os01g0833000	170.898	698.988	-2.03268	3.95e-30	1.4e-28	Pentatricopeptide repeat domain containing protein.
Os01g0833150	721.058	222.224	1.69657	8.08e-24	2.11e-22	Similar to predicted protein.
Os01g0833200	1932.53	846.754	1.18973	5.18e-19	1.03e-17	Similar to expressed protein.
Os01g0833600	93.8149	18.4058	2.34035	8.38e-12	9.45e-11	Conserved hypothetical protein.
Os01g0833800	1447.22	606.95	1.25402	1.87e-18	3.57e-17	Similar to cDNA clone:J013168C19%2C full insert sequence.
Os01g0834900	190.073	1547.4	-3.02491	1.16e-07	8.43e-07	Hypothetical conserved gene.
Os01g0836600	36.673	0.866192	5.43117	1.31e-08	1.06e-07	ABC transporter-like domain containing protein.
Os01g0837000	110.441	411.096	-1.89934	1.41e-19	2.92e-18	Ankyrin repeat containing protein.
Os01g0837800	3482.98	817.52	2.09074	1.68e-55	1.41e-53	Metal tolerance protein%2C Manganese transporter%2C Mn-cation diffusion facilitator (CDF )%2C Mn and other heavy metal tolerance and homeostasis
Os01g0839400	0	5.57791	-4.71545	0.00674432	0.02015	Pentatricopeptide repeat domain containing protein.
Os01g0840100	2382.77	332.994	2.83891	4.57e-85	7.66e-83	Heat shock protein Hsp70 family protein.
Os01g0841000	243.297	87.0082	1.47408	1.39e-10	1.4e-09	ENTH/VHS domain containing protein.
Os01g0841100	9.41621	52.4332	-2.47161	3.09e-06	1.84e-05	FAS1 domain domain containing protein.
Os01g0841700	233.454	48.2335	2.26199	1.29e-14	1.86e-13	Similar to Isoform ERG1b of Elicitor-responsive protein 1.
Os01g0842200	3435.01	528.643	2.70074	4.72e-48	3.26e-46	Similar to Scarecrow-like 9 (Fragment).
Os01g0842500	6.43421	44.3014	-2.76903	7.99e-06	4.44e-05	Similar to Laccase (EC 1.10.3.2).
Os01g0846700	336.207	4.36059	6.2556	1.24e-11	1.38e-10	Hypothetical protein.
Os01g0846800	818.306	7.48213	6.74804	8.75e-91	1.65e-88	Regulator of chromosome condensation%2C RCC1 domain containing protein.
Os01g0847250	48.5909	12.7577	1.93071	3.92e-06	2.29e-05	Non-protein coding transcript.
Os01g0847300	114.392	49.8343	1.20493	0.000220929	0.000949651	Uncharacterised protein family UPF0497%2C trans-membrane plant domain containing protein.
Os01g0847600	29.2412	9.56324	1.60767	0.00561785	0.0171884	Aldo-keto reductase%2C Detoxification of abiotic stress-related reactive aldehydes%2C Oxidative and heat stress tolerance%2C Herbicide resistance
Os01g0847700	1068.51	131.423	3.0204	4.35e-52	3.42e-50	Aldo-keto reductase%2C Detoxification of reactive aldehydes%2C Abiotic stress tolerance
Os01g0848200	209.186	99.7112	1.06874	4.58e-06	2.65e-05	Similar to Delta 1-pyrroline-5-carboxylate synthetase (P5CS) [Includes: Glutamate 5-kinase (EC 2.7.2.11) (Gamma-glutamyl kinase) (GK)%3B Gamma-glutamyl phosphate reductase (GPR) (EC 1.2.1.41) (Glutamate-5-semialdehyde dehydrogenase) (Glutamyl-gamma-semialdehyde dehydrogenase)].
Os01g0848900	180.531	368.272	-1.02682	5.22e-06	3e-05	Conserved hypothetical protein.
Os01g0849000	213.827	430.063	-1.00914	6.7e-07	4.41e-06	Hypothetical protein.
Os01g0850200	140.135	301.031	-1.10475	3.84e-08	2.96e-07	Zinc finger%2C RING/FYVE/PHD-type domain containing protein.
Os01g0850550	1342.66	8.51877	7.34277	2.11e-42	1.19e-40	Similar to Laccase-6.
Os01g0850900	1606.93	61.5358	4.72406	1.96e-83	3.16e-81	SOUL haem-binding protein domain containing protein.
Os01g0851000	121.662	465.195	-1.9304	2.78e-19	5.6e-18	Carbohydrate/purine kinase domain containing protein.
Os01g0852200	221.67	476.132	-1.10027	1.93e-10	1.92e-09	Similar to sialin.
Os01g0852900	37.0379	135.808	-1.87562	4.43e-08	3.39e-07	Pentatricopeptide repeat domain containing protein.
Os01g0853000	570.498	2216.11	-1.95801	9.58e-24	2.5e-22	Conserved hypothetical protein.
Os01g0853700	281.026	112.942	1.30907	9.07e-09	7.47e-08	Similar to MCB1 protein.
Os01g0856600	88.245	208.496	-1.24311	6.44e-08	4.82e-07	Nsp1-like%2C C-terminal family protein.
Os01g0856900	850.886	167.868	2.33634	6.58e-38	3.12e-36	Glycoside hydrolase%2C carbohydrate-binding domain containing protein.
Os01g0857200	58.3767	140.153	-1.2618	3.68e-06	2.16e-05	Di-trans-poly-cis-decaprenylcistransferase family protein.
Os01g0857400	852.163	144.915	2.55537	1.49e-62	1.55e-60	Amino acid transporter%2C transmembrane domain containing protein.
Os01g0857500	85.8424	250.28	-1.5435	3.95e-14	5.47e-13	Xanthine/uracil/vitamin C permease family protein.
Os01g0858700	87.7218	201.632	-1.20485	1.32e-05	7.05e-05	Conserved hypothetical protein.
Os01g0860400	48.2076	13.7701	1.78258	0.000154202	0.000682364	Similar to Acidic endochitinase precursor (EC 3.2.1.14).
Os01g0860500	76.609	22.1522	1.79269	2.72e-06	1.63e-05	Similar to Hevamine A precursor [Includes: Chitinase (EC 3.2.1.14)%3B Lysozyme (EC 3.2.1.17)].
Os01g0861700	17.8983	102.688	-2.51852	2.88e-11	3.1e-10	Hypothetical conserved gene.
Os01g0862600	43.5103	117.005	-1.42808	8.37e-07	5.42e-06	Protein of unknown function DUF584 family protein.
Os01g0863166	239.311	538.331	-1.16948	2.81e-15	4.27e-14	Conserved hypothetical protein.
Os01g0863300	56.1306	128.608	-1.20329	0.00142979	0.00509539	Similar to MCB2 protein.
Os01g0864200	160.219	23.8239	2.75281	2.55e-22	6.15e-21	Conserved hypothetical protein.
Os01g0864300	3.80903	0	4.59591	0.0169583	0.0451099	Harpin-induced 1 domain containing protein.
Os01g0865100	282.749	657.803	-1.21641	6.56e-10	6.17e-09	Similar to Uricase.
Os01g0865700	55.6534	7.11906	2.93898	3.94e-10	3.81e-09	Zinc finger%2C RING/FYVE/PHD-type domain containing protein.
Os01g0866200	225.435	100.327	1.16804	0.000110155	0.000502636	Similar to Histone H3.
Os01g0866400	9526.55	2296.91	2.05206	2.21e-51	1.68e-49	Similar to Fructose-1%2C6-bisphosphatase (EC 3.1.3.11) (Fragment).
Os01g0868300	5.21453	29.967	-2.50846	0.000130537	0.000585914	Similar to DNA polymerase alpha catalytic subunit (EC 2.7.7.7).
Os01g0869200	537.775	123.594	2.11771	1.32e-26	4e-25	Magnesium transporter%2C Mg-mediated aluminum tolerance
Os01g0869800	31177.4	10141.5	1.62027	1.62e-29	5.57e-28	22-kDa Photosystem II protein%2C Photoprotection
Os01g0870400	165.208	76.1741	1.11074	0.000286457	0.00119974	Similar to S-domain class receptor-like kinase3.
Os01g0871000	13.0729	2.44178	2.38594	0.00628819	0.0189936	Similar to S-domain class receptor-like kinase3.
Os01g0871500	689.424	1975.28	-1.51858	3.55e-16	5.79e-15	TGF-beta receptor%2C type I/II extracellular region family protein.
Os01g0871800	0	315.253	-10.5445	1.08e-18	2.09e-17	TGF-beta receptor%2C type I/II extracellular region family protein.
Os01g0871900	2.29952	1066.34	-8.86027	5.23e-48	3.59e-46	Similar to POT family protein.
Os01g0872000	1.14917	311.517	-8.0849	3.59e-21	8.14e-20	TGF-beta receptor%2C type I/II extracellular region family protein.
Os01g0872100	1.148	967.205	-9.72043	2.07e-30	7.43e-29	TGF-beta receptor%2C type I/II extracellular region family protein.
Os01g0872500	67.8978	276.92	-2.02521	1.31e-17	2.35e-16	Oligopeptide transporter domain containing protein.
Os01g0872700	1219.06	2533.02	-1.05522	1.49e-13	1.94e-12	Zinc finger%2C CCHC-type domain containing protein.
Os01g0874700	224.653	469.137	-1.06375	9.75e-10	9.03e-09	GOLD domain containing protein.
Os01g0874800	216.977	720.321	-1.72966	1.92e-21	4.44e-20	Similar to DNA polymerase I.
Os01g0875000	2.2625	37.4822	-4.03217	8.28e-08	6.12e-07	Conserved hypothetical protein.
Os01g0875500	43.3312	103.566	-1.25717	3.2e-05	0.000160293	Similar to cDNA clone:J033105C09%2C full insert sequence.
Os01g0878000	65.0661	220.556	-1.76427	3e-14	4.2e-13	Hypothetical conserved gene.
Os01g0878101	4.99404	22.4634	-2.17136	0.00127727	0.00460793	Conserved hypothetical protein.
Os01g0878200	1.86984	21.8587	-3.52294	4.61e-05	0.000224739	Conserved hypothetical protein.
Os01g0879200	34.585	4.83959	2.83956	3.5e-06	2.06e-05	Plant disease resistance response protein domain containing protein.
Os01g0880900	0.360336	15.3433	-5.23214	0.000310007	0.00128787	Similar to Pentatricopeptide repeat protein PPR868-14.
Os01g0881300	622.982	2639.37	-2.08351	2.12e-63	2.25e-61	MtN3 and saliva related transmembrane protein family protein.
Os01g0881800	136.983	473.399	-1.78792	3.1e-11	3.33e-10	Conserved hypothetical protein.
Os01g0881900	687.681	1580.05	-1.20084	2.61e-20	5.63e-19	Leucine-rich repeat%2C cysteine-containing containing protein.
Os01g0882300	420.699	198.93	1.07997	9.03e-11	9.22e-10	Protein of unknown function DUF803 family protein.
Os01g0883900	116.861	240.241	-1.0352	1.03e-05	5.63e-05	Protein of unknown function DUF248%2C methyltransferase putative family protein.
Os01g0884700	141.53	52.0277	1.44968	5.78e-06	3.29e-05	Conserved hypothetical protein.
Os01g0885600	296.991	67.7133	2.13448	8.86e-25	2.46e-23	Alpha/beta hydrolase fold-1 domain containing protein.
Os01g0886350	38.9702	156.761	-2.00564	1.68e-14	2.4e-13	Conserved hypothetical protein.
Os01g0886600	221.213	578.77	-1.38604	8.3e-14	1.11e-12	Similar to CLP protease regulatory subunit CLPX precursor.
Os01g0886900	3436.6	542.315	2.6646	5.82e-48	3.98e-46	Similar to EMB1879 (EMBRYO DEFECTIVE 1879).
Os01g0887400	92.5116	262.782	-1.50376	4.97e-09	4.22e-08	Similar to predicted protein.
Os01g0888500	303.823	1633.02	-2.4259	1.16e-56	1.02e-54	Similar to Phosphoribosylformylglycinamidine synthase.
Os01g0888900	126.148	254.212	-1.01169	2.16e-05	0.00011096	Conserved hypothetical protein.
Os01g0889800	342.886	763.696	-1.15354	2.34e-13	3e-12	Rhodanese-like domain containing protein.
Os01g0891100	7.08085	0.270326	4.53194	0.0115738	0.0323919	Similar to Polygalacturonase.
Os01g0891300	77.5836	32.1346	1.27059	4.4e-05	0.000215367	Similar to Allyl alcohol dehydrogenase.
Os01g0891400	3.84252	15.8066	-2.0398	0.00722434	0.0214273	S1%2C RNA binding domain containing protein.
Os01g0891601	12.8684	0.787793	3.95243	0.000674236	0.00258611	Leucine-rich repeat%2C N-terminal domain containing protein.
Os01g0892500	98.289	17.8389	2.46582	1.99e-11	2.18e-10	Similar to carboxylic ester hydrolase.
Os01g0892600	1292.33	112.559	3.52943	1.86e-108	5.18e-106	Pectinacetylesterase family protein.
Os01g0892800	38.3629	92.6042	-1.27804	0.000310832	0.00129031	Integrin-linked protein kinase domain containing protein.
Os01g0893400	244.224	87.5128	1.48054	2e-08	1.59e-07	Zinc finger%2C TAZ-type domain containing protein.
Os01g0895000	23.7364	2.86006	3.05795	0.000147893	0.000656061	Hypothetical protein.
Os01g0897600	1481.39	693.015	1.09702	1.11e-11	1.24e-10	Glycoside hydrolase%2C family 1 protein.
Os01g0898800	877.029	99.4604	3.15307	1.09e-60	1.07e-58	Protein of unknown function DUF1685 domain containing protein.
Os01g0899200	124.693	283.063	-1.18124	3.72e-08	2.87e-07	Similar to dehydration-responsive family protein.
Os01g0899500	750.446	276.239	1.44023	3.14e-17	5.54e-16	FMN-binding split barrel-related domain containing protein.
Os01g0901200	62.196	208.067	-1.7395	1.18e-12	1.42e-11	Similar to RecA protein (Fragment).
Os01g0901600	293.286	72.3047	2.01599	3.23e-10	3.14e-09	Similar to 4-coumarate--CoA ligase-like 6.
Os01g0901800	293.988	137.193	1.10492	1.37e-08	1.11e-07	Acid phosphatase/vanadium-dependent haloperoxidase related family protein.
Os01g0901900	173.898	891.49	-2.35459	2.14e-30	7.67e-29	S1%2C RNA binding domain containing protein.
Os01g0901950	132.715	612.764	-2.20467	1.83e-28	6.03e-27	Non-protein coding transcript.
Os01g0902700	10.1115	1.48524	2.80098	0.0117659	0.0328715	Similar to Peptide transporter PTR2.
Os01g0904200	1705.63	682.986	1.31995	2.35e-24	6.32e-23	Protein kinase%2C core domain containing protein.
Os01g0904400	39.2358	83.6917	-1.09603	0.000394974	0.00160255	Similar to Chromosome assembly protein homolog.
Os01g0905200	76.3445	483.403	-2.66316	6e-31	2.21e-29	Similar to Leucine zipper protein-like.
Os01g0907400	109.375	258.65	-1.24114	1.34e-09	1.22e-08	Histone lysine demethylase%2C Stress-responsive H3K27me3(histon H3 lysine 27 trimethylation) demethylation
Os01g0908200	829.663	2214.57	-1.41709	8.26e-20	1.73e-18	Member of the Bric-a-Brac/Tramtrack/Broad (BTB) family%2C BT1/BT2 ortholog%2C Negative regulation of nitrate uptake and nitrogen use efficiency
Os01g0908301	7.32118	52.2456	-2.84739	3.93e-08	3.02e-07	Non-protein coding transcript.
Os01g0908600	328.235	99.0442	1.73162	1.45e-08	1.17e-07	Amino acid transporter%2C transmembrane domain containing protein.
Os01g0909400	91.5769	340.809	-1.89836	3.86e-17	6.75e-16	Protein of unknown function DUF868%2C plant family protein.
Os01g0909500	221.39	609.332	-1.46113	3.04e-19	6.1e-18	Hypothetical conserved gene.
Os01g0909600	41.2004	116.382	-1.50134	2.1e-07	1.48e-06	Integrase%2C catalytic core domain containing protein.
Os01g0911300	1226.86	415.926	1.56177	7.81e-20	1.64e-18	Similar to Transporter associated with antigen processing-like protein.
Os01g0912700	6110.49	2684.24	1.187	1.44e-13	1.88e-12	Similar to T23K8.14 protein.
Os01g0912850	47.0039	0.889378	5.78538	1.03e-09	9.5e-09	Conserved hypothetical protein.
Os01g0912900	0.395005	14.6414	-5.15003	0.000272548	0.00114764	Pentatricopeptide repeat domain containing protein.
Os01g0913000	12374.7	5432.47	1.18781	1.34e-10	1.35e-09	Similar to Thioredoxin F-type 2%2C chloroplast precursor (TRX-F2).
Os01g0913300	10.4442	28.3516	-1.4419	0.00817475	0.023889	TGF-beta receptor%2C type I/II extracellular region family protein.
Os01g0913400	12.0056	46.2569	-1.92938	9.93e-05	0.000456678	Hypothetical conserved gene.
Os01g0913800	68.8187	169.104	-1.29702	1.89e-08	1.5e-07	Hypothetical conserved gene.
Os01g0915000	40.7544	849.473	-4.37553	3.39e-51	2.56e-49	Protein of unknown function DUF506%2C plant family protein.
Os01g0916000	3.77436	0	4.58484	0.0178128	0.0470763	Conserved hypothetical protein.
Os01g0916100	28.0328	5.10991	2.45873	0.000175535	0.000768434	Similar to loricrin.
Os01g0916600	79.2072	2840.39	-5.16085	2.68e-231	5.56e-228	RNA recognition motif%2C glycine rich protein domain containing protein.
Os01g0916700	27.0686	151.322	-2.48873	2.93e-15	4.43e-14	Conserved hypothetical protein.
Os01g0917300	21.1218	77.0465	-1.87444	3.62e-06	2.13e-05	Similar to Cysteine-rich peptide.
Os01g0917400	3347.04	1272.54	1.39526	8.47e-27	2.58e-25	CCCH-type zinc finger protein%2C Resistance against bacterial blight disease
Os01g0917500	118.198	49.7056	1.25299	3.4e-06	2e-05	Leucine-rich repeat receptor-like kinase%2C Specification of anther cell identity%2C Control of early sporogenic development%2C Initiation of anther wall formation
Os01g0919100	51.5951	5.79062	3.13424	2.1e-09	1.87e-08	Aluminum-induced citrate transporter%2C Aluminum tolerance
Os01g0919400	5295.07	506.785	3.38551	8.02e-61	7.92e-59	Sucrose phosphate synthase%2C Sucrose synthesis in pollen germination
Os01g0919800	803.04	311.712	1.36811	5.6e-17	9.7e-16	Similar to Efflux carrier of polar auxin transport.
Os01g0920300	495.983	2515.93	-2.34223	1.26e-57	1.16e-55	Methyltransferase small domain containing protein.
Os01g0921100	155.832	75.0664	1.0537	5.64e-05	0.00027098	Hypothetical conserved gene.
Os01g0921800	956.057	345.226	1.47275	1.06e-20	2.33e-19	Tetratricopeptide-like helical domain containing protein.
Os01g0922700	0.754167	926.726	-10.2431	9.38e-23	2.32e-21	Conserved hypothetical protein.
Os01g0923000	62.3499	138.421	-1.14963	5.77e-05	0.000276696	Conserved hypothetical protein.
Os01g0924200	154.336	22.6331	2.80403	1.42e-14	2.04e-13	Conserved hypothetical protein.
Os01g0925300	15.1956	36.3593	-1.24709	0.00768683	0.0226322	Zinc finger%2C DHHC-type domain containing protein.
Os01g0925700	1152.49	482.393	1.25896	1.58e-17	2.83e-16	Similar to predicted protein.
Os01g0927000	31.9769	78.6983	-1.29692	0.0010015	0.00369414	Similar to SET domain-containing protein SET118.
Os01g0928000	475.766	171.628	1.46769	1.72e-12	2.05e-11	Similar to Transcription factor ICE1 (Inducer of CBF expression 1) (Basic helix- loop-helix protein 116) (bHLH116) (AtbHLH116).
Os01g0929100	1722.41	6018.08	-1.80469	6.51e-34	2.66e-32	Similar to predicted protein.
Os01g0929800	2.33301	12.801	-2.46271	0.00749264	0.0221281	Hypothetical gene.
Os01g0930000	253.043	507.657	-1.00463	2.48e-10	2.44e-09	Similar to CM0545.330.nc protein.
Os01g0930300	2.29834	18.0213	-2.96572	0.000460588	0.00184242	RNA-directed DNA polymerase (reverse transcriptase)%2C related domain containing protein.
Os01g0930400	639.718	44.2798	3.87257	1.64e-67	1.92e-65	Potassium transporter%2C High-affinity K acquisition%2C Root-to-shoot K transport%2C K-regulated salt tolerance
Os01g0931000	218.673	64.166	1.76144	9.91e-12	1.11e-10	Similar to tropinone reductase 2.
Os01g0933075	21.6644	85.1022	-1.96498	8.67e-08	6.4e-07	Hypothetical protein.
Os01g0933500	100.539	46.6503	1.11087	5.06e-05	0.000245209	Similar to FLP1.
Os01g0933900	172.706	57.4206	1.60157	5.71e-10	5.42e-09	Similar to Glutathione transferase III(B) (EC 2.5.1.18).
Os01g0933950	13.4321	2.65689	2.2941	0.0150283	0.0406176	Hypothetical gene.
Os01g0934350	321.422	30.0246	3.40939	7.3e-39	3.61e-37	Similar to predicted protein.
Os01g0934400	758.959	54.2201	3.79934	6.36e-74	8.66e-72	Mog1/PsbP%2C alpha/beta/alpha sandwich domain containing protein.
Os01g0934500	35.025	5.18521	2.80454	6.61e-05	0.000313885	Hypothetical protein.
Os01g0934600	44.0579	9.7865	2.19116	0.000969226	0.00358343	Similar to Esterase PIR7B.
Os01g0935300	50.1199	107.386	-1.09708	8.4e-05	0.000391183	Cullin family protein.
Os01g0935400	111.451	52.291	1.08254	0.000725559	0.00276408	2OG-Fe(II) oxygenase domain containing protein.
Os01g0936600	449.396	191.426	1.2302	3.99e-09	3.42e-08	Hypothetical protein.
Os01g0938100	4639.08	1389.51	1.73967	9.73e-39	4.78e-37	Photosystem II protein Psb28%2C class 1 domain containing protein.
Os01g0940000	1482.31	391.609	1.91792	8.65e-46	5.53e-44	Cytokinin oxidase/dehydrogenase%2C Crown root formation
Os01g0940600	310.655	657.141	-1.0797	4.32e-09	3.69e-08	Conserved hypothetical protein.
Os01g0940700	1119.48	58.8394	4.2558	7.99e-09	6.62e-08	Similar to Beta 1%2C3-glucanase.
Os01g0942200	2.29952	29.7536	-3.69563	1.49e-06	9.31e-06	Cyclin-like F-box domain containing protein.
Os01g0945001	52.581	120.953	-1.19776	1.18e-05	6.36e-05	Similar to RECA3 (RECA HOMOLOG 3)%3B DNA binding / DNA-dependent ATPase.
Os01g0945100	3.77318	0	4.58447	0.017827	0.0471	Similar to amino acid transporter.
Os01g0945200	14.7822	59.7079	-2.02873	1.4e-05	7.45e-05	Similar to BAT1 (BIDIRECTIONAL AMINO ACID TRANSPORTER 1)%3B amino acid transmembrane transporter.
Os01g0945300	538.549	1543.1	-1.51982	1.77e-28	5.85e-27	Amino acid/polyamine transporter I family protein.
Os01g0948100	67.1693	178.398	-1.40803	5.19e-10	4.95e-09	Restriction endonuclease%2C type II-like%2C core domain containing protein.
Os01g0948133	10.4501	29.9935	-1.5337	0.00765319	0.0225455	Non-protein coding transcript.
Os01g0949060	86.1704	178.151	-1.04707	1.44e-06	9.04e-06	Hypothetical conserved gene.
Os01g0949300	566.323	1501.86	-1.40764	8.13e-16	1.28e-14	EF-Hand type domain containing protein.
Os01g0949700	175.951	45.6034	1.95485	1.27e-14	1.83e-13	Glutathione S-transferase%2C C-terminal domain containing protein.
Os01g0949750	329.263	75.7454	2.11454	8.57e-18	1.56e-16	Similar to Glutathione S-transferase GST 28 (Fragment).
Os01g0951200	186.597	648.382	-1.79685	3.61e-30	1.29e-28	Similar to Orotidine 5'-phosphate decarboxylase (EC 4.1.1.23) (OMP decarboxylase) (OMPDCase) (OMPdecase) (Uridine 5'-monophosphate synthase) (UMP synthase).
Os01g0952000	21.1008	4.01667	2.45612	0.00106167	0.00390273	Similar to Germin-like protein 1-3.
Os01g0952600	767.48	2019.76	-1.39511	3.33e-25	9.52e-24	Similar to LacZ (Fragment).
Os01g0954000	199.663	13.3038	3.90604	1.37e-25	3.99e-24	NADPH-dependent FMN reductase family protein.
Os01g0954400	937.525	353.239	1.41116	1.33e-17	2.39e-16	Similar to Hydroxyproline-rich glycoprotein DZ-HRGP precursor.
Os01g0955700	291.623	120.267	1.2783	4.9e-11	5.16e-10	CRT-like transporter%2C Glutathione homeostasis%2C Arsenic tolerance
Os01g0957200	33.2014	11.1132	1.55763	0.00358741	0.0115739	Protein of unknown function DUF3411 domain containing protein.
Os01g0958200	0.395005	12.8937	-4.96295	0.000489331	0.0019435	Curculin-like (mannose-binding) lectin domain containing protein.
Os01g0961000	26.6273	9.92391	1.41121	0.0121113	0.0337072	Conserved hypothetical protein.
Os01g0961200	342.055	158.875	1.10669	6.54e-11	6.8e-10	Cystathionine beta-synthase%2C core domain containing protein.
Os01g0962100	10.4442	51.7152	-2.32056	9.5e-07	6.11e-06	Conserved hypothetical protein.
Os01g0963000	352.36	6.46899	5.78956	8.77e-05	0.000407345	Similar to Peroxidase BP 1 precursor.
Os01g0965800	13.1052	49.4269	-1.92353	3.71e-05	0.000183734	Conserved hypothetical protein.
Os01g0965900	337.367	68.5587	2.30122	1.12e-25	3.26e-24	Conserved hypothetical protein.
Os01g0966200	304.765	1049.19	-1.78175	2.38e-21	5.47e-20	Protein of unknown function YGGT family protein.
Os01g0966300	144.462	385.828	-1.41538	1.1e-13	1.45e-12	Similar to Mitochondrial processing peptidase.
Os01g0967800	20.7591	53.6133	-1.37529	0.000575566	0.00224894	Conserved hypothetical protein.
Os01g0967900	165.559	356.947	-1.10722	7.65e-09	6.36e-08	Similar to predicted protein.
Os01g0970700	5742.86	2607.01	1.13955	7.73e-13	9.49e-12	Peptidase M48%2C Ste24p family protein.
Os01g0970900	47.2753	147.54	-1.64322	2.18e-09	1.93e-08	Pentatricopeptide repeat domain containing protein.
Os01g0971000	6106.61	12576	-1.04228	5.68e-16	9.07e-15	Conserved hypothetical protein.
Os01g0971100	1422.81	219.197	2.70325	7.19e-45	4.42e-43	Drought induced 19 family protein.
Os01g0971600	33.1156	130.863	-1.97626	8.27e-11	8.5e-10	Similar to Sn-glycerol-3-phosphate dehydrogenase (Fragment).
Os01g0971800	3.086	527.813	-7.42995	3.93e-43	2.28e-41	Transcription factor with a GARP DNA-binding domain%2C Photoperiodic control of flowering time%2C Clock associated-component
Os01g0971900	49.2469	244.302	-2.30738	9.49e-18	1.73e-16	Similar to BPM.
Os01g0972000	49.0758	176.364	-1.84684	3.98e-12	4.63e-11	Zinc finger%2C RING/FYVE/PHD-type domain containing protein.
Os01g0972200	20.7568	4.85727	2.10276	0.00237119	0.00802274	Similar to Zinc transporter 2 precursor (ZRT/IRT-like protein 2).
Os01g0973100	192.23	43.7429	2.14204	3.24e-15	4.89e-14	Hypothetical conserved gene.
Os01g0973200	2.6957	22.2251	-3.04801	0.000213026	0.000919122	Hypothetical conserved gene.
Os01g0973400	826.464	2018.78	-1.28772	5.65e-14	7.65e-13	Similar to radical SAM domain-containing protein.
Os01g0973500	37.4607	14.7021	1.3611	0.00185196	0.00643733	Similar to Protein kinase APK1A%2C chloroplast precursor (EC 2.7.1.-).
Os01g0974400	577.126	176.602	1.7113	9.4e-18	1.71e-16	Zinc finger%2C RING/FYVE/PHD-type domain containing protein.
Os01g0975000	25.7044	1.30526	4.20979	1.27e-06	8.03e-06	Protein of unknown function DUF966 family protein.
Os01g0975900	18815.4	5991.49	1.6509	6.85e-21	1.52e-19	Similar to Tonoplast membrane integral protein ZmTIP1-2.
Os01g0977200	174.062	73.5935	1.24461	5.75e-07	3.82e-06	Similar to dnaJ subfamily C member 7.
Os01g0977400	2.19551	33.9894	-3.90683	7.01e-07	4.59e-06	Pentatricopeptide repeat domain containing protein.
Os02g0103900	128.366	283.536	-1.14388	3.18e-09	2.76e-08	U3 small nucleolar RNA-associated protein 6 domain containing protein.
Os02g0104100	86.7607	41.31	1.07779	0.00165591	0.00582417	Similar to MADS-box transcription factor TaAGL18.
Os02g0104150	20.4853	5.81621	1.83693	0.00457709	0.0143345	Non-protein coding transcript.
Os02g0104700	794.578	1744.82	-1.13415	9.55e-19	1.85e-17	Nitric oxide synthase%2C Chloroplast ribosome biogenesis and/or translation
Os02g0106100	2152.15	28.2557	6.27361	8e-134	3.92e-131	Similar to Fructosyltransferase.
Os02g0106300	1.90216	29.6458	-3.95292	3.53e-06	2.08e-05	Pentatricopeptide repeat domain containing protein.
Os02g0107251	10.6706	31.774	-1.57063	0.00198942	0.00685588	Conserved hypothetical protein.
Os02g0107350	6.79337	20.3959	-1.56917	0.0146913	0.0398356	Conserved hypothetical protein.
Os02g0107900	80.1211	19.3266	2.06424	2.35e-09	2.07e-08	Similar to ABC transporter family%2C cholesterol/phospholipid flippase.
Os02g0113400	20.8791	44.6094	-1.08646	0.010329	0.0293284	Protein of unknown function DUF544 family protein.
Os02g0114300	175.541	21.3099	3.02613	4.62e-21	1.04e-19	Hypothetical protein.
Os02g0114400	274.227	37.8292	2.85135	3.25e-34	1.34e-32	Similar to glycerol-3-phosphate acyltransferase 8.
Os02g0114900	210.225	6.94148	4.89908	4.47e-39	2.23e-37	Non-protein coding transcript.
Os02g0115600	863.001	1955.78	-1.17952	1.06e-13	1.4e-12	S1%2C RNA binding domain containing protein.
Os02g0115700	12394.5	30091.4	-1.27964	1.61e-16	2.68e-15	Catalase isozyme A (EC 1.11.1.6) (CAT-A).
Os02g0116400	188.261	17.3078	3.42255	5.82e-25	1.63e-23	Oligopeptide transporter OPT superfamily protein.
Os02g0116500	1028.21	220.923	2.21726	5.79e-44	3.45e-42	Similar to Protochlorophyllide reductase homologue.
Os02g0116700	12.2447	1.57559	2.89242	0.00340513	0.0110587	Protein kinase%2C core domain containing protein.
Os02g0116800	2.94968	24.5312	-3.01828	0.000540606	0.00212559	Remorin%2C C-terminal region domain containing protein.
Os02g0117200	193.56	96.0332	1.00429	8.11e-06	4.5e-05	Similar to MIR-interacting saposin-like protein.
Os02g0120000	196.334	590.93	-1.5867	1.55e-13	2.02e-12	Pentatricopeptide repeat domain containing protein.
Os02g0120200	22.4498	7.6798	1.55391	0.0121292	0.0337465	Similar to Phospholipase D nu-2 (Fragment).
Os02g0120300	11.0285	54.2139	-2.29359	2.3e-07	1.61e-06	Nicotinamide N-methyltransferase%2C putative domain containing protein.
Os02g0120400	25.865	64.9061	-1.31806	0.000305467	0.00127057	Single hybrid motif domain containing protein.
Os02g0120900	143.709	371.957	-1.37131	1.99e-10	1.98e-09	Tetrahydrofolate dehydrogenase/cyclohydrolase family protein.
Os02g0121000	520.991	1258.47	-1.27067	5.37e-13	6.69e-12	Similar to Glutamyl-tRNA synthetase (EC 6.1.1.17) (Glutamate--tRNA ligase) (GluRS).
Os02g0121700	529.205	47.8887	3.46065	3.53e-06	2.08e-05	Terpenoid synthase domain containing protein.
Os02g0121900	30.173	78.0722	-1.36979	1.95e-05	0.000100863	Pentatricopeptide repeat domain containing protein.
Os02g0122100	22.6578	72.0947	-1.67336	2.97e-06	1.77e-05	Similar to JHL05D22.13 protein.
Os02g0122400	80.0062	222.755	-1.47437	1.25e-09	1.14e-08	Similar to Plastid division protein.
Os02g0122800	1210.38	3442.05	-1.50815	3.48e-31	1.3e-29	Nucleotide-binding%2C alpha-beta plait domain containing protein.
Os02g0125400	123.751	44.8634	1.46216	0.000267899	0.00113072	Negative regulatory factor PREG domain containing protein.
Os02g0125700	2716.78	596.784	2.18878	4.98e-53	3.96e-51	Similar to lil3 protein.
Os02g0126500	13.5797	82.8841	-2.59682	2.46e-09	2.16e-08	Pentatricopeptide repeat domain containing protein.
Os02g0127600	35.897	88.4037	-1.29946	0.000128867	0.000579579	Pentatricopeptide repeat domain containing protein.
Os02g0129800	2010.21	920.384	1.12803	8.94e-08	6.59e-07	Conserved hypothetical protein.
Os02g0130000	108.708	301.051	-1.46905	8.02e-14	1.07e-12	Similar to SWIb domain-containing protein (Fragment).
Os02g0130100	1415.53	670.972	1.07846	5.36e-11	5.61e-10	SNO glutamine amidotransferase family protein.
Os02g0131000	32.7958	81.465	-1.31607	5.57e-05	0.000268035	Conserved hypothetical protein.
Os02g0132100	11.6476	66.6528	-2.50328	1.48e-08	1.19e-07	Pentatricopeptide repeat domain containing protein.
Os02g0134000	178.745	45.8516	1.98107	2.82e-11	3.04e-10	Similar to bifunctional coenzyme A synthase.
Os02g0134100	121.877	53.4431	1.19269	1.29e-05	6.9e-05	Hypothetical gene.
Os02g0134400	295.64	16.7232	4.1315	1.95e-44	1.18e-42	Fumarate reductase/succinate dehydrogenase flavoprotein%2C C-terminal domain containing protein.
Os02g0135200	119.92	34.2148	1.81446	1.02e-08	8.32e-08	Similar to Mitogen-activated protein kinase 13.
Os02g0135250	59.93	17.3998	1.79227	5.46e-06	3.12e-05	Hypothetical protein.
Os02g0135500	1353.63	625.873	1.11108	3.65e-15	5.48e-14	Glycosyltransferase AER61%2C uncharacterized domain containing protein.
Os02g0137600	57.3682	193.554	-1.74934	1.28e-11	1.42e-10	Bacterial methyltransferase family protein.
Os02g0137700	7881.11	75.7141	6.71028	4.06e-169	3.78e-166	NAD(P)-binding domain containing protein.
Os02g0137800	567.35	222.842	1.34468	2.88e-18	5.43e-17	Heterotrimeric G protein gamma subunit 2%2C Regulation of abiotic stresses
Os02g0138100	666.759	3.1832	7.62651	2.26e-61	2.3e-59	Conserved hypothetical protein.
Os02g0139000	201.097	643.876	-1.6799	1.29e-25	3.75e-24	Transcription factor%2C Regulation of Pi signaling and homeostasis%2C Tolerance to low-Pi stress
Os02g0139200	52.6091	159.473	-1.60433	1.81e-10	1.8e-09	Skb1 methyltransferase family protein.
Os02g0139300	47.196	115.881	-1.29839	6.43e-06	3.63e-05	Glycoside hydrolase%2C family 17 protein.
Os02g0139700	2369.15	883.389	1.42222	3.37e-24	8.97e-23	Similar to Cycloartenol synthase.
Os02g0139900	11.1337	29.7192	-1.42163	0.0050437	0.0156125	Hypothetical protein.
Os02g0142450	23.2721	52.6278	-1.18037	0.00248135	0.00835561	Hypothetical gene.
Os02g0148000	808.037	1995.14	-1.30327	7.89e-14	1.05e-12	CCT domain containing protein.
Os02g0148050	183.226	508.703	-1.47196	1.01e-11	1.13e-10	Non-protein coding transcript.
Os02g0149800	3743.54	1119.35	1.74145	6.48e-42	3.59e-40	Stress-responsive NAC1-regulated protein phosphatase%2C Drought and oxidative stress tolerance
Os02g0150700	303.423	609.306	-1.00388	2.66e-10	2.61e-09	Zinc finger%2C RING-type domain containing protein.
Os02g0151300	308.174	64.0812	2.27202	0.000283093	0.00118759	Similar to Cellulase (Fragment).
Os02g0152400	19.1791	44.1925	-1.20912	0.00332573	0.0108347	Rubisco small subunit 1%2C Reguration of Rubisco catalytic activity
Os02g0152900	240.476	834.487	-1.79285	8.03e-23	2e-21	Nucleus-encoded chloroplast protein%2C Chloroplast development%2C Biogenesis of chloroplast ATP synthase
Os02g0153100	55.3102	26.2016	1.07661	0.00265335	0.00885292	Protein kinase%2C core domain containing protein.
Os02g0156000	34.1924	7.1279	2.24356	0.000128284	0.000577151	Similar to H0201G08.2 protein.
Os02g0156600	110.932	34.9051	1.66082	3.15e-09	2.73e-08	Hypothetical conserved gene.
Os02g0156633	19.6722	4.72366	2.04375	0.00223059	0.00759664	Hypothetical conserved gene.
Os02g0157950	185.475	42.6071	2.12041	6.1e-16	9.7e-15	Hypothetical gene.
Os02g0158300	268.019	85.7401	1.64642	1.89e-14	2.69e-13	Sugar isomerase (SIS) domain containing protein.
Os02g0158800	16.0608	50.0926	-1.64231	0.000145298	0.00064593	Protein of unknown function DUF246%2C plant family protein.
Os02g0160500	21985.7	9360.39	1.23207	5.02e-11	5.27e-10	Hypothetical conserved gene.
Os02g0160800	8.76722	51.5539	-2.5514	7.3e-08	5.43e-07	Hypothetical protein.
Os02g0160900	37.8339	215.052	-2.50485	1.55e-16	2.59e-15	Protein of unknown function wound-induced domain containing protein.
Os02g0162200	22.0918	4.15098	2.39594	0.000251376	0.00106766	Similar to Early salt stress and cold acclimation-induced protein 2-3.
Os02g0162600	192.551	56.2582	1.76926	1.9e-14	2.69e-13	Conserved hypothetical protein.
Os02g0164000	99.8563	295.619	-1.56515	4.03e-11	4.27e-10	Peptidase C48%2C SUMO/Sentrin/Ubl1 domain containing protein.
Os02g0164300	366.417	105.686	1.78872	2.13e-22	5.15e-21	Similar to beta-1%2C3-galactosyltransferase sqv-2.
Os02g0166200	1613.68	439.377	1.87507	3.79e-20	8.12e-19	Non-protein coding transcript.
Os02g0166501	9.1969	0	5.86625	0.00014485	0.00064426	Hypothetical conserved gene.
Os02g0167200	3.80903	42.8273	-3.48341	1.96e-08	1.56e-07	Pentatricopeptide repeat domain containing protein.
Os02g0170000	1449.06	4396.35	-1.60099	1.17e-30	4.24e-29	Conserved hypothetical protein.
Os02g0173100	357.386	2500.91	-2.80575	2.68e-71	3.42e-69	Similar to cytochrome P450.
Os02g0173700	85.6865	528.971	-2.62576	4.89e-49	3.44e-47	Similar to RNA binding.
Os02g0174300	64.8745	285.124	-2.13268	4.91e-22	1.17e-20	Hypothetical conserved gene.
Os02g0175000	710.694	250.229	1.50487	1.9e-22	4.62e-21	Ion transporter %2C Na+ transport
Os02g0175950	74.2471	26.0912	1.50399	2.06e-05	0.000106399	Non-protein coding transcript.
Os02g0176000	499.789	114.717	2.12412	1.86e-25	5.38e-24	Zinc finger%2C B-box domain containing protein.
Os02g0176300	0.755341	8.79864	-3.52839	0.00918802	0.0264793	Hypothetical protein.
Os02g0177600	3235.91	749.889	2.11117	3.06e-25	8.78e-24	4-coumarate:coenzyme A ligase%2C Lignin biosynthesis%2C Defense against wounding
Os02g0178100	6147.26	3029.45	1.02092	1.25e-14	1.81e-13	Similar to CONSTANS-like protein CO6.
Os02g0180000	194.097	647.764	-1.73806	1.43e-19	2.96e-18	Similar to Protein phosphatase type-2C.
Os02g0180200	523.05	2062.61	-1.97887	8.99e-25	2.49e-23	Uncharacterised protein family UPF0133 domain containing protein.
Os02g0185200	94.2964	43.9477	1.10161	0.000146492	0.00065049	Cytochrome P450 family protein.
Os02g0185300	195.971	26.1079	2.90876	1.59e-19	3.27e-18	Cytochrome P450 family protein.
Os02g0186200	0	27.6333	-7.02682	9.49e-08	6.97e-07	Similar to Cytochrome P450 CYP71K14.
Os02g0186500	462.638	230.171	1.00529	1.78e-07	1.27e-06	Similar to Protein kinase-like protein.
Os02g0187100	401.046	964.887	-1.2654	8.95e-15	1.31e-13	Similar to cyclase.
Os02g0187700	24.6686	273.136	-3.47682	1.29e-35	5.63e-34	Similar to Myb-related protein B (B-Myb) (Myb-related protein 1) (XMYB1).
Os02g0187800	2814.44	682.651	2.04583	7.36e-16	1.17e-14	Cinnamyl-alcohol dehydrogenase%2C Lignin biosynthesis%2C Monolignol biosynthesis
Os02g0188000	2340.76	877.896	1.41635	1.32e-09	1.2e-08	UDP-glucuronosyl/UDP-glucosyltransferase family protein.
Os02g0188500	3.34468	19.0139	-2.48724	0.00278851	0.0092626	Ubiquitin domain containing protein.
Os02g0191200	6.57171	29.5681	-2.17848	0.000291334	0.00121799	Pentatricopeptide repeat domain containing protein.
Os02g0191300	141.031	322.976	-1.19736	6.16e-10	5.82e-09	Similar to Amino acid transporter-like protein.
Os02g0191600	11.062	0.944592	3.66046	0.00170085	0.00596206	Basic-leucine zipper (bZIP) transcription factor domain containing protein.
Os02g0193425	68.8739	6.24333	3.51091	9.4e-14	1.25e-12	Non-protein coding transcript.
Os02g0198200	213.784	83.1677	1.35513	4.32e-10	4.17e-09	EF-Hand type domain containing protein.
Os02g0198400	45.5119	16.2249	1.50047	0.000563406	0.00220494	Similar to predicted protein.
Os02g0198500	520.116	189.004	1.46465	6.01e-10	5.69e-09	Conserved hypothetical protein.
Os02g0199200	43.5353	147.659	-1.75633	1.76e-07	1.26e-06	Disease resistance protein domain containing protein.
Os02g0199300	120.803	307.071	-1.34371	9.3e-08	6.85e-07	Peptidyl-prolyl cis-trans isomerase%2C FKBP-type domain containing protein.
Os02g0199500	56.1396	137.5	-1.29187	1.51e-07	1.08e-06	Cyclin-like F-box domain containing protein.
Os02g0199800	12.8466	50.6151	-1.98697	3.27e-05	0.000163242	Similar to No pollen.
Os02g0201300	96.5885	43.2725	1.15642	0.000263082	0.00111335	Conserved hypothetical protein.
Os02g0202500	297.564	705.078	-1.24357	2.34e-08	1.84e-07	Similar to nucleic acid binding.
Os02g0202900	369.742	117.988	1.6559	8.45e-17	1.45e-15	Similar to ring canal kelch.
Os02g0203000	1425.42	308.555	2.21137	9.97e-42	5.45e-40	Similar to transcription factor HY5.
Os02g0203300	18.0241	119.435	-2.72625	3.84e-15	5.75e-14	Similar to UDP-glycosyltransferase UGT75E3.
Os02g0204400	101.48	11.8747	3.07795	1.27e-14	1.83e-13	Similar to (6-4)DNA photolyase.
Os02g0204500	373.93	142.967	1.38574	2.15e-11	2.34e-10	Agenet domain containing protein.
Os02g0206700	573.039	78.2161	2.87407	8.44e-08	6.24e-07	UDP-glucuronosyl/UDP-glucosyltransferase family protein.
Os02g0207100	102.228	227.529	-1.15028	3.63e-05	0.000180181	Similar to UDP-glycosyltransferase UGT99C4.
Os02g0207400	310.341	43.1251	2.86641	2.6e-19	5.25e-18	Similar to UDP-glycosyltransferase UGT99C4.
Os02g0207900	48.0666	171.919	-1.83625	4.4e-13	5.52e-12	Similar to esterase/lipase/thioesterase family protein.
Os02g0208100	773.657	4633.8	-2.58254	8.07e-88	1.4e-85	Similar to plastidic ATP/ADP-transporter.
Os02g0208675	0	6.25458	-4.87116	0.00495415	0.0153759	Hypothetical protein.
Os02g0209300	137.922	64.5772	1.09396	2.95e-06	1.76e-05	Hypothetical conserved gene.
Os02g0211000	35.3271	7.78449	2.17603	0.000235447	0.00100699	Conserved hypothetical protein.
Os02g0211150	6.89738	20.851	-1.60174	0.0115238	0.0322689	Non-protein coding transcript.
Os02g0212400	45.3192	6.04256	2.95129	1.09e-06	6.99e-06	Conserved hypothetical protein.
Os02g0212500	147.321	60.132	1.29594	2.35e-06	1.42e-05	Conserved hypothetical protein.
Os02g0220400	441.13	198.772	1.15354	6.75e-09	5.65e-08	GATA transcription factor%2C Chloroplast development%2C Plant architecture
Os02g0221100	19.8476	2.0259	3.3155	0.000149701	0.000663861	Helix-loop-helix DNA-binding domain containing protein.
Os02g0221400	61.6432	18.3932	1.7618	1.29e-05	6.91e-05	Non-protein coding transcript.
Os02g0221900	11.6615	1.75317	2.64577	0.0130736	0.0360467	Cytochrome P450 family protein.
Os02g0225900	22.3828	5.65941	1.98606	0.00145572	0.0051842	Conserved hypothetical protein.
Os02g0226200	116.539	16.3305	2.83509	3.96e-15	5.92e-14	HAD-superfamily subfamily IB hydrolase%2C hypothetical 1 protein.
Os02g0226350	33.2578	68.4425	-1.04107	0.00119251	0.00433462	Non-protein coding transcript.
Os02g0226500	22.8335	49.4633	-1.11706	0.0078173	0.0229737	Non-protein coding transcript.
Os02g0227100	16.3447	47.5067	-1.53369	0.000766806	0.00290275	Conserved hypothetical protein.
Os02g0227600	569.767	199.296	1.51875	1e-08	8.23e-08	Leucine-rich repeat domain containing protein.
Os02g0227700	195.374	13.4695	3.86945	9.61e-33	3.75e-31	Serine/threonine protein kinase-related domain containing protein.
Os02g0228300	5422.85	1850.65	1.55171	1.95e-29	6.71e-28	Protein kinase%2C core domain containing protein.
Os02g0230000	33.3906	101.052	-1.59844	3.25e-07	2.24e-06	Conserved hypothetical protein.
Os02g0231700	12.106	2.52018	2.25965	0.0111376	0.0313045	Protein kinase%2C catalytic domain domain containing protein.
Os02g0232000	56.337	4.00542	3.82534	1.39e-12	1.66e-11	Similar to Heat shock transcription factor 29 (Fragment).
Os02g0232500	396.942	954.36	-1.26543	1.64e-12	1.96e-11	Similar to Receptor-like serine/threonine kinase.
Os02g0234450	90.6118	33.0247	1.44915	8.05e-05	0.000375733	Hypothetical conserved gene.
Os02g0240300	77.5361	1348.76	-4.11774	2e-90	3.74e-88	Similar to Class III peroxidase GvPx2b (Fragment).
Os02g0242900	23.6265	3.32231	2.81462	0.00177999	0.00621278	Similar to hydroquinone glucosyltransferase.
Os02g0245800	242.019	57.8914	2.05938	7.85e-18	1.44e-16	Inward rectifying shaker-like potassium channel%2C Negative regulation of OsKAT2 channel activity
Os02g0246900	28.1645	66.7405	-1.24551	0.000277606	0.00116657	Conserved hypothetical protein.
Os02g0247200	108.63	225.326	-1.0505	1.38e-07	9.94e-07	Similar to T-complex protein 1%2C gamma subunit (TCP-1-gamma) (CCT-gamma) (Matricin) (mTRiC-P5).
Os02g0249200	5.57604	110.71	-4.28374	2.31e-18	4.38e-17	Similar to RING-H2 finger protein ATL5H.
Os02g0249300	120.206	796.378	-2.72768	1.5e-50	1.11e-48	Zinc finger%2C RING/FYVE/PHD-type domain containing protein.
Os02g0251900	46.9856	19.3719	1.25678	0.00570675	0.0174307	Similar to Tobacco rattle virus-induced protein variant 2.
Os02g0258000	79.4108	34.1837	1.21355	0.000190233	0.000828605	Hypothetical conserved gene.
Os02g0258800	1938.86	156.218	3.6343	3.33e-15	5.01e-14	Conserved hypothetical protein.
Os02g0262800	50.9539	17.3021	1.53472	0.000425581	0.00171307	Similar to NBS-LRR protein (Fragment).
Os02g0265200	69.4052	32.6668	1.10712	0.00475456	0.0148128	WRKY transcription factor 39.
Os02g0266300	199.15	425.951	-1.09734	2.54e-11	2.75e-10	Similar to Transient receptor potential cation channel subfamily A member 1 (Ankyrin-like with transmembrane domains protein 1) (Transformation sensitive-protein p120).
Os02g0266500	18.6096	76.1604	-2.02248	4.41e-07	2.98e-06	tRNA(Ile)-lysidine/2-thiocytidine synthase domain containing protein.
Os02g0266800	408.9	197.297	1.05016	1.63e-06	1.01e-05	Transcriptional activator protein.
Os02g0267000	145.639	370.579	-1.34401	2.09e-11	2.28e-10	Similar to Signal peptidase I (EC 3.4.21.89) (Leader peptidase I).
Os02g0269200	11.8879	446.203	-5.23528	1.24e-53	9.98e-52	Dynein light chain%2C type 1 family protein.
Os02g0271000	11.3901	0.348726	5.21531	0.000313155	0.00129874	Similar to Subtilase.
Os02g0273100	198.702	687.47	-1.79103	1.27e-24	3.49e-23	Aminotransferase%2C class IV family protein.
Os02g0273501	23.9327	6.41517	1.8881	0.00539189	0.0165788	Non-protein coding transcript.
Os02g0273700	1307.66	402.858	1.69836	9.7e-31	3.54e-29	VHS domain containing protein.
Os02g0273800	273.246	840.36	-1.61874	1.96e-16	3.25e-15	Multi antimicrobial extrusion protein MatE domain containing protein.
Os02g0273900	4.26984	18.8827	-2.15676	0.00319474	0.0104548	Conserved hypothetical protein.
Os02g0274900	2782.54	435.705	2.6744	1.2e-76	1.69e-74	Major facilitator superfamily protein.
Os02g0275200	475.232	200.049	1.24839	2.62e-10	2.57e-09	Xyloglucan fucosyltransferase family protein.
Os02g0277700	79.7834	24.8884	1.67858	6.46e-06	3.64e-05	Leucine-rich repeat domain containing protein.
Os02g0278400	95.4033	265.143	-1.47322	8.68e-11	8.9e-10	Cytochrome P450 family protein.
Os02g0281200	149.218	64.2626	1.21242	3.16e-06	1.88e-05	Similar to NBS-LRR protein (Fragment).
Os02g0282000	187.284	20.6687	3.20602	3.14e-21	7.15e-20	NB-ARC domain containing protein.
Os02g0284800	45.0546	105.13	-1.22117	0.000170325	0.000747817	Hypothetical protein.
Os02g0285800	5359.62	2356.9	1.18548	3.93e-14	5.43e-13	Similar to GTP-binding protein typA (Tyrosine phosphorylated protein A).
Os02g0285900	102.28	41.7668	1.29466	0.000102174	0.000469315	No apical meristem (NAM) protein domain containing protein.
Os02g0289300	11.8556	32.7449	-1.46622	0.00287334	0.00951039	Hypothetical conserved gene.
Os02g0290500	84.9522	184.962	-1.1231	7.18e-07	4.7e-06	Phosphatidylinositol 3-/4-kinase (PI3/4K) family protein%2C Ubiquitin-like domain kinase%2C Control of flowering time
Os02g0291500	139.451	490.19	-1.81282	9.13e-25	2.53e-23	Conserved hypothetical protein.
Os02g0297132	14.5201	0	6.5257	9.85e-06	5.4e-05	Similar to heat-shock protein 101.
Os02g0299300	26.9136	310.989	-3.52309	5.54e-42	3.07e-40	Similar to cDNA clone:J023112L03%2C full insert sequence.
Os02g0300700	497.609	243.385	1.03081	1.96e-09	1.75e-08	Similar to Eukaryotic translation initiation factor 1A (EIF-1A) (EIF-4C).
Os02g0302700	41.6741	121.612	-1.54014	9.92e-06	5.43e-05	Similar to Nicotianamine aminotransferase A.
Os02g0302900	10.5642	96.8629	-3.1825	1.71e-14	2.42e-13	Reticulon family protein.
Os02g0303500	194.84	58.1749	1.75238	1.9e-10	1.89e-09	Eggshell protein family protein.
Os02g0306401	6936.91	1375.77	2.3349	3.61e-22	8.65e-21	Similar to Nicotianamine aminotransferase A.
Os02g0307800	524.284	1485.45	-1.50137	1.43e-20	3.13e-19	Protein of unknown function DUF3082 domain containing protein.
Os02g0307900	0	9.87615	-5.53281	0.000410034	0.00165767	Transposase (putative)%2C gypsy type domain containing protein.
Os02g0312800	43.0702	114.14	-1.39935	1.71e-06	1.06e-05	Ankyrin repeat containing protein.
Os02g0314300	1005.28	371.523	1.43862	1.27e-13	1.66e-12	Sodium/calcium exchanger membrane region domain containing protein.
Os02g0318100	1.97268	11.9538	-2.63615	0.0130686	0.0360402	Similar to Alternative oxidase.
Os02g0320100	113.629	231.195	-1.02447	1.01e-07	7.39e-07	Bacterial Fmu (Sun)/eukaryotic nucleolar NOL1/Nop2p domain containing protein.
Os02g0321000	9.81004	48.1805	-2.28669	3.79e-06	2.22e-05	Pentatricopeptide repeat domain containing protein.
Os02g0323000	40.8123	18.6642	1.1263	0.0086956	0.025222	Similar to Felis catus multi-drug resistance related (Fragment).
Os02g0323600	77.2994	14.7236	2.36947	2.85e-08	2.22e-07	Similar to Cytochrome P450-like protein.
Os02g0324700	431.453	1306.95	-1.6001	1.3e-17	2.35e-16	Similar to senescence-associated protein.
Os02g0325600	38.4516	135.427	-1.81525	1.17e-09	1.07e-08	Nitrate-inducible and autorepressible transcriptional repressor%2C Nitrogen response
Os02g0326200	362.888	783.555	-1.10982	8.3e-12	9.37e-11	Nucleotide-binding%2C alpha-beta plait domain containing protein.
Os02g0326500	40.5731	121.537	-1.5855	2.4e-08	1.89e-07	Similar to targeting protein-related.
Os02g0327500	100.983	21.3034	2.23973	4.87e-09	4.13e-08	Protein of unknown function DUF266%2C plant family protein.
Os02g0438601	42.8933	88.967	-1.0495	0.000832173	0.00312561	Similar to Kinesin heavy chain (Fragment).
Os02g0448000	6.27601	0.24714	4.34822	0.0110265	0.0310297	Protein of unknown function DUF296 domain containing protein.
Os02g0453500	61.7077	199.334	-1.68608	7.82e-06	4.36e-05	Similar to mitochondrial glycoprotein.
Os02g0459600	1.18267	29.4488	-4.67692	1.77e-06	1.09e-05	Protein kinase%2C catalytic domain domain containing protein.
Os02g0460200	1769.41	861.747	1.03705	1.61e-08	1.29e-07	Similar to OSIGBa0131F24.5 protein.
Os02g0465600	187.948	23.5168	3.02728	4.2e-19	8.36e-18	Kelch-type beta propeller domain containing protein.
Os02g0465900	2237.74	4505.58	-1.00953	9.67e-12	1.09e-10	ChaC-like protein family protein.
Os02g0467600	11.6429	0	6.21038	4.9e-05	0.000238095	Similar to Cinnamate 4-hydroxylase CYP73.
Os02g0468400	2146.56	458.45	2.22853	2.03e-52	1.6e-50	Lipid-binding START domain containing protein.
Os02g0470000	62.4909	208.23	-1.73362	2.41e-09	2.12e-08	Pentatricopeptide repeat domain containing protein.
Os02g0471500	781.016	307.075	1.34527	7.83e-21	1.74e-19	Protein phosphatase 2C domain containing protein.
Os02g0472566	60.9537	19.8041	1.62256	5.08e-05	0.00024635	Allergen V5/Tpx-1-related domain containing protein.
Os02g0472700	158.553	70.0829	1.17279	2.45e-06	1.48e-05	Similar to receptor-like serine-threonine protein kinase.
Os02g0474000	811.962	2480.77	-1.6114	4e-29	1.35e-27	F-box associated interaction domain domain containing protein.
Os02g0475500	22.3897	109.621	-2.29502	3e-10	2.93e-09	NB-ARC domain containing protein.
Os02g0484900	0	7.14705	-5.07306	0.00287691	0.00951755	Non-protein coding transcript.
Os02g0489500	80.0006	198.318	-1.30628	4.03e-07	2.74e-06	Conserved hypothetical protein.
Os02g0490000	3.01902	15.8737	-2.38268	0.00308269	0.0101324	Zinc finger%2C RING/FYVE/PHD-type domain containing protein.
Os02g0493100	1.57767	15.873	-3.35285	0.00083881	0.00314571	F-box domain%2C cyclin-like domain containing protein.
Os02g0496500	338.88	998.344	-1.55822	3.75e-28	1.21e-26	HhH-GPD domain domain containing protein.
Os02g0497400	6.36605	0	5.34037	0.00187606	0.00650766	Hypothetical conserved gene.
Os02g0497500	102.568	269.993	-1.39827	6.76e-13	8.33e-12	Similar to DNA repair protein Rad50.
Os02g0498100	64.9325	149.78	-1.2109	1.79e-05	9.34e-05	Hypothetical protein.
Os02g0498300	767.057	138.475	2.46839	8.19e-43	4.65e-41	Similar to non-imprinted in Prader-Willi/Angelman syndrome region protein 1.
Os02g0498666	390.005	147.582	1.39629	6.87e-12	7.83e-11	Non-protein coding transcript.
Os02g0499000	2972.03	802.516	1.88786	1.02e-36	4.62e-35	Similar to DNA binding protein.
Os02g0503700	98.3218	16.3751	2.55787	2.72e-10	2.66e-09	Similar to Cytochrome P450 CYP81L6.
Os02g0504000	538.067	230.904	1.21949	1.78e-13	2.3e-12	Similar to Cytochrome P450 CYP81L6.
Os02g0504700	70.4043	7.4501	3.22195	8.18e-11	8.41e-10	Conserved hypothetical protein.
Os02g0506600	5055.31	2508.41	1.01123	5.36e-09	4.53e-08	Heat shock protein DnaJ%2C cysteine-rich domain domain containing protein.
Os02g0507400	1017.5	3193.55	-1.65011	1.11e-41	6.04e-40	Protein of unknown function DUF493 family protein.
Os02g0513800	51.3662	175.471	-1.76554	2.44e-09	2.14e-08	Ovarian tumour%2C otubain domain containing protein.
Os02g0514500	212.362	599.671	-1.49551	1.04e-10	1.05e-09	Similar to Glycerophosphoryl diester phosphodisterase (Fragment).
Os02g0515125	101.897	25.229	1.99645	2.04e-09	1.81e-08	Hypothetical conserved gene.
Os02g0517900	223.251	46.0441	2.27473	2.28e-20	4.92e-19	Aminotransferase-like%2C plant mobile domain domain containing protein.
Os02g0518000	759.114	334.078	1.1821	2.09e-11	2.28e-10	C2 calcium-dependent membrane targeting domain containing protein.
Os02g0518100	682.696	189.144	1.8525	1.43e-32	5.55e-31	Protein of unknown function DUF803 family protein.
Os02g0518400	93.1191	40.7131	1.18349	0.00054333	0.00213443	Hypothetical protein.
Os02g0524800	1.86867	12.4066	-2.71686	0.00648839	0.0195108	Hypothetical protein.
Os02g0525600	1247.07	3464.63	-1.47406	6.36e-39	3.16e-37	Similar to H0502B11.1 protein.
Os02g0525900	287.354	631.325	-1.1342	8e-12	9.04e-11	Similar to Acetyl-coenzyme A synthetase 2 (EC 6.2.1.1) (Acetate--CoA ligase 2) (Acyl-activating enzyme 2).
Os02g0526600	14.5836	39.3642	-1.42573	0.00353486	0.0114181	Peptidase C12%2C ubiquitin carboxyl-terminal hydrolase 1 domain containing protein.
Os02g0526700	43.1776	14.1382	1.6201	0.000431727	0.00173547	Conserved hypothetical protein.
Os02g0527100	69.33	270.544	-1.96499	2.58e-16	4.24e-15	DEAD-like helicase%2C N-terminal domain containing protein.
Os02g0527300	324.005	822.989	-1.34642	1.09e-11	1.22e-10	Similar to Heat shock transcription factor 31 (Fragment).
Os02g0527600	668.843	275.831	1.28095	4.8e-14	6.56e-13	Similar to CTR1-like protein kinase.
Os02g0530300	55.3095	17.1428	1.66234	0.0011575	0.00421998	Zinc finger%2C AN1-type domain containing protein.
Os02g0530600	63.5773	130.952	-1.03857	4.06e-05	0.000199882	Poly(ADP-ribose) polymerase%2C regulatory region domain containing protein.
Os02g0531450	18.5289	73.2262	-1.98724	3.91e-07	2.67e-06	Conserved hypothetical protein.
Os02g0532500	501.768	243.739	1.04329	3.55e-11	3.79e-10	Germin-like protein%2C Fungal blast and bacterial blight resistance
Os02g0532800	2678.54	503.127	2.41485	3.44e-37	1.59e-35	7TM GPCR%2C rhodopsin-like domain containing protein.
Os02g0533800	391.466	887.935	-1.18089	8.57e-18	1.56e-16	Similar to ATPase inhibitor.
Os02g0536500	1504.54	280.836	2.42343	2.28e-57	2.08e-55	Similar to H0622F05.5 protein.
Os02g0537200	67.0922	142.766	-1.08968	1.22e-05	6.56e-05	Cyclin-like F-box domain containing protein.
Os02g0538400	32.3685	100.801	-1.63939	5.74e-07	3.81e-06	Armadillo-like helical domain containing protein.
Os02g0538900	8.47505	29.0626	-1.78593	0.0013078	0.0047067	Basic-leucine zipper (bZIP) transcription factor domain containing protein.
Os02g0539100	3136.86	959.874	1.70881	6.77e-36	2.98e-34	Similar to Digalactosyldiacylglycerol synthase 1.
Os02g0539200	25.2772	3.03764	3.0406	6.61e-05	0.000314115	Zinc finger%2C RING/FYVE/PHD-type domain containing protein.
Os02g0539600	225.404	3191.4	-3.82443	7.44e-165	6.47e-162	SANT domain%2C DNA binding domain containing protein.
Os02g0541150	1.11568	14.0813	-3.63802	0.00122314	0.00443283	Hypothetical protein.
Os02g0541300	8.50502	40.5463	-2.25883	1.62e-05	8.54e-05	Hypothetical conserved gene.
Os02g0541325	624.298	2153.8	-1.78758	5.07e-30	1.79e-28	Similar to Serine decarboxylase.
Os02g0542400	45.1792	446.185	-3.30383	7.94e-54	6.47e-52	Conserved hypothetical protein.
Os02g0542450	0.79001	9.77216	-3.6518	0.010066	0.0286935	Hypothetical genes.
Os02g0543000	4301.33	1144.33	1.90984	2.32e-24	6.27e-23	Abscisic stress ripening protein 1.
Os02g0543900	17.0401	52.4146	-1.61395	0.000380832	0.00155101	Similar to OSIGBa0159H11-OSIGBa0137A07.4 protein.
Os02g0550800	176.713	42.4305	2.05524	1.16e-15	1.81e-14	Ammonium transporter family protein.
Os02g0552100	10.1046	35.5786	-1.80052	0.000756795	0.00286928	Pentatricopeptide repeat domain containing protein.
Os02g0555100	5.67417	38.0548	-2.73404	4.39e-06	2.55e-05	Pentatricopeptide repeat domain containing protein.
Os02g0555600	195.656	92.7217	1.07503	9.72e-07	6.24e-06	Amino acid-binding ACT domain containing protein.
Os02g0555700	46.1262	5.206	3.16926	1.04e-08	8.51e-08	Similar to Chaperone protein dnaJ 10 (AtJ10) (AtDjC10).
Os02g0555832	43.3623	10.9206	1.99918	4.38e-05	0.000214828	Hypothetical gene.
Os02g0555900	964.131	368.913	1.38601	7.4e-18	1.36e-16	Similar to H0315A08.7 protein.
Os02g0556800	12136.6	3256.61	1.89812	2.11e-27	6.64e-26	Similar to proline-rich family protein.
Os02g0556900	234.856	36.8375	2.67414	1.84e-23	4.74e-22	DDT domain containing protein.
Os02g0557800	2967.61	1300.45	1.19045	5.73e-24	1.51e-22	A-type response regulator%2C Cytokinin signaling
Os02g0558100	920.211	431.622	1.09185	6.9e-12	7.86e-11	Similar to Chloride channel (Fragment).
Os02g0561900	34.9902	7.69484	2.14614	0.000150387	0.000666686	Similar to E3 ubiquitin-protein ligase EL5.
Os02g0562100	3.80668	13.9375	-1.86127	0.0186385	0.0489273	DNA repair and recombination%2C RecA-like domain containing protein.
Os02g0562600	50.5344	21.8587	1.21445	0.00366794	0.0118111	Similar to Seven trans-membrane protein (Fragment).
Os02g0563000	6.50237	145.04	-4.47867	2.31e-21	5.31e-20	Hypothetical conserved gene.
Os02g0564700	21.2675	1.95634	3.43307	0.000228778	0.000980183	Similar to BHLH transcription factor.
Os02g0566800	145.651	71.7361	1.02202	5.3e-05	0.00025596	Similar to Avr9 elicitor response protein.
Os02g0568200	108.48	31.6778	1.75812	2.97e-06	1.77e-05	NPH3 domain containing protein.
Os02g0568600	239.52	13.6031	4.15713	1.11e-34	4.66e-33	Hypothetical conserved gene.
Os02g0569000	5.777	0	5.19433	0.0026976	0.00898854	Cytochrome P450 family protein.
Os02g0569400	49.1864	3.55751	3.82405	5.78e-08	4.35e-07	Cytochrome P450 family protein.
Os02g0569900	221.835	3.36559	6.13561	1.15e-31	4.34e-30	Cytochrome P450 family protein.
Os02g0570400	496.25	52.2019	3.24738	3.24e-07	2.23e-06	Similar to Ent-kaurene synthase 1A.
Os02g0570700	369.205	8.34499	5.46456	0.000152586	0.000675768	Cytochrome P450 family protein.
Os02g0571800	19.0346	3.2616	2.51534	0.00062597	0.00242131	Terpene synthase-like domain containing protein.
Os02g0571900	17.4697	0	6.78946	1.61e-06	1e-05	Cytochrome P450 family protein.
Os02g0573500	28.6137	7.47019	1.95143	0.000807342	0.00303997	Similar to Monosaccharide transporter 1.
Os02g0574500	603.104	94.0448	2.67137	3.52e-47	2.36e-45	General substrate transporter domain containing protein.
Os02g0574800	2.6957	22.3754	-3.0541	0.000222026	0.000953376	Ethylene insensitive 3 domain containing protein.
Os02g0575500	6958.4	2159.33	1.68848	4.28e-23	1.08e-21	Similar to ABC transporter-like.
Os02g0575700	2032.44	514.63	1.98016	1.21e-27	3.83e-26	Similar to OSIGBa0097P08.1 protein.
Os02g0577100	162.977	1265.2	-2.95773	1.53e-79	2.27e-77	Zinc finger%2C RING/FYVE/PHD-type domain containing protein.
Os02g0577300	104.709	295.651	-1.49851	6.31e-14	8.53e-13	Similar to predicted protein.
Os02g0577501	47.3327	99.0261	-1.05585	0.00940901	0.0270439	Mitochodrial transcription termination factor-related family protein.
Os02g0578000	38.8625	10.0336	1.97505	0.000364838	0.00149264	Hypothetical protein.
Os02g0578300	35.1113	12.1683	1.52144	0.00260278	0.00870685	Similar to H0815C01.4 protein.
Os02g0578400	24.0898	421.324	-4.11456	1.26e-47	8.56e-46	Photosystem II oxygen evolving complex protein PsbQ family protein.
Os02g0580400	82.8661	28.4804	1.54425	1.56e-06	9.73e-06	Dynein light chain%2C type 1 family protein.
Os02g0581400	197.471	423.588	-1.0981	3.67e-06	2.16e-05	Conserved hypothetical protein.
Os02g0581500	357.822	745.19	-1.05826	4.31e-14	5.93e-13	Alpha/beta hydrolase fold-1 domain containing protein.
Os02g0582300	39.3559	84.4802	-1.09886	0.00086956	0.00325153	Pentatricopeptide repeat domain containing protein.
Os02g0582800	77.3939	6.09847	3.648	6.49e-15	9.54e-14	Conserved hypothetical protein.
Os02g0583000	239.15	97.1267	1.30057	4.52e-09	3.85e-08	Hypothetical protein.
Os02g0583900	2.26485	14.1758	-2.62873	0.00348936	0.0112968	Non-protein coding transcript.
Os02g0584800	400.715	853.021	-1.09087	3.25e-06	1.92e-05	Heavy metal transport/detoxification protein domain containing protein.
Os02g0588300	131.598	318.233	-1.27292	4.69e-11	4.95e-10	Similar to Fimbrin 1 (AtFIM1).
Os02g0588500	147.304	490.318	-1.73709	1.46e-13	1.91e-12	PLC-like phosphodiesterase%2C TIM beta/alpha-barrel domain domain containing protein.
Os02g0588600	231.815	114.088	1.02329	8e-08	5.93e-07	Conserved hypothetical protein.
Os02g0588700	320.882	143.432	1.16307	1.03e-07	7.56e-07	Conserved hypothetical protein.
Os02g0589700	3028.13	1045.84	1.53454	4.02e-09	3.45e-08	Lecithin:cholesterol/phospholipid:diacylglycerol acyltransferase domain containing protein.
Os02g0589900	48.6028	10.9111	2.18578	0.00027115	0.00114229	Hypothetical conserved gene.
Os02g0590200	117.627	30.3198	1.96121	7.4e-07	4.83e-06	Lecithin:cholesterol/phospholipid:diacylglycerol acyltransferase domain containing protein.
Os02g0590400	1158.09	446.849	1.37379	1.76e-07	1.25e-06	Lecithin:cholesterol acyltransferase family protein.
Os02g0590800	1760.48	732.61	1.26653	1.41e-11	1.57e-10	Similar to Serine/threonine-protein kinase Nek6.
Os02g0591800	165.318	346.481	-1.06739	2.34e-09	2.06e-08	Brix domain containing protein.
Os02g0591900	1757.44	455.896	1.94609	5.39e-51	4.06e-49	Protein kinase%2C catalytic domain domain containing protein.
Os02g0592300	108.336	263.719	-1.27953	2.11e-08	1.67e-07	Similar to PMS5 protein (HPMS5 protein) (Fragment).
Os02g0592700	44.2081	92.8833	-1.06892	0.00061677	0.00239087	Conserved hypothetical protein.
Os02g0592833	17.4744	55.7016	-1.68038	0.000129569	0.000582638	Protein of unknown function DUF581 family protein.
Os02g0593100	17.8531	4.38618	2.05147	0.00390847	0.0124798	Similar to OSIGBa0106G07.12 protein.
Os02g0593500	6205.64	1499.02	2.04986	1.9e-39	9.61e-38	Phosphate transporter family protein.
Os02g0594232	20.0383	1.68601	3.56613	0.000950641	0.00352245	Hypothetical conserved gene.
Os02g0594651	158.117	50.6438	1.64782	5.03e-11	5.28e-10	Hypothetical gene.
Os02g0594700	183.023	46.4063	1.97885	7.82e-12	8.85e-11	Similar to Non-phototropic hypocotyl 3.
Os02g0595800	321.239	129.323	1.3164	5.91e-12	6.77e-11	Similar to Eukaryotic initiation factor 4B (Fragment).
Os02g0598200	11.5611	34.0633	-1.55513	0.0072943	0.0216063	Transcriptional factor B3 family protein.
Os02g0598400	55.099	118.107	-1.10616	9.69e-05	0.000446701	Lipovitellin%2C superhelical domain containing protein.
Os02g0598500	51.8885	141.824	-1.44776	3.19e-06	1.89e-05	Protein phosphatase 2C family protein.
Os02g0599150	1.543	16.4304	-3.43173	0.000598696	0.0023265	Hypothetical conserved gene.
Os02g0600400	216.724	76.8113	1.50751	2.57e-09	2.25e-08	Similar to Glucose-6-phosphate dehydrogenase.
Os02g0603800	10443.8	4349.48	1.26396	8.98e-11	9.18e-10	Similar to Isoprenoid biosynthesis-like protein (Fragment).
Os02g0605900	220.944	105.548	1.0678	0.00022218	0.000953884	Similar to Chitinase (EC 3.2.1.14) A.
Os02g0606000	283.411	607.802	-1.09884	2.44e-11	2.64e-10	Glycine-rich protein (GRP)%2C Regulation of chloroplast development at early leaf stage
Os02g0606200	3524.22	786.666	2.16504	3.12e-54	2.57e-52	Zinc finger%2C B-box domain containing protein.
Os02g0607700	42.6533	7.31339	2.53794	3.78e-07	2.58e-06	Short-chain dehydrogenase/reductase SDR domain containing protein.
Os02g0608000	178.255	11.0061	3.9843	1.8e-19	3.66e-18	Protein of unknown function DUF1218 domain containing protein.
Os02g0608500	374.319	882.933	-1.23826	7.64e-20	1.61e-18	Similar to Ankyrin-kinase protein (Fragment).
Os02g0608600	867.864	1962.57	-1.17727	5.78e-22	1.37e-20	Amino acid-binding ACT domain containing protein.
Os02g0609000	15.6288	87.9553	-2.48743	1.27e-09	1.16e-08	Hypothetical protein.
Os02g0609900	33.9069	5.24112	2.68039	2.87e-05	0.00014479	Leucine-rich repeat%2C N-terminal domain containing protein.
Os02g0610500	1963.98	649.532	1.59815	9.92e-21	2.19e-19	CO-like protein containing two B-box zinc finger domains and one CCT domain%2C Constitutive flowering repressor
Os02g0610700	1575.65	685.142	1.20169	3.13e-15	4.73e-14	Conserved hypothetical protein.
Os02g0611200	6114.09	1403.77	2.12291	4.43e-36	1.98e-34	S-adenosylmethionine decarboxylase%2C Polyamine biosynthesis%2C Abiotic stress
Os02g0611400	135.39	283.568	-1.06409	3.17e-08	2.46e-07	Pentatricopeptide repeat domain containing protein.
Os02g0611800	2037.23	839.047	1.27911	7.82e-15	1.15e-13	Similar to Hydroxyanthranilate hydroxycinnamoyltransferase 3.
Os02g0612200	57.6078	16.923	1.76399	2.63e-05	0.000133471	NB-ARC domain containing protein.
Os02g0612900	686.819	1973.65	-1.52269	3.38e-12	3.95e-11	Similar to Temperature stress-induced lipocalin.
Os02g0613200	1257.68	2677.32	-1.09003	4.87e-18	9.02e-17	Similar to regulatory subunit.
Os02g0613900	54.6437	157.497	-1.52188	6.15e-08	4.62e-07	Similar to Adenine phosphoribosyltransferase 2 (EC 2.4.2.7) (APRT).
Os02g0617600	663.81	156.431	2.08499	3.17e-32	1.22e-30	Protein phosphatase 2A%2C regulatory subunit PR55 domain containing protein.
Os02g0617700	20.7139	76.1823	-1.88393	2.47e-07	1.73e-06	Nucleic acid-binding%2C OB-fold domain containing protein.
Os02g0617800	2619.01	992.744	1.39897	3.13e-21	7.15e-20	Hypothetical gene.
Os02g0618200	251.958	2201.95	-3.12926	6e-85	9.98e-83	Circadian-associated rice pseudo response regulator%2C Control of flowering time
Os02g0618400	0.360336	15.7745	-5.27332	0.000390163	0.00158494	R2R3-type MYB transcription factor%2C Adaptive growth regulation
Os02g0619600	116.467	23.3766	2.30654	2.56e-12	3.02e-11	Zinc finger%2C RING/FYVE/PHD-type domain containing protein.
Os02g0620600	54.2175	23.5992	1.21353	0.0033173	0.0108112	Ammonium transporter%2C Ammonium uptake
Os02g0620800	6.00101	20.8326	-1.7808	0.0100675	0.0286948	Conserved hypothetical protein.
Os02g0624100	5.05985	18.1348	-1.84956	0.00922361	0.0265591	EGF-type aspartate/asparagine hydroxylation site domain containing protein.
Os02g0625100	5.3485	39.3921	-2.8776	7.77e-07	5.06e-06	Hypothetical conserved gene.
Os02g0625300	381.629	875.144	-1.19562	1.57e-13	2.04e-12	Similar to PEPC kinase.
Os02g0625500	3033.15	1140.75	1.41189	5.53e-11	5.78e-10	Similar to Adenosine kinase-like protein (Fragment).
Os02g0626400	15674.5	4691.66	1.74046	2.82e-32	1.09e-30	Phenylalanine ammonia-lyase (EC 4.3.1.5).
Os02g0626600	292.317	3.89259	6.13289	2.1e-37	9.84e-36	Similar to Phenylalanine ammonia-lyase.
Os02g0627100	1839.98	82.3353	4.49195	8.34e-175	8.02e-172	Similar to Phenylalanine ammonia-lyase (EC 4.3.1.5).
Os02g0627700	146.094	50.6686	1.52599	1.53e-09	1.39e-08	Similar to ATCNGC15.
Os02g0628200	105.596	21.2368	2.32447	0.0158062	0.0423969	Protein of unknown function DUF250 domain containing protein.
Os02g0628600	264.719	124.513	1.08507	2.49e-08	1.96e-07	Similar to Auxin response factor 8.
Os02g0628800	2866.82	1308.12	1.13157	4.66e-16	7.51e-15	Similar to Ubiquitin-like protein 5 (Fragment).
Os02g0629000	14.3815	53.5349	-1.88816	0.000168698	0.000741397	Protein of unknown function DUF584 family protein.
Os02g0629200	8537.49	1582.24	2.43116	2.79e-78	4.09e-76	Similar to cDNA clone:001-039-E03%2C full insert sequence.
Os02g0629400	49.9827	114.357	-1.19967	1.41e-05	7.5e-05	Similar to Phytosulfokine receptor precursor (EC 2.7.1.37) (Phytosulfokine LRR receptor kinase).
Os02g0631100	15.8309	4.21813	1.86132	0.0153337	0.0413186	Photosystem II oxygen evolving complex protein PsbQ family protein.
Os02g0631700	3.84135	0	4.60612	0.0158562	0.0425055	A-type response regulator%2C Cytokinin signaling
Os02g0633200	58.8883	217.134	-1.87636	2.89e-14	4.05e-13	Pentatricopeptide repeat domain containing protein.
Os02g0636300	117.454	341.071	-1.53725	1.01e-14	1.47e-13	DEAD-like helicase%2C N-terminal domain containing protein.
Os02g0636600	35.3517	120.17	-1.75831	2.16e-09	1.92e-08	GRAM domain containing protein.
Os02g0639100	57.0808	205.621	-1.84767	4.46e-15	6.62e-14	Similar to H0801D08.12 protein.
Os02g0640800	28.154	1.57559	4.08766	2.33e-06	1.41e-05	Similar to Carbonyl reductase 1.
Os02g0642200	357.453	10.0913	5.22453	1.58e-49	1.14e-47	Similar to Remorin.
Os02g0643000	1044.78	190.704	2.4526	1.17e-51	8.96e-50	Similar to VAP27.
Os02g0645100	64.9075	30.8342	1.08364	0.00353971	0.0114324	Kinesin%2C motor region domain containing protein.
Os02g0646200	14.1711	125.023	-3.1236	2.26e-14	3.19e-13	Zinc finger%2C B-box domain containing protein.
Os02g0646500	722.669	209.455	1.78727	9.24e-20	1.93e-18	Aldehyde dehydrogenase domain containing protein.
Os02g0648100	31.6214	9.3137	1.74579	0.00114671	0.00418283	Protein kinase%2C core domain containing protein.
Os02g0649300	63.7681	2.51134	4.64832	1.23e-12	1.49e-11	HD-ZIP I protein%2C Transcription activator%2C Stress response%2C Panicle development
Os02g0649400	209.674	17.815	3.58018	1.84e-25	5.32e-24	Similar to predicted protein.
Os02g0649800	460.943	160.966	1.51496	2.11e-18	4.02e-17	Similar to Cytochrome B5 homolog (Fragment).
Os02g0650300	1.18502	18.7242	-4.02435	0.000328738	0.00135856	Iron-phytosiderophore transporter%2C Iron homeostasis
Os02g0652000	445.704	91.6923	2.28698	2.46e-32	9.45e-31	PREG-like protein.
Os02g0653000	15.4371	38.3909	-1.31042	0.00639061	0.0192672	Non-protein coding transcript.
Os02g0653300	85.703	345.506	-2.01327	2.3e-22	5.56e-21	Conserved hypothetical protein.
Os02g0653400	31.8905	115.003	-1.85069	6.37e-09	5.34e-08	Similar to OSIGBa0101C23.8 protein.
Os02g0655200	18.2033	51.8915	-1.51113	0.00171799	0.00601362	ERF family protein%2C Transcriptional regulator%2C Salt stress tolerance
Os02g0655800	277.297	105.876	1.3899	6.43e-07	4.24e-06	Serine/threonine protein kinase domain containing protein.
Os02g0658800	68.6982	30.4443	1.15847	0.00668638	0.0200235	Beta-expansin.
Os02g0661100	148.597	993.653	-2.74244	1.21e-37	5.71e-36	Similar to Trehalose-6-phosphate phosphatase.
Os02g0661500	38.7415	13.3648	1.55053	0.000606654	0.0023547	Non-protein coding transcript.
Os02g0661800	36.084	129.932	-1.85409	3.53e-10	3.42e-09	Phosphatidic acid phosphatase type 2/haloperoxidase domain containing protein.
Os02g0661900	9.19102	197.82	-4.43033	8.61e-32	3.27e-30	Similar to OSIGBa0143N19.13 protein.
Os02g0662700	1009.97	276.306	1.86932	1.44e-45	9.06e-44	GRAS (GAI-RGA-SCR) plant-specific transcription factor%2C Maintenance of shoot apical meristem indeterminacy%2C Regulation of vegetative to reproductive phase change
Os02g0663100	1322.73	471.73	1.48597	3.57e-23	9.07e-22	GRAS (GAI-RGA-SCR) plant-specific transcription factor%2C Maintenance of shoot apical meristem indeterminacy%2C Regulation of vegetative to reproductive phase change
Os02g0663800	0.755341	22.9031	-4.91223	3.18e-05	0.000159571	Similar to Actin-depolymerizing factor (ADF).
Os02g0663900	3.77083	30.9917	-3.0253	1.24e-05	6.67e-05	Similar to Phosphoribosyltransferase (Fragment).
Os02g0666200	21096.1	6024.16	1.808	2.74e-46	1.77e-44	Aquaporin.
Os02g0666250	85.7422	15.7803	2.46345	7.16e-11	7.41e-10	Hypothetical gene.
Os02g0666700	27.1252	81.8905	-1.59093	5.78e-06	3.29e-05	Permease for cytosine/purines%2C uracil%2C thiamine%2C allantoin family protein.
Os02g0667500	55.622	5.15078	3.44654	2.35e-09	2.07e-08	Similar to tetracycline transporter protein.
Os02g0668000	25.2101	9.83357	1.35426	0.0117267	0.0327791	Membrane protein%2C At2g17000%2C predicted domain containing protein.
Os02g0668400	61.5921	163.543	-1.40944	1.65e-09	1.49e-08	tRNA pseudouridine synthase family protein.
Os02g0668500	416.386	1194.06	-1.51903	1.49e-14	2.13e-13	Cellular retinaldehyde-binding/triple function%2C C-terminal domain containing protein.
Os02g0669100	1344.8	577.384	1.21807	1.08e-07	7.86e-07	Dehydrin family protein.
Os02g0669366	134.161	38.3543	1.80298	1.54e-06	9.58e-06	Hypothetical gene.
Os02g0670500	1198.85	322.448	1.8986	1.01e-34	4.27e-33	Rapid ALkalinization Factor family protein.
Os02g0671200	1170.04	325.419	1.84658	2.51e-35	1.09e-33	Protein of unknown function DUF295 domain containing protein.
Os02g0671300	86.9525	17.195	2.30813	5.02e-09	4.26e-08	Basic helix-loop-helix dimerisation region bHLH domain containing protein.
Os02g0671400	213.894	60.9467	1.80804	4.77e-14	6.52e-13	Hypothetical gene.
Os02g0672700	33.5064	80.171	-1.26101	0.000199575	0.000865105	DNA-directed RNA polymerase%2C M/15 kDa subunit domain containing protein.
Os02g0673500	495.466	177.516	1.47834	1.17e-17	2.11e-16	Basic helix-loop-helix dimerisation region bHLH domain containing protein.
Os02g0674233	0.395005	734.905	-10.8027	1.28e-19	2.66e-18	Hypothetical conserved gene.
Os02g0675000	12.5357	32.1626	-1.35086	0.00632742	0.0191035	Hypothetical protein.
Os02g0675800	906.199	136.625	2.7287	2.71e-34	1.12e-32	Cyclin-like F-box domain containing protein.
Os02g0676800	1.83518	19.7687	-3.3899	0.000243442	0.00103707	Similar to Dehydration responsive element binding protein 1E (DREB1E protein).
Os02g0677300	14.3086	53.8436	-1.91158	0.000188823	0.000822691	Similar to CRT/DRE binding factor 1.
Os02g0678400	860.833	323.806	1.40844	9.49e-23	2.35e-21	NAD(P)-binding domain containing protein.
Os02g0679200	11.8186	44.5003	-1.91339	2.18e-05	0.000111931	Pentatricopeptide repeat domain containing protein.
Os02g0680500	30.4987	100.92	-1.72061	3.53e-08	2.73e-07	Pentatricopeptide repeat domain containing protein.
Os02g0680700	2379.57	496.324	2.26292	2e-39	1e-37	Similar to DNA binding protein.
Os02g0681632	342.14	147.116	1.21521	8.3e-09	6.87e-08	Peptidoglycan-binding Lysin subgroup domain containing protein.
Os02g0681700	607.49	214.202	1.50014	2.13e-14	3.01e-13	Serine/threonine protein kinase-related domain containing protein.
Os02g0681900	327.479	84.2357	1.9581	1.78e-19	3.62e-18	GRAS transcription factor domain containing protein.
Os02g0682300	20.5718	69.2001	-1.74833	0.00141418	0.00504713	RING-type E3 ligase%2C Negative regulation of cuticular wax biosynthesis%2C Drought stress response
Os02g0683800	10.2062	43.6662	-2.0833	4.55e-05	0.000221926	Conserved hypothetical protein.
Os02g0684500	67.2785	22.9031	1.54288	0.000196296	0.000852535	Similar to Histone H4.
Os02g0684600	41.63	16.592	1.32449	0.00123823	0.00448207	Similar to predicted protein.
Os02g0685200	74.7455	4.13329	4.16866	0.00248221	0.00835745	MYB transcription factor%2C Transcriptional activator in mediating stress and rhythm responsivegene expression
Os02g0686100	60.4454	17.5332	1.78552	0.00010795	0.000493578	Similar to RING-H2 finger protein ATL1B.
Os02g0686500	130.619	61.8586	1.07952	7.87e-06	4.39e-05	F-box domain%2C cyclin-like domain containing protein.
Os02g0686700	4.63253	24.1661	-2.38682	0.000392333	0.00159256	Protein of unknown function DUF581 family protein.
Os02g0688800	43.7527	9.05462	2.27518	1.15e-06	7.3e-06	Non-protein coding transcript.
Os02g0689700	204.299	416.519	-1.02565	7.45e-08	5.54e-07	Ribosomal protein L18P/L5E family protein.
Os02g0689900	351.818	49.002	2.84177	4.42e-06	2.57e-05	TGF-beta receptor%2C type I/II extracellular region family protein.
Os02g0692000	143.288	66.6686	1.10707	4.91e-05	0.000238504	Similar to RING finger family protein.
Os02g0693400	24.3543	56.8285	-1.22384	0.000919265	0.00341653	Peptidase C19%2C ubiquitin carboxyl-terminal hydrolase 2 family protein.
Os02g0693500	1856.63	425.636	2.12785	2.33e-35	1.01e-33	Similar to OSIGBa0142I02-OSIGBa0101B20.17 protein.
Os02g0695200	31.144	0.24714	6.66379	6.87e-07	4.51e-06	Similar to P-type R2R3 Myb protein (Fragment).
Os02g0696900	110.859	35.7283	1.64841	1.65e-06	1.02e-05	Myb-like DNA-binding domain%2C SHAQKYF class domain containing protein.
Os02g0697400	303.965	100.079	1.59618	5.39e-15	7.97e-14	4-coumarate:coenzyme A ligase%2C Flavonoid biosynthesis
Os02g0697500	761.3	341.066	1.16048	1.62e-06	1.01e-05	Similar to Selenium-binding protein-like.
Os02g0697600	66.8331	149.157	-1.15334	8.95e-06	4.93e-05	ATPase%2C AAA-type%2C core domain containing protein.
Os02g0697800	454.949	180.523	1.33304	7.6e-12	8.61e-11	Similar to Secretory carrier-associated membrane protein 5.
Os02g0697900	131.301	28.6818	2.18593	7.75e-14	1.04e-12	Hypothetical protein.
Os02g0699000	76.4987	13.6263	2.50635	1.82e-09	1.63e-08	Tonoplast localized low-affinity nitrate transporter%2C Nitrate accumulation and homeostasis
Os02g0699850	3.05251	14.3789	-2.22472	0.00806994	0.0236131	Hypothetical gene.
Os02g0700100	35.4604	93.1094	-1.39084	4.96e-06	2.85e-05	Similar to WD-repeat protein.
Os02g0700300	123.863	48.5897	1.34777	5.32e-06	3.05e-05	Similar to Phosphate starvation response regulator-like protein.
Os02g0700400	642.498	48.138	3.74693	7.82e-70	9.62e-68	Homodimeric diiron-carboxylate protein%2C Cyanide-resistant respiration in mitochondria%2C Reactive oxygen species (ROS) scavenging
Os02g0701700	84.4128	25.7331	1.72687	5.2e-07	3.48e-06	Conserved hypothetical protein.
Os02g0702000	389.716	812.492	-1.05832	3.73e-10	3.61e-09	Similar to predicted protein.
Os02g0702351	6.43069	34.7698	-2.42547	5.17e-05	0.000250013	Hypothetical conserved gene.
Os02g0703300	553.11	188.336	1.54936	1.53e-15	2.37e-14	Protein of unknown function DUF1218 family protein.
Os02g0703600	89.652	324.172	-1.85505	0.00506595	0.0156778	Similar to Abscisic acid 8'-hydroxylase 1.
Os02g0703700	168.147	448.994	-1.41773	0.0120306	0.0335173	Hypothetical protein.
Os02g0704300	957.915	71.2372	3.74112	8.74e-42	4.8e-40	Conserved hypothetical protein.
Os02g0705100	5145.39	707.01	2.86387	3.97e-33	1.57e-31	Alpha/beta hydrolase fold-1 domain containing protein.
Os02g0706400	1012.4	291.031	1.79879	9.14e-25	2.53e-23	Similar to RADIALIS.
Os02g0706500	46.1768	126.873	-1.45543	6.73e-07	4.42e-06	ATPase%2C AAA-type%2C core domain containing protein.
Os02g0706900	8.36635	0.595866	3.86945	0.00610029	0.0184882	Alpha/beta hydrolase family protein.
Os02g0707200	20.1849	6.73761	1.60663	0.00996896	0.028441	Similar to Dof-like protein 34.
Os02g0707900	71.7613	171.897	-1.256	9.05e-08	6.66e-07	Rossmann-like alpha/beta/alpha sandwich fold domain containing protein.
Os02g0710800	158.639	475.694	-1.58552	1.67e-18	3.2e-17	Similar to ATP binding / ATP-dependent DNA helicase/ ATP-dependent helicase/ helicase/ nucleic acid binding.
Os02g0711200	34.9762	71.4692	-1.01989	0.00787679	0.0231208	Anion-transporting ATPase family protein.
Os02g0711400	333.32	102.53	1.70114	3.8e-14	5.26e-13	Conserved hypothetical protein.
Os02g0711900	84.944	19.1841	2.1524	3.06e-09	2.66e-08	Similar to groundhog protein 7.
Os02g0712700	46.7035	131.381	-1.49048	7.65e-08	5.68e-07	Concanavalin A-like lectin/glucanase domain containing protein.
Os02g0714200	60.9638	125.417	-1.03625	7.06e-05	0.000333395	Similar to Pyrophosphate--fructose 6-phosphate 1-phosphotransferase alpha subunit (EC 2.7.1.90) (PFP) (6-phosphofructokinase%2C pyrophosphate dependent) (Pyrophosphate-dependent 6-phosphofructose-1-kinase) (PPi-PFK).
Os02g0714600	177.415	587.786	-1.7257	7.05e-19	1.38e-17	Ribose-phosphate pyrophosphokinase 4 (EC 2.7.6.1) (Phosphoribosyl pyrophosphate synthetase 4).
Os02g0715300	708.628	280.899	1.33525	5.26e-10	5.01e-09	Conserved hypothetical protein.
Os02g0716600	218.471	103.334	1.0726	0.000496482	0.00196963	Non-protein coding transcript.
Os02g0718100	831.751	83.0667	3.32777	1.23e-44	7.47e-43	Non-protein coding transcript.
Os02g0718600	629.19	312.229	1.01387	4.89e-07	3.28e-06	Conserved hypothetical protein.
Os02g0720100	22.1428	5.38668	2.00644	0.00350144	0.011325	Cupredoxin domain containing protein.
Os02g0721100	6.27836	0	5.31115	0.00279521	0.00928258	Similar to E2 ubiquitin-conjugating enzyme UbcH5B (Fragment).
Os02g0722400	102.064	43.4272	1.2349	6.55e-05	0.000311214	Similar to AAP7.
Os02g0724000	35.675	105.632	-1.56664	7.98e-07	5.19e-06	CONSTANS-like protein%2C Heading promotion under long-day condition
Os02g0724850	56.7446	25.2842	1.15705	0.00339903	0.0110415	Hypothetical gene.
Os02g0725000	335.56	114.664	1.55157	1.92e-13	2.48e-12	Similar to Protein kinase G11A (EC 2.7.1.-) (Fragment).
Os02g0725600	43.7725	94.2423	-1.11292	0.000444341	0.00178202	tRNA (guanine-N1-)-methyltransferase%2C eukaryotic domain containing protein.
Os02g0728401	71.0951	29.3592	1.264	0.000172565	0.000756787	Hypothetical gene.
Os02g0729300	172.614	53.6941	1.68135	3.14e-12	3.69e-11	Zinc finger%2C CCHC retroviral-type domain containing protein.
Os02g0729350	176.473	18.1147	3.28379	4.37e-22	1.05e-20	Hypothetical conserved gene.
Os02g0729400	8733.75	1912.08	2.19155	2.28e-57	2.08e-55	Similar to Extracellular calcium sensing receptor.
Os02g0730100	3.37935	16.9625	-2.29949	0.00639736	0.0192822	Similar to Pre-mRNA processing ribonucleoprotein%2C binding region%3B NOSIC.
Os02g0730600	26.9677	2.12508	3.61225	9.43e-06	5.18e-05	Similar to predicted protein.
Os02g0730800	356.82	842.103	-1.23917	6.9e-11	7.16e-10	Nucleotide-binding%2C alpha-beta plait domain containing protein.
Os02g0730900	31.4479	133.047	-2.08076	4.4e-12	5.09e-11	Pentatricopeptide repeat domain containing protein.
Os02g0731700	167.661	1181.23	-2.81379	1.49e-63	1.6e-61	Similar to CONSTANS-like 1 protein.
Os02g0731800	8.83304	60.795	-2.78553	9.85e-10	9.1e-09	Hypothetical protein.
Os02g0732200	51.2738	225.007	-2.13467	3.23e-12	3.8e-11	Armadillo-like helical domain containing protein.
Os02g0732600	1.1145	12.5706	-3.45835	0.00418435	0.0132337	Similar to Typical P-type R2R3 Myb protein (Fragment).
Os02g0733200	70.8829	232.556	-1.7183	2.04e-12	2.41e-11	Conserved hypothetical protein.
Os02g0733800	289.462	689.079	-1.25151	3.88e-11	4.13e-10	SET domain containing protein.
Os02g0734800	14.7176	36.8222	-1.32811	0.00555276	0.0170202	Protein of unknown function DUF26 domain containing protein.
Os02g0735200	10879.3	1424.57	2.93318	7.46e-132	3.35e-129	Glutamine synthetase shoot isozyme (EC 6.3.1.2) (Glutamate--ammonia ligase) (Clone lambda-GS28).
Os02g0735800	214.603	651.985	-1.60076	2.49e-17	4.42e-16	Pentatricopeptide repeat domain containing protein.
Os02g0736300	194.719	82.6783	1.24103	6.75e-08	5.04e-07	Membrane attack complex component/perforin/complement C9 family protein.
Os02g0736700	27.6136	58.9913	-1.09969	0.00209475	0.00717845	Conserved hypothetical protein.
Os02g0737401	23.4984	0	7.22209	6.08e-08	4.56e-07	Hypothetical conserved gene.
Os02g0738100	71.2212	4.27575	4.06618	4.83e-14	6.6e-13	Conserved hypothetical protein.
Os02g0738200	175.422	3.67919	5.62693	2.43e-06	1.47e-05	Zinc finger%2C RING/FYVE/PHD-type domain containing protein.
Os02g0738300	35.8044	0.619052	5.9724	2.14e-07	1.51e-06	Conserved hypothetical protein.
Os02g0738350	197.506	2.6337	6.1393	1.43e-30	5.18e-29	Similar to JHL23J11.5 protein.
Os02g0739100	160.72	428.358	-1.4147	2.66e-10	2.61e-09	Similar to Formin-like protein 16.
Os02g0740800	2.22901	18.7508	-3.03884	0.000653194	0.00251686	Hypothetical protein.
Os02g0740900	2.91736	16.5432	-2.47417	0.00736627	0.0217931	WD-40 repeat containing protein.
Os02g0742700	28.7858	8.65068	1.72913	0.00135604	0.00485377	Conserved hypothetical protein.
Os02g0743400	454.067	219.426	1.04938	8.59e-10	7.98e-09	Auxin transport protein REH1.
Os02g0743700	352.508	1031.96	-1.54979	8.85e-15	1.29e-13	Similar to RING-H2 finger protein ATL1Q.
Os02g0744000	1435.45	4378.62	-1.60893	9.22e-37	4.2e-35	Similar to NDF6 (NDH DEPENDENT FLOW 6).
Os02g0744700	3137.84	803.241	1.96625	5.79e-24	1.52e-22	Similar to Starch synthase isoform zSTSII-2 (EC 2.4.1.21).
Os02g0745250	2.72332	37.6325	-3.80176	5.92e-07	3.92e-06	Similar to NAC domain class transcription factor.
Os02g0745300	1.86867	12.1444	-2.67641	0.0113351	0.0317966	Conserved hypothetical protein.
Os02g0750400	132.07	365.951	-1.46642	1.14e-12	1.38e-11	Pentatricopeptide repeat domain containing protein.
Os02g0751600	1543.06	3453.62	-1.16228	2.15e-21	4.95e-20	Peptidyl-prolyl cis-trans isomerase%2C FKBP-type domain containing protein.
Os02g0751800	94.9976	43.0727	1.13969	5.04e-05	0.000244238	Phosphoglycerate mutase 1 family protein.
Os02g0752000	219.928	475.951	-1.11409	1.11e-10	1.13e-09	Cellular retinaldehyde-binding/triple function%2C C-terminal domain containing protein.
Os02g0753700	41.369	1.40684	4.87085	5.44e-10	5.17e-09	VQ domain containing protein.
Os02g0754500	6.13851	17.9964	-1.56011	0.018846	0.0494024	Tetratricopeptide-like helical domain containing protein.
Os02g0755000	84.0683	362.204	-2.10894	5.51e-21	1.24e-19	Putative methyltransferase%2C Pectin synthesis and methylesterification%2C Root development%2C Cellular adhesion
Os02g0757100	3.05368	99.3219	-5.02645	6.15e-13	7.62e-12	Similar to Phi-1 protein.
Os02g0758200	37.3659	84.5288	-1.1787	0.00182652	0.00636035	Conserved hypothetical protein.
Os02g0758800	36.1405	8.92031	2.05323	6.86e-05	0.00032455	Cupredoxin domain containing protein.
Os02g0759000	19.9863	1.84591	3.3754	0.000132925	0.000595543	Similar to DNA binding protein.
Os02g0760000	547.958	273.36	1.00042	9.73e-08	7.14e-07	Similar to chaperone protein dnaJ.
Os02g0761100	19.5394	40.9582	-1.06291	0.01162	0.0325044	Similar to Cyclophilin-40 (Expressed protein).
Os02g0762800	4.20521	18.5388	-2.13425	0.00455875	0.014287	Similar to ATRAD54/CHR25 (ARABIDOPSIS HOMOLOG OF RAD54)%3B ATP binding / DNA binding / helicase.
Os02g0764100	26.2842	555.645	-4.38646	3.87e-57	3.48e-55	Similar to DNA-binding protein RAV1.
Os02g0764400	26.14	9.59217	1.46058	0.0112948	0.0317034	Similar to Galactoside 2-alpha-L-fucosyltransferase (EC 2.4.1.69) (Xyloglucan alpha-(1%2C2)-fucosyltransferase) (PsFT1).
Os02g0764500	2142.6	930.766	1.20291	9.24e-23	2.29e-21	Similar to Lhca5 protein.
Os02g0764700	1.54183	13.5263	-3.14849	0.00356199	0.0114974	Similar to Ethylene-responsive transcription factor 4 (Ethylene-responsive element binding factor 4) (Related to APETALA-2 protein 5) (EREBP-4) (AtERF4).
Os02g0767500	2894.14	1153.05	1.32795	1.07e-31	4.04e-30	Mitochondrial phosphate transporter.
Os02g0767800	3.87836	23.4438	-2.61321	0.000335723	0.00138424	Similar to DNA binding protein.
Os02g0768300	39.1964	4.71171	3.08958	3.92e-07	2.67e-06	Protein of unknown function DUF6%2C transmembrane domain containing protein.
Os02g0769900	48.2145	107.531	-1.1547	0.000382598	0.00155773	Pentatricopeptide repeat domain containing protein.
Os02g0770500	25.0091	0.810979	4.89268	2.47e-06	1.49e-05	Similar to WRKY transcription factor 32.
Os02g0770700	29.8832	72.0473	-1.27089	0.000110595	0.000504471	Peptidase C50%2C separase domain containing protein.
Os02g0771100	2073.31	636.756	1.70313	6.68e-23	1.67e-21	Ortholog of Arabidopsis CONSTITUTIVE PHOTOMORPHOGENIC1%2C Regulation of the onset of the adult phase%2C Regulation of vegetative-reproductive phase change and the time of flowering
Os02g0771400	4.16936	19.5543	-2.22974	0.00259997	0.00869959	Protein-tyrosine phosphatase%2C SIW14-like domain containing protein.
Os02g0771666	92.2594	19.9551	2.20449	8.25e-12	9.31e-11	Hypothetical gene.
Os02g0771700	470.237	84.2282	2.47466	3.24e-35	1.4e-33	Glycoside hydrolase%2C family 17 protein.
Os02g0773500	90.1716	1810.6	-4.32674	3.39e-117	1.1e-114	Protein of unknown function DUF3464 domain containing protein.
Os02g0774100	6.53352	1527.51	-7.87566	1.88e-97	4.18e-95	Similar to thioredoxin-like 5.
Os02g0775100	1067.28	416.077	1.35914	1.64e-19	3.36e-18	Manganese (Mn) cation diffusion facilitator (Mn-CDF)%2C Mn tolerance
Os02g0776400	134.033	65.9646	1.01639	0.000119021	0.000538713	Similar to nuclear transcription factor Y subunit A-3.
Os02g0776900	0.720673	8.57228	-3.51585	0.0119411	0.0333023	Transcription activator%2C Gibberellin (GA)-induced stem elongation
Os02g0777400	30.9896	116.688	-1.90802	5.83e-07	3.87e-06	Similar to ER (ERECTA)%3B transmembrane receptor protein kinase.
Os02g0779300	48.1822	15.0491	1.65861	0.000154305	0.000682706	Conserved hypothetical protein.
Os02g0782366	265.365	94.0092	1.48957	1.45e-09	1.32e-08	Hypothetical genes.
Os02g0783625	299.563	669.566	-1.16122	1.22e-14	1.76e-13	Similar to Lysine ketoglutarate reductase/saccharopine dehydrogenase.
Os02g0784900	225.743	590.797	-1.38649	1.41e-16	2.37e-15	RmlC-like jelly roll fold domain containing protein.
Os02g0785900	4.03186	20.4671	-2.31666	0.00466465	0.0145613	Similar to nucleotide binding.
Os02g0786900	31.6571	0.270326	6.68617	2.62e-07	1.83e-06	Similar to Pathogenesis-related protein PR-1 precursor.
Os02g0788500	271.631	665.93	-1.29184	9.67e-10	8.96e-09	Similar to DNA binding / nuclease.
Os02g0790600	40.4015	13.8447	1.55369	0.00720702	0.0213795	Similar to RING-H2 finger protein ATL1R (RING-H2 finger protein ATL8).
Os02g0791500	10.6335	37.3793	-1.81716	0.00130664	0.00470316	Similar to Nucleotide sugar epimerase-like protein (UDP-D-glucuronate 4- epimerase) (EC 5.1.3.6).
Os02g0794500	90.1686	204.227	-1.18079	6.3e-06	3.57e-05	Similar to Serine carboxypeptidase II precursor (EC 3.4.16.6) (Carboxypeptidase D) (Bri1 suppressor 1) [Contains: Serine carboxypeptidase II chain A%3B Serine carboxypeptidase II chain B].
Os02g0795800	22.4719	45.9674	-1.03598	0.0182746	0.0480892	Similar to BHLH transcription factor.
Os02g0797400	7.15371	27.2212	-1.93007	0.00407022	0.0129258	MCM family protein.
Os02g0798200	1335.68	440.043	1.60075	2.62e-26	7.8e-25	Zinc finger%2C RING/FYVE/PHD-type domain containing protein.
Os02g0798800	59.6669	126.928	-1.09388	2.97e-05	0.000149639	Leucine-rich repeat%2C cysteine-containing subtype containing protein.
Os02g0798900	27.5014	69.3458	-1.33063	0.000396094	0.00160637	Similar to F-box domain containing protein.
Os02g0799000	251.815	986.557	-1.97117	2.52e-38	1.22e-36	Similar to DNA-binding protein phosphatase 2C.
Os02g0799100	37.6258	91.4478	-1.27848	6.34e-05	0.000301901	Shugoshin%2C Synaptonemal complex stabilization%2C Protection of centromeric cohesion in meiosis
Os02g0799300	312.181	1030.34	-1.72223	2.62e-24	7.04e-23	Similar to H0306F03.12 protein.
Os02g0799600	223.845	461.242	-1.04341	6.53e-11	6.79e-10	Conserved hypothetical protein.
Os02g0799700	403.464	1416.76	-1.8115	7.78e-29	2.6e-27	Similar to serine-rich protein.
Os02g0803600	44.0522	15.4738	1.48862	0.0020055	0.00690332	Longin domain containing protein.
Os02g0807000	92.6851	23.2366	1.99064	1.9e-07	1.35e-06	Similar to Phosphoenolpyruvate carboxylase kinase 1.
Os02g0807800	59.9479	14.5692	2.02369	5.5e-06	3.14e-05	Hypothetical conserved gene.
Os02g0808300	10.1751	0	6.01564	8.79e-05	0.000408153	EGF domain containing protein.
Os02g0809800	213.218	31.8531	2.73498	1.7e-27	5.36e-26	Phosphate (Pi) transporter%2C Root-to-shoot Pi transfer
Os02g0813350	560.756	1135.12	-1.01758	1.69e-16	2.81e-15	Cyclin-like F-box domain containing protein.
Os02g0814000	1465.7	566.1	1.36994	1.74e-16	2.89e-15	Protein of unknown function DUF862%2C eukaryotic domain containing protein.
Os02g0815200	1091.61	2726.23	-1.32008	2.19e-21	5.04e-20	Similar to 29 kDa ribonucleoprotein%2C chloroplast precursor (RNA-binding protein cp29).
Os02g0815700	124.671	0.348726	8.66577	1.03e-12	1.25e-11	Similar to D1 protease (Fragment).
Os02g0816100	377.267	187.552	1.01077	7.75e-09	6.43e-08	HAD-superfamily hydrolase%2C subfamily IA%2C variant 2 protein.
Os02g0816200	21.5939	3.50874	2.58782	0.000243004	0.00103553	Lipase%2C GDSL domain containing protein.
Os02g0816600	4842.63	431.536	3.48823	6.94e-88	1.22e-85	Similar to ABC(yeast) homolog1.
Os02g0816700	61.411	26.7919	1.19461	0.000645788	0.00249011	Conserved hypothetical protein.
Os02g0817700	2808.82	5727.84	-1.02797	1.27e-16	2.14e-15	Similar to 3-ketoacyl-CoA thiolase (Fragment).
Os02g0818000	13072.3	28783.2	-1.13871	2.1e-17	3.73e-16	Similar to Brown planthopper-induced resistance protein 1.
Os02g0818900	21.9913	7.08393	1.63959	0.00919047	0.0264835	Heavy metal transport/detoxification protein domain containing protein.
Os02g0819400	62.5679	126.066	-1.01345	0.000174027	0.000762332	Phytic acid metabolism
Os02g0821800	67.5031	190.459	-1.49692	4.82e-11	5.07e-10	Similar to Fibrillarin-2.
Os02g0822900	26.0149	3.81109	2.74898	0.000156641	0.00069202	Hypothetical conserved gene.
Os02g0823100	9796.86	1350.37	2.85886	4.22e-82	6.65e-80	Similar to Plasma membrane intrinsic protein (Plasma membrane integral protein ZmPIP1-5).
Os02g0823900	846.032	45.1548	4.25123	2.81e-103	7.09e-101	Hypothetical conserved gene.
Os02g0826100	108.048	526.488	-2.28381	6.67e-36	2.95e-34	Similar to RNA helicase (Fragment).
Os02g0826200	159.718	545.596	-1.77553	5.47e-19	1.08e-17	NAD(P)-binding domain containing protein.
Os02g0827400	395.423	0	11.2927	3.34e-21	7.59e-20	Similar to predicted protein.
Os02g0827600	130.733	924.69	-2.81984	1.68e-26	5.07e-25	Protein of unknown function DUF3531 domain containing protein.
Os02g0829200	1802.2	776.508	1.21524	6.82e-19	1.34e-17	C2 calcium-dependent membrane targeting domain containing protein.
Os02g0829400	305.477	142.746	1.10127	6.24e-08	4.68e-07	Conserved hypothetical protein.
Os02g0829600	1860.62	661.055	1.49274	3.3e-27	1.03e-25	Similar to Sperm protamine P1 (Po1) [Contains: Sperm protamine P2 (Po2) (Main protamine)].
Os02g0829800	32.804	114.005	-1.79098	8.21e-08	6.08e-07	Pentatricopeptide repeat domain containing protein.
Os02g0829850	330.058	4.25256	6.28186	7.02e-51	5.24e-49	Conserved hypothetical protein.
Os02g0830000	10.6394	32.7704	-1.61716	0.00226168	0.00768987	Pentatricopeptide repeat domain containing protein.
Os02g0831200	131.591	284.581	-1.10854	8.34e-07	5.4e-06	Protein of unknown function DUF177 family protein.
Os02g0832200	219.186	524.601	-1.25774	4.29e-13	5.4e-12	Similar to chloroplast channel forming outer membrane protein.
Os02g0833050	10.8529	64.0413	-2.54659	9.58e-07	6.16e-06	Pentatricopeptide repeat domain containing protein.
Os02g0833100	48.4682	109.921	-1.17911	7.9e-05	0.00036948	Similar to antiporter/ drug transporter.
Os03g0100100	134.478	57.6793	1.2312	0.000259419	0.00109923	Pectinesterase inhibitor domain containing protein.
Os03g0100200	4103.41	2019.37	1.02353	2.03e-14	2.86e-13	Transcriptional coactivator/pterin dehydratase family protein.
Os03g0101000	33.4406	110.098	-1.71873	3.65e-07	2.5e-06	Similar to AMP binding protein.
Os03g0102366	2.69335	14.9155	-2.48515	0.00416375	0.0131811	Similar to transcriptional regulator-related.
Os03g0102600	32.0612	183.891	-2.51489	1.16e-15	1.81e-14	Conserved hypothetical protein.
Os03g0102700	44.145	0.98856	5.33571	2.65e-08	2.08e-07	Similar to Expansin-B7.
Os03g0103200	4035.19	609.497	2.72484	4.88e-39	2.43e-37	Similar to Physical impedance induced protein.
Os03g0103300	1220.45	260.79	2.22494	6.01e-05	0.000287461	Hybrid proline- or glycine-rich protein%2C Controll of low-temperature germinability%2C Pre-harvest sprouting resistance
Os03g0106100	5.02401	51.0736	-3.35039	1.03e-08	8.43e-08	Non-protein coding transcript.
Os03g0106200	27.8711	155.028	-2.47203	6.25e-18	1.15e-16	Conserved hypothetical protein.
Os03g0106250	3.87484	20.8357	-2.43928	0.000760101	0.00287979	Non-protein coding transcript.
Os03g0107100	21.0003	44.8603	-1.08659	0.0179995	0.0474628	Hypothetical conserved gene.
Os03g0107700	74.3636	156.014	-1.07256	0.000199069	0.000863187	Similar to EL2 protein.
Os03g0107800	591.695	1560.49	-1.4	1.13e-25	3.29e-24	Similar to Starch excess 4.
Os03g0108600	940.55	2954.57	-1.65109	1.31e-26	3.97e-25	Similar to DEAD-box ATP-dependent RNA helicase 50.
Os03g0108800	3.44752	15.9449	-2.22152	0.00636106	0.01919	Similar to Cyclin-dependent kinase A-1.
Os03g0109800	323.391	31.5541	3.37633	1.08e-23	2.81e-22	Hypothetical conserved gene.
Os03g0110500	2.72919	13.2489	-2.28941	0.0131789	0.0362962	KIP1-like domain containing protein.
Os03g0111300	1.14917	10.5303	-3.18322	0.00672111	0.0200962	Nonspecific lipid-transfer protein 2 (nsLTP2) (7 kDa lipid transfer protein).
Os03g0113000	306.084	79.838	1.9421	0.00671478	0.0200817	Serine/threonine protein kinase domain containing protein.
Os03g0113500	36.1994	76.2275	-1.07168	0.00607181	0.0184143	Conserved hypothetical protein.
Os03g0114000	27.7464	4.04939	2.73662	2.14e-05	0.000110243	Similar to Kinesin.
Os03g0114800	117.573	310.813	-1.39967	3.32e-11	3.55e-10	Protein of unknown function DUF791 family protein.
Os03g0115000	12.1419	37.8307	-1.63417	0.00148595	0.00527811	Cupredoxin domain containing protein.
Os03g0115300	69.0493	233.469	-1.7514	2.29e-11	2.48e-10	Pentatricopeptide repeat domain containing protein.
Os03g0116000	102.119	213.001	-1.0607	5.06e-07	3.39e-06	Similar to 60Kd inner membrane protein%2C expressed.
Os03g0116300	1316.9	592.209	1.15188	4.91e-16	7.9e-15	Similar to catalytic/ hydrolase.
Os03g0116800	592.95	216.513	1.4566	7.81e-17	1.34e-15	Similar to F-box protein.
Os03g0118100	46.1181	20.1232	1.20707	0.00640684	0.0193065	Conserved hypothetical protein.
Os03g0118450	354.132	136.625	1.36786	6.01e-10	5.69e-09	Non-protein coding transcript.
Os03g0118600	297.452	719.595	-1.27301	1.94e-15	2.98e-14	Similar to Dihydrodipicolinate reductase-like protein.
Os03g0118800	107.449	29.6432	1.85602	3.57e-09	3.09e-08	Similar to Hydroxymethylglutaryl-CoA synthase.
Os03g0119300	366.614	734.071	-1.00307	0.000329426	0.00136077	Peptidase S8%2C subtilisin-related domain containing protein.
Os03g0119700	12.3152	38.9275	-1.66304	0.000409564	0.0016562	Pentatricopeptide repeat domain containing protein.
Os03g0119900	57.625	23.5485	1.27709	0.00192034	0.00664672	Similar to Histone H4.
Os03g0120000	18.2827	4.05823	2.14494	0.00379614	0.01215	Conserved hypothetical protein.
Os03g0122000	217.022	766.329	-1.81766	4.95e-27	1.53e-25	Serine/threonine protein kinase domain containing protein.
Os03g0124500	63.4133	137.688	-1.11503	1.27e-05	6.79e-05	Conserved hypothetical protein.
Os03g0125100	299.832	106.853	1.479	1.69e-08	1.35e-07	Beta-carotene hydroxylase%2C Drought and oxidative stress resistance
Os03g0125600	521.271	1364.86	-1.38951	3.75e-22	8.97e-21	Ser Thr specific protein kinase-like protein.
Os03g0125900	913.385	333.636	1.45136	2.88e-23	7.33e-22	Hypothetical conserved gene.
Os03g0126800	2892.43	1205.89	1.26112	2.7e-17	4.78e-16	Similar to CBL-interacting protein kinase 9.
Os03g0126825	319.42	95.3546	1.73845	2.42e-11	2.62e-10	Hypothetical gene.
Os03g0126850	14.2832	1.68601	3.07808	0.0015145	0.00536819	Conserved hypothetical protein.
Os03g0127500	41.3261	14.4611	1.5057	0.00267587	0.00892035	bZIP transcription factor%2C bZIP-1 domain containing protein.
Os03g0127600	15.4819	41.9563	-1.43135	0.00448927	0.0140955	Forkhead-associated domain containing protein.
Os03g0127900	1581.62	496.261	1.67027	4.26e-34	1.75e-32	Cation/H+ exchanger domain containing protein.
Os03g0127950	754.025	254.84	1.56351	1.08e-15	1.69e-14	Similar to inner membrane protein ybaL.
Os03g0128300	25.3987	4.07258	2.61046	0.00027123	0.00114245	Conserved hypothetical protein.
Os03g0128500	15.1632	38.0388	-1.3244	0.00347131	0.0112506	Similar to DNA polymerase delta small subunit (EC 2.7.7.7).
Os03g0128800	3007.22	704.597	2.09433	6.37e-27	1.96e-25	Conserved hypothetical protein.
Os03g0129300	63299.6	26620.3	1.2497	8.9e-16	1.4e-14	Similar to Glyceraldehyde-3-phosphate dehydrogenase (EC 1.2.1.13) (Fragment).
Os03g0129800	191.803	47.8621	2.00965	5.45e-16	8.72e-15	Similar to Putataive InsB from Escherichia coli.
Os03g0130300	49.4257	20.0785	1.32541	0.00351215	0.0113556	Similar to Cp-thionin.
Os03g0131900	105.204	247.543	-1.23281	2.53e-08	1.98e-07	Chloroplast signal recognition particle 43 KD protein%2C Chloroplast development and photosynthesis
Os03g0132000	849.848	305.404	1.47361	1.34e-23	3.47e-22	Similar to 4-coumarate-CoA ligase-like protein.
Os03g0132900	728.21	100.886	2.84193	8.98e-40	4.59e-38	Similar to Chitinase 11.
Os03g0133400	839.974	2745.94	-1.70948	7.5e-36	3.3e-34	Peptidoglycan-binding Lysin subgroup domain containing protein.
Os03g0133500	24.9144	72.0308	-1.53698	0.000135506	0.000606202	Similar to Adenosine monophosphate binding protein 1 AMPBP1.
Os03g0133800	49.4767	177.165	-1.84295	6.45e-13	7.97e-12	Similar to predicted protein.
Os03g0136700	34.2846	176.772	-2.37078	1.52e-18	2.92e-17	Similar to pentatricopeptide (PPR) repeat-containing protein.
Os03g0136900	961.799	2115.6	-1.13729	1.86e-18	3.55e-17	Similar to Aconitate hydratase%2C cytoplasmic (EC 4.2.1.3) (Citrate hydro-lyase) (Aconitase).
Os03g0137600	344.889	753.271	-1.12495	1.36e-10	1.37e-09	Conserved hypothetical protein.
Os03g0137800	8.05008	28.7964	-1.83437	0.00327035	0.010674	Cyclin-dependent kinase inhibitor family protein.
Os03g0138000	74.4285	32.0426	1.21188	0.00895425	0.0258942	Conserved hypothetical protein.
Os03g0138900	190.475	471.269	-1.30496	2.53e-10	2.49e-09	Conserved hypothetical protein.
Os03g0140650	0	4.59888	-4.45286	0.0144096	0.039181	Hypothetical gene.
Os03g0140700	793.387	333.706	1.24887	4.42e-10	4.25e-09	Tetratricopeptide-like helical domain containing protein.
Os03g0141200	3906.73	541.647	2.85097	3.34e-98	7.57e-96	Similar to Beta-amylase PCT-BMYI (EC 3.2.1.2).
Os03g0142200	4.5297	0	4.84794	0.0085104	0.0247434	Protein of unknown function DUF594 domain containing protein.
Os03g0142500	17.0296	1.48524	3.57021	0.000127169	0.000572803	Zinc finger%2C RING/FYVE/PHD-type domain containing protein.
Os03g0143400	92.1137	226.197	-1.29382	5.56e-09	4.69e-08	Similar to mitochondrial chaperonin-60 [Oryza sativa (japonica cultivar-group)].
Os03g0145900	8.47623	154.422	-4.19778	2.66e-25	7.63e-24	Similar to CHY zinc finger family protein%2C expressed.
Os03g0146300	131.945	855.132	-2.69858	7.01e-57	6.23e-55	Similar to Cyclin-dependent kinases regulatory subunit.
Os03g0146500	1329.63	638.519	1.05884	4.85e-15	7.19e-14	Similar to (RAP Annotation release2) Galactose-binding like domain containing protein.
Os03g0149200	95.2373	31.0364	1.60795	1.96e-06	1.2e-05	HR-like lesion-inducer family protein.
Os03g0149300	784.287	297.954	1.39443	1.76e-15	2.71e-14	Protein of unknown function DUF6%2C transmembrane domain containing protein.
Os03g0149400	82.5833	188.249	-1.19205	6.83e-08	5.1e-07	Tetratricopeptide-like helical domain containing protein.
Os03g0149700	12.7796	38.1786	-1.59215	0.00122833	0.00445043	Zinc finger%2C RING/FYVE/PHD-type domain containing protein.
Os03g0149800	23.0575	61.1186	-1.41268	0.000209967	0.00090665	Similar to RING-H2 finger protein ATL1D.
Os03g0150200	4.13587	0	4.71738	0.014761	0.0399914	Similar to Ethylene-responsive transcription factor 5 (Ethylene-responsive element binding factor 5 homolog) (EREBP-4) (NtERF4).
Os03g0151600	45.4101	104.19	-1.19663	8.14e-05	0.000379673	Acyl-CoA N-acyltransferase domain containing protein.
Os03g0151700	147.054	375.002	-1.34998	7.78e-14	1.04e-12	Similar to WD repeat protein (Fragment).
Os03g0152000	48.4857	228.644	-2.24032	3.46e-13	4.38e-12	Heavy metal transport/detoxification protein domain containing protein.
Os03g0152600	1427.86	627.155	1.18763	9.85e-12	1.1e-10	Conserved hypothetical protein.
Os03g0152700	256.028	681.42	-1.41023	2.98e-18	5.62e-17	Pseudouridine synthase domain containing protein.
Os03g0152900	22.816	46.5657	-1.02137	0.0116324	0.0325324	Similar to predicted protein.
Os03g0153100	63.9977	0.764606	6.25254	1.66e-11	1.82e-10	Similar to FAD binding domain containing protein%2C expressed.
Os03g0153400	640.451	124.116	2.36194	1.3e-31	4.88e-30	Similar to EMB1374.
Os03g0153500	183.211	2.44178	6.17626	4.78e-30	1.69e-28	Similar to FAD binding domain containing protein%2C expressed.
Os03g0153900	41.5307	6.87673	2.63005	5.57e-06	3.17e-05	Aromatic-ring hydroxylase family protein.
Os03g0156700	329.114	126.284	1.3807	3.01e-13	3.82e-12	Nickel/cobalt transporter%2C high-affinity domain containing protein.
Os03g0157800	679.184	1885.95	-1.47372	4.63e-28	1.49e-26	Hypothetical conserved gene.
Os03g0158000	0	6.41207	-4.91796	0.0028213	0.00935885	Hypothetical protein.
Os03g0158300	876.616	3652.06	-2.05906	7.38e-52	5.77e-50	Glycoside hydrolase-type carbohydrate-binding domain containing protein.
Os03g0159900	1175.97	2545.43	-1.11396	1.72e-22	4.19e-21	Hypothetical conserved gene.
Os03g0161200	3686.83	682.334	2.43192	1.14e-34	4.78e-33	Similar to Sulphate transporter.
Os03g0161400	63.873	27.7803	1.19427	0.0015903	0.00561397	Similar to IQ calmodulin-binding motif family protein%2C expressed.
Os03g0161900	3660.63	778	2.23229	9.17e-36	4.03e-34	Heat stress transcriptioon factor%2C High-temperature stress tolerance
Os03g0162000	7.15371	41.1275	-2.51892	9.36e-06	5.15e-05	Flavin-containing monooxygenase (FMO)%2C Auxin biosynthesis
Os03g0162900	137.157	294.546	-1.09827	1.95e-05	0.000101165	Pentatricopeptide repeat domain containing protein.
Os03g0163200	244.898	685.621	-1.48524	5.43e-14	7.38e-13	Protein of unknown function DUF247%2C plant family protein.
Os03g0166000	44.4873	109.674	-1.3051	4.27e-06	2.48e-05	Alba%2C DNA/RNA-binding protein family protein.
Os03g0167500	356.866	844.114	-1.2429	4.54e-19	9.02e-18	Receptor-like membrane Ring-H2 (RMR) protein%2C Sorting receptor in transporting vicilin-like storage proteins
Os03g0167550	19.8869	73.128	-1.87733	1.92e-06	1.18e-05	Hypothetical gene.
Os03g0168550	0.395005	6.47923	-3.97821	0.0118196	0.0330046	Similar to predicted protein.
Os03g0169300	8.0395	38.497	-2.26032	3.21e-05	0.000160739	Pentatricopeptide repeat domain containing protein.
Os03g0169400	35.8818	216.357	-2.58868	2.05e-24	5.55e-23	Ribosomal protein L18/L5 domain containing protein.
Os03g0169500	3.87601	19.6351	-2.35405	0.00175544	0.00613344	Similar to Cellulose synthase-like A1.
Os03g0170100	18.8822	93.2331	-2.31453	1.19e-09	1.09e-08	Conserved hypothetical protein.
Os03g0170500	2100.03	784.491	1.4223	1.8e-16	2.99e-15	Similar to Putativ eribonuclease P.
Os03g0170701	16.5122	3.38397	2.23107	0.00560167	0.0171424	Hypothetical gene.
Os03g0172100	45.2497	197.493	-2.12546	9.79e-17	1.66e-15	Similar to Leucine zipper protein.
Os03g0174500	406.367	815.661	-1.00459	6.17e-10	5.82e-09	Similar to Adenylosuccinate synthetase%2C chloroplast precursor (EC 6.3.4.4) (IMP-- aspartate ligase) (AdSS) (AMPSase) (Fragment).
Os03g0174800	310.892	95.0873	1.71201	1.95e-15	3e-14	Conserved hypothetical protein.
Os03g0176700	1638.43	71.7749	4.5131	7.07e-119	2.38e-116	Conserved hypothetical protein.
Os03g0178100	3570.46	928.652	1.94302	1.38e-34	5.8e-33	Similar to Copper-translocating P-type ATPase family protein%2C expressed.
Os03g0178400	617.867	45.073	3.77032	2.29e-73	3.08e-71	Alpha/beta hydrolase fold-1 domain containing protein.
Os03g0178500	425.228	29.608	3.84946	2.5e-61	2.53e-59	Alpha/beta hydrolase family protein.
Os03g0179000	55.616	249.329	-2.1591	2.1e-15	3.23e-14	Similar to Tubulin-tyrosine ligase family protein%2C expressed.
Os03g0179100	6.56936	26.5063	-2.0186	0.000762976	0.00288987	Similar to predicted protein.
Os03g0179400	284.595	44.8995	2.67521	7.22e-30	2.53e-28	Drought-inducible receptor-like cytoplasmic kinase%2C Drought tolerance%2C Regulator of grain yield
Os03g0180300	3551.57	1347.01	1.39785	1.59e-21	3.69e-20	Similar to Ataxin-2 C-terminal region family protein%2C expressed.
Os03g0180800	19.5184	98.8176	-2.33756	2.8e-06	1.67e-05	TIFY domain-containing transcriptional regulator%2C Salt and dehydration stress tolerance
Os03g0180900	254.421	116.504	1.12024	0.0031453	0.0103143	Tify domain containing protein.
Os03g0181100	437.491	1616.74	-1.88589	0.000528754	0.00208385	Tify domain containing protein.
Os03g0181400	2.33301	20.7054	-3.16834	0.000134317	0.000601282	Similar to ubiquitin thiolesterase.
Os03g0181600	105.895	248.191	-1.23306	4.75e-09	4.04e-08	Similar to GATA transcription factor 25 (ZIM-like 2 protein).
Os03g0181800	651.955	242.05	1.43026	7.42e-21	1.65e-19	Protein of unknown function DUF936%2C plant family protein.
Os03g0182000	35.301	0	7.80643	1.1e-09	1.01e-08	Similar to flavin-dependent monooxygenase 1.
Os03g0182800	22.047	4.10701	2.44687	0.000626766	0.0024237	Similar to Ethylene responsive element binding factor3 (OsERF3).
Os03g0183500	57.5683	371.111	-2.68815	0.00142333	0.00507641	Protein of unknown function DUF581 family protein.
Os03g0183800	277.233	943.786	-1.76854	3.72e-24	9.88e-23	Similar to Leucine-rich repeat transmembrane protein kinase 1 (Fragment).
Os03g0184100	0	835.982	-11.9519	1.22e-23	3.16e-22	Conserved hypothetical protein.
Os03g0184500	0	4.53173	-4.42247	0.0151221	0.0408328	Transcriptional factor B3 family protein.
Os03g0184550	20.5592	63.2077	-1.62384	0.000600902	0.00233473	Similar to Dihydroflavonol-4-reductase.
Os03g0185200	19.493	45.9918	-1.24291	0.00720743	0.0213795	Pentatricopeptide repeat domain containing protein.
Os03g0186950	45.9299	97.5589	-1.08475	0.000106614	0.000487632	Similar to CUTA.
Os03g0187400	104.682	50.6901	1.03717	0.000257593	0.00109201	Zinc finger%2C FYVE/PHD-type domain containing protein.
Os03g0187800	32.5924	0	7.69152	4.16e-09	3.56e-08	Protein of unknown function DUF250 domain containing protein.
Os03g0188100	299.243	13.9814	4.4256	1.62e-26	4.9e-25	Similar to transparent testa 12 protein.
Os03g0188500	89.6009	337.07	-1.91268	1.34e-12	1.61e-11	Glutelin family protein.
Os03g0189400	513.16	181.485	1.50243	3.55e-18	6.64e-17	Similar to Alcohol dehydrogenase ADH.
Os03g0189600	103.112	14.1526	2.88274	9.14e-17	1.56e-15	Similar to Alcohol dehydrogenase.
Os03g0190100	494.59	1163.83	-1.23313	2.76e-13	3.51e-12	UbiA prenyltransferase family protein.
Os03g0190300	100.04	10.0456	3.32935	6.99e-19	1.37e-17	Similar to protein binding protein.
Os03g0191100	1025.48	408.521	1.32772	1.94e-13	2.5e-12	Mitochondrial carrier protein domain containing protein.
Os03g0191900	79.8987	19.4841	2.03321	3.03e-07	2.1e-06	Pathogenesis-related transcriptional factor and ERF domain containing protein.
Os03g0192500	6232.47	715.884	3.1221	4.72e-117	1.51e-114	Sporulation stage II%2C protein E C-terminal domain containing protein.
Os03g0192700	2665.27	293.949	3.18566	6.12e-47	4.04e-45	Similar to Myo-inositol-1-phosphate synthase.
Os03g0192800	140.806	294.879	-1.06627	2.77e-06	1.66e-05	Similar to Ubiquitin-specific protease 26.
Os03g0192900	152.485	314.848	-1.04469	7.82e-09	6.49e-08	Similar to Ubiquitin-specific protease 26.
Os03g0193901	29.3588	100.934	-1.79041	6.75e-08	5.04e-07	Conserved hypothetical protein.
Os03g0194600	77.3206	31.6631	1.28186	0.00882412	0.0255618	Protein of unknown function DUF568%2C DOMON-like domain containing protein.
Os03g0195300	121.083	22.9928	2.39231	5.76e-12	6.61e-11	Similar to Low affinity sulphate transporter 3.
Os03g0195450	216.936	80.9044	1.42787	1.05e-08	8.56e-08	Similar to sulfate/bicarbonate/oxalate exchanger and transporter sat-1.
Os03g0195475	146.912	49.536	1.57305	1.14e-08	9.25e-08	Hypothetical protein.
Os03g0195500	64.0958	24.387	1.40964	0.00016622	0.000731819	Similar to Sulfate permease (Fragment).
Os03g0196400	632.048	61.6516	3.36729	5.09e-71	6.47e-69	Similar to UPF0497 membrane protein 12.
Os03g0196800	1410.5	2964.21	-1.07093	6.18e-12	7.08e-11	Similar to Cyanelle 30S ribosomal protein S10.
Os03g0197000	2470.63	67.8588	5.1866	5.33e-219	8.98e-216	Di-trans-poly-cis-decaprenylcistransferase-like domain containing protein.
Os03g0197050	110.085	0.595866	7.60234	1.43e-12	1.71e-11	Non-protein coding transcript.
Os03g0197100	8787.12	483.826	4.18212	1.8e-178	1.8e-175	Similar to Sugar transporter protein.
Os03g0197175	149.843	1.3949	6.92453	1.48e-10	1.48e-09	Hypothetical gene.
Os03g0197200	26.8665	0.348726	6.45068	8.91e-07	5.75e-06	Similar to Sorbitol transporter.
Os03g0197300	467.379	10.9517	5.42843	3.79e-15	5.68e-14	Similar to Cupin family protein%2C expressed.
Os03g0197900	23.5631	0.595866	5.37407	5.57e-06	3.18e-05	Protein of unknown function DUF623%2C plant domain containing protein.
Os03g0198300	3315.23	1353.18	1.29296	9.37e-16	1.47e-14	Heat shock protein DnaJ%2C N-terminal domain containing protein.
Os03g0199500	0	20.1661	-6.58703	2.6e-06	1.56e-05	Conserved hypothetical protein.
Os03g0200000	10.5642	0.540653	4.23884	0.00205461	0.00705256	Similar to Haemolysin-III related family protein%2C expressed.
Os03g0201500	9.38742	0	5.89975	0.000234307	0.0010026	Glycoside hydrolase%2C family 10 protein.
Os03g0201901	75.1738	9.49919	2.97676	2.08e-09	1.85e-08	Glycoside hydrolase%2C family 10 domain containing protein.
Os03g0202300	100.036	210.76	-1.07438	4.05e-07	2.75e-06	Similar to radical SAM domain-containing protein.
Os03g0203100	158.016	360.356	-1.18669	1.42e-09	1.29e-08	Nucleolar 27S pre-rRNA processing%2C Urb2/Npa2%2C C-terminal domain containing protein.
Os03g0203800	89.9054	230.036	-1.35302	9.93e-11	1.01e-09	Cyclin D domain containing protein.
Os03g0206400	453.278	204.179	1.15009	1.14e-08	9.28e-08	Conserved hypothetical protein.
Os03g0206700	1538.54	546.505	1.49498	1.03e-24	2.83e-23	BTB/POZ fold domain containing protein.
Os03g0208600	3.11715	25.3753	-3.03853	0.00038585	0.00156884	Pentatricopeptide repeat domain containing protein.
Os03g0208800	1.51068	10.2688	-2.74041	0.0168373	0.0448234	Cyclin%2C C-terminal domain containing protein.
Os03g0211600	169.444	430.753	-1.34426	7.1e-10	6.66e-09	Pentatricopeptide repeat domain containing protein.
Os03g0211900	84.0458	264.934	-1.65941	1.84e-12	2.18e-11	Hypothetical conserved gene.
Os03g0212800	22.7408	7.93888	1.50402	0.0132812	0.0365405	Similar to Beta-glucosidase.
Os03g0215400	33.0015	4.37493	2.88555	9.96e-07	6.39e-06	MADS-domain-containing protein%2C Sexual reproduction
Os03g0215700	372.161	964.828	-1.37389	8.84e-08	6.52e-07	Myosin II heavy chain-like family protein.
Os03g0215900	186.181	399.424	-1.09883	1.43e-07	1.02e-06	Similar to 67kD chloroplastic RNA-binding protein%2C P67.
Os03g0216000	7.58103	31.0725	-2.02405	0.000266285	0.00112513	Similar to Zinc-finger protein KNUCKLES.
Os03g0216300	5.38317	58.9577	-3.45829	6.57e-11	6.82e-10	Pentatricopeptide repeat domain containing protein.
Os03g0216700	120.205	19.9064	2.58283	1.75e-12	2.09e-11	Citrate transporter%2C Efficient translocation of Fe
Os03g0218400	6087.16	329.197	4.21116	6.34e-66	7.17e-64	Similar to Hexose transporter.
Os03g0219100	11.8509	2.15951	2.52557	0.00668416	0.020019	Cellular retinaldehyde-binding/triple function%2C C-terminal domain containing protein.
Os03g0219700	429.716	1000.23	-1.2181	3.56e-15	5.35e-14	DEAD-like helicase%2C N-terminal domain containing protein.
Os03g0221200	160.545	36.7912	2.14468	3.04e-10	2.96e-09	Similar to Homocysteine S-methyltransferase 1 (EC 2.1.1.10) (S- methylmethionine:homocysteine methyltransferase 1) (SMM:Hcy S- methyltransferase 1) (ZmHMT-1).
Os03g0223100	655.024	170.095	1.94654	1.13e-29	3.91e-28	Cytochrome P450 family protein.
Os03g0223200	43.4551	9.92794	2.08981	0.000214829	0.000925864	Similar to Cinnamyl alcohol dehydrogenase.
Os03g0223400	924.013	363.014	1.35094	1.69e-11	1.87e-10	Cytosolic glutamine synthetase%2C Ammonium assimilation
Os03g0225500	179.939	392.114	-1.12312	3.89e-10	3.76e-09	Nucleoporin%2C Common symbiosis signaling (SYM) pathway
Os03g0225900	166.498	26.6774	2.62111	5.44e-13	6.78e-12	Allene oxide synthase (CYP74A2)%2C Biosynthesis of jasmonic acid (JA)
Os03g0226400	1857.16	882.073	1.07241	3.22e-11	3.44e-10	Manganese transporter%2C Cation diffusion facilitator (CDF) family member%2C Mn tolerance
Os03g0227400	1505.4	502.627	1.58142	5.39e-26	1.59e-24	Similar to glucan endo-1%2C3-beta-glucosidase 7.
Os03g0227900	234.357	116.715	1.00525	2.33e-06	1.41e-05	Serine/threonine protein kinase domain containing protein.
Os03g0228200	4099.53	66.3179	5.95601	3.5e-159	2.77e-156	Conserved hypothetical protein.
Os03g0228400	295.988	146.772	1.01035	2.58e-07	1.8e-06	Similar to Adapter-related protein complex 3 sigma 2 subunit (Sigma-adaptin 3b) (AP-3 complex sigma-3B subunit) (Sigma-3B-adaptin).
Os03g0230000	38.1526	90.5473	-1.25254	0.000237645	0.00101494	Non-protein coding transcript.
Os03g0230500	3329.92	557.231	2.57903	1.87e-74	2.6e-72	Inositol 1%2C3%2C4-trisphosphate 5/6-kinase%2C Drought and salt tolerance%2C Negative regulator of osmotic stress signaling
Os03g0231400	71.1158	35.4249	1.00245	0.00124751	0.00451264	Hypothetical protein.
Os03g0231850	43.0019	19.7217	1.13471	0.00999688	0.0285086	Hypothetical protein.
Os03g0232400	1742.39	580.511	1.58504	5.42e-11	5.67e-10	Phytosulfokine family protein.
Os03g0232600	876.363	396.78	1.14458	4.95e-11	5.2e-10	U-Box E3 ubiquitin ligase%2C Regulation of brassinosteroid-mediated growth
Os03g0233000	151.517	10.0862	3.90068	4e-15	5.98e-14	Protein of unknown function DUF607 family protein.
Os03g0235200	1.93683	12.6721	-2.73429	0.0084415	0.0245669	Pentatricopeptide repeat domain containing protein.
Os03g0236200	199.166	49.5548	2.00079	8.48e-11	8.71e-10	Similar to Glutamate decarboxylase isozyme 3 (EC 4.1.1.15).
Os03g0236966	38.5336	77.782	-1.01171	0.00584165	0.0177984	Similar to TPR Domain containing protein%2C expressed.
Os03g0237250	4.16584	0	4.72627	0.0142467	0.0388126	Indeterminate domain protein%2C Shoot gravitropism
Os03g0238700	34.4346	73.2694	-1.09255	0.000791038	0.00298525	Similar to Acid phosphatase type 5.
Os03g0238800	210.927	100.115	1.082	6.83e-05	0.000323213	Conserved hypothetical protein.
Os03g0239300	149.986	490.714	-1.70952	1.59e-13	2.06e-12	Zinc finger%2C C2H2-type domain containing protein.
Os03g0240600	84.1216	1.92431	5.4135	3.63e-17	6.37e-16	U-box containing E3 ligase%2C Response to phosphate starvation
Os03g0241600	1590.63	308.499	2.36983	1.13e-65	1.26e-63	Serine/threonine protein kinase-related domain containing protein.
Os03g0242100	10.6312	27.803	-1.3787	0.0123277	0.0342071	Conserved hypothetical protein.
Os03g0242350	724.016	141.428	2.35158	1.92e-26	5.75e-25	Non-protein coding transcript.
Os03g0244200	34.7662	131.208	-1.91709	3.1e-10	3.02e-09	Similar to Thaumatin-like protein.
Os03g0244950	720.071	212.674	1.76242	2.19e-19	4.45e-18	Heat shock protein DnaJ%2C N-terminal domain containing protein.
Os03g0246500	771.967	1603.72	-1.05428	3.54e-09	3.06e-08	Protein of unknown function DUF869%2C plant family protein.
Os03g0248300	7.51405	27.0943	-1.83828	0.00192973	0.0066732	Similar to Cytochrome P450 76C4 (EC 1.14.-.-).
Os03g0248400	0	15.8073	-6.22999	8.12e-06	4.51e-05	Hypothetical protein.
Os03g0249700	2561.25	1101.46	1.21675	7.13e-15	1.05e-13	Conserved hypothetical protein.
Os03g0251425	54.4438	139.286	-1.35246	1.71e-06	1.06e-05	Similar to Histone-like transcription factor and archaeal histone family protein%2C expressed.
Os03g0251700	5.02754	47.8872	-3.2663	1.34e-07	9.67e-07	Similar to Protein kinase domain containing protein%2C expressed.
Os03g0253600	500.663	151.229	1.72547	3.13e-25	8.98e-24	Conserved hypothetical protein.
Os03g0254000	92.5138	29.9128	1.63696	3.19e-07	2.19e-06	NB-ARC domain containing protein.
Os03g0254200	987.688	15.8826	5.96168	6.79e-91	1.29e-88	Similar to predicted protein.
Os03g0254250	351.372	7.26392	5.62655	1.03e-49	7.51e-48	Non-protein coding transcript.
Os03g0254400	185.782	89.5015	1.05557	1.92e-06	1.17e-05	Patatin-related phospholipase A%2C Modulation of longitudinal growth of vegetative tissues and seeds
Os03g0254900	1486.41	715.488	1.05368	1.52e-11	1.68e-10	Zinc finger%2C RING/FYVE/PHD-type domain containing protein.
Os03g0255200	298.691	606.121	-1.01869	1.39e-09	1.26e-08	Heat shock protein DnaJ%2C N-terminal domain containing protein.
Os03g0255900	44.5937	17.7534	1.34931	0.0021539	0.00735778	Conserved hypothetical protein.
Os03g0257000	2.62636	24.9931	-3.23603	3.94e-05	0.000194184	Conserved hypothetical protein.
Os03g0261800	767.927	342.105	1.16409	6.61e-09	5.54e-08	Protein of unknown function DUF3049 domain containing protein.
Os03g0263700	765.555	360.248	1.0884	6.46e-13	7.98e-12	Similar to glycine-rich protein.
Os03g0263900	2758.25	1196.06	1.20531	4.62e-13	5.79e-12	EF-HAND 2 domain containing protein.
Os03g0265001	284.986	101.572	1.49212	2.22e-08	1.75e-07	Hypothetical gene.
Os03g0265100	1905.81	728.349	1.38688	4.76e-20	1.01e-18	Glycosyl transferase%2C group 1 domain containing protein.
Os03g0265400	1490.66	3655.87	-1.2937	1.66e-12	1.98e-11	Similar to 50S ribosomal protein L4%2C chloroplast precursor (R-protein L4).
Os03g0265900	86.9768	9710.96	-6.80104	0	0	Conserved hypothetical protein.
Os03g0266300	105.777	618.674	-2.54824	3.7e-43	2.14e-41	Class I low-molecular-weight heat shock protein 17.9.
Os03g0268900	444.659	1000.26	-1.16972	6.95e-17	1.19e-15	Similar to Short chain alcohol dehydrogenase-like.
Os03g0269900	515.291	135.988	1.92624	5.46e-29	1.84e-27	Protein of unknown function DUF604 family protein.
Os03g0269950	14.9081	1.30526	3.43432	0.000408585	0.0016528	Non-protein coding transcript.
Os03g0270500	50.6388	6.16253	3.03095	1.55e-09	1.4e-08	Protein of unknown function DUF668 family protein.
Os03g0270600	54.4497	14.5493	1.89091	4.06e-05	0.000199785	Cytochrome c domain domain containing protein.
Os03g0270700	102.893	296.601	-1.52614	9.74e-16	1.53e-14	Conserved hypothetical protein.
Os03g0271100	705.581	1907.89	-1.43483	2.17e-14	3.07e-13	Similar to Sigma factor SIG2B.
Os03g0271200	445.431	1144.38	-1.35957	4.47e-13	5.61e-12	Similar to Chloroplastic outer envelope membrane protein (OEP75) precursor (Outer membrane protein).
Os03g0271300	1.57885	14.9755	-3.27685	0.00133186	0.00478087	Similar to Pentatricopeptide repeat protein PPR868-14.
Os03g0271400	332.218	1071.75	-1.69024	6.24e-33	2.46e-31	Armadillo-like helical domain containing protein.
Os03g0271900	1.51068	12.8112	-3.08498	0.00458083	0.0143445	Peptidase aspartic%2C catalytic domain containing protein.
Os03g0273200	5.18221	45.0602	-3.09406	1.28e-05	6.84e-05	Similar to Laccase (EC 1.10.3.2).
Os03g0273800	4981.51	713.671	2.80158	8.23e-72	1.07e-69	HAD-superfamily hydrolase%2C subfamily IA%2C variant 3 domain containing protein.
Os03g0274300	3435.71	991.694	1.79251	8.75e-38	4.14e-36	Similar to Initiator-binding protein.
Os03g0275300	24.3719	1269.37	-5.70163	2.33e-24	6.28e-23	Hypothetical conserved gene.
Os03g0276500	7851.44	2065.85	1.92635	4.72e-68	5.66e-66	Similar to Heat shock protein 70.
Os03g0276700	81.3373	168.759	-1.05317	1.6e-05	8.44e-05	Conserved hypothetical protein.
Os03g0279600	389.837	1266.39	-1.69972	2.45e-40	1.27e-38	Conserved hypothetical protein.
Os03g0279950	273.193	1134.67	-2.05246	7.02e-22	1.66e-20	Similar to Kinase binding protein (Fragment).
Os03g0280400	46.907	265.795	-2.4949	4.1e-17	7.15e-16	Similar to plant-specific domain TIGR01589 family protein.
Os03g0280700	153.525	385.339	-1.32807	2.08e-15	3.2e-14	Hypothetical conserved gene.
Os03g0281500	359.276	748.547	-1.05996	4.93e-10	4.71e-09	Catharanthus roseus receptor-like kinase1-like kinase
Os03g0281800	4.98817	19.617	-1.96928	0.00618494	0.0187216	Conserved hypothetical protein.
Os03g0283400	258.363	105.642	1.28677	5.27e-11	5.53e-10	Conserved hypothetical protein.
Os03g0283500	9.15518	51.6593	-2.4962	2.82e-07	1.96e-06	Pentatricopeptide repeat domain containing protein.
Os03g0284200	36.0306	7.40063	2.29117	2e-05	0.000103187	Non-protein coding transcript.
Os03g0284500	324.116	26.916	3.60887	3.03e-44	1.83e-42	HAD-superfamily subfamily IIA hydrolase%2C CECR5 protein.
Os03g0284600	1870.91	387.803	2.2715	4.52e-30	1.6e-28	Thioredoxin-like fold domain containing protein.
Os03g0284900	499.718	1057.4	-1.08113	2.5e-11	2.7e-10	Annexin repeat%2C conserved site domain containing protein.
Os03g0285200	23.4754	71.9651	-1.62447	0.000214395	0.000924289	Conserved hypothetical protein.
Os03g0286200	765.16	1754.55	-1.19764	2.31e-10	2.28e-09	Similar to Prephenate dehydratase-like.
Os03g0287100	273.487	53.7478	2.33978	1.7e-20	3.69e-19	Similar to Phosphatidylinositol transfer protein%2C expressed.
Os03g0287800	93.1581	40.7567	1.20341	0.00453727	0.0142329	Similar to beta3-glucuronyltransferase.
Os03g0288400	96.3342	263.473	-1.44844	3.52e-11	3.76e-10	Similar to kinesin like protein.
Os03g0288800	87.4575	177.092	-1.01824	2.02e-05	0.00010452	Cytochrome B561-related domain containing protein.
Os03g0289133	41.8275	19.5808	1.0819	0.00959201	0.0274819	Non-protein coding transcript.
Os03g0289800	89.3476	30.8449	1.52123	0.000554847	0.00217429	Similar to Leucoanthocyanidin dioxygenase-like protein.
Os03g0290300	9429.6	913.923	3.36595	5.37e-107	1.45e-104	Similar to W-3 fatty acid desaturase (Fragment).
Os03g0290400	59.7211	22.5745	1.39518	8.45e-05	0.000393651	Similar to transducin family protein / WD-40 repeat family protein.
Os03g0291800	508.687	209.999	1.2743	9.45e-17	1.6e-15	Similar to ESK1 (ESKIMO 1).
Os03g0292200	697.46	220.184	1.66375	4.44e-27	1.38e-25	Adenine nucleotide translocator 1 domain containing protein.
Os03g0292700	424.723	25.1874	4.06692	1.33e-55	1.14e-53	Similar to Protein kinase domain containing protein%2C expressed.
Os03g0292900	1.11568	15.2683	-3.73738	0.000755127	0.00286417	Similar to Importin-beta N-terminal domain containing protein.
Os03g0293000	358.741	98.9075	1.86371	7.27e-23	1.81e-21	Similar to DnaJ domain containing protein%2C expressed.
Os03g0293900	43.9794	87.784	-1.00576	0.00188432	0.00653294	Similar to Rubisco large subunit-binding protein subunit alpha (Fragment).
Os03g0294100	144.218	70.8879	1.02694	0.00333419	0.0108584	Similar to pherophorin like protein.
Os03g0296600	4.95937	0	4.97626	0.00575371	0.0175543	Similar to ECA1 protein.
Os03g0300200	143.191	312.648	-1.12502	1.09e-09	1e-08	Similar to Ubiquitin-specific protease 16.
Os03g0300300	126.061	444.225	-1.81566	2.56e-19	5.16e-18	WD40 repeat-like domain containing protein.
Os03g0300400	81.4002	15.7275	2.39164	2.11e-06	1.28e-05	Pathogen-related protein (JIOsPR10).
Os03g0300600	384.529	4645.21	-3.5956	3.61e-145	2.21e-142	Similar to Chaperone protein dnaJ.
Os03g0301200	58.3281	151.981	-1.38594	3.29e-05	0.000164369	Glycosyl-phosphatidyl inositol-anchored%2C plant domain containing protein.
Os03g0302800	6.49768	24.985	-1.95211	0.00286944	0.00949865	Similar to Long cell-linked locus protein.
Os03g0303100	212.295	62.9351	1.75136	2.88e-15	4.37e-14	Protein of unknown function DUF1645 family protein.
Os03g0305000	1139.06	41.5428	4.78416	3.85e-74	5.32e-72	AMP-binding protein.
Os03g0305100	410.991	852.454	-1.05258	3.43e-08	2.66e-07	Similar to AMP-binding protein.
Os03g0305400	8.59506	39.9397	-2.20497	8.77e-05	0.000407242	UspA domain containing protein.
Os03g0306700	34.1366	4.29824	3.08119	7.24e-05	0.000341128	Conserved hypothetical protein.
Os03g0307100	1810.27	4112.89	-1.18389	3.12e-12	3.66e-11	Peptidase S9A%2C oligopeptidase%2C N-terminal beta-propeller domain containing protein.
Os03g0307700	11.4617	33.0169	-1.51954	0.00306684	0.0100852	Domain of unknown function DUF231%2C plant domain containing protein.
Os03g0308100	453.245	1275.15	-1.49103	1.12e-20	2.47e-19	Peptidase S14%2C ClpP family protein.
Os03g0308800	4735.33	1465.85	1.69219	9.58e-16	1.51e-14	Hypothetical conserved gene.
Os03g0308850	28.6564	67.6468	-1.23944	0.00024208	0.00103192	Similar to Fip1 motif family protein%2C expressed.
Os03g0308900	33.9563	96.2168	-1.49537	1.83e-05	9.55e-05	Similar to Fip1 motif family protein%2C expressed.
Os03g0310600	103.871	10.5862	3.30435	1.9e-18	3.61e-17	Protein of unknown function DUF247%2C plant family protein.
Os03g0310701	55.755	14.1287	2.01351	8.43e-06	4.67e-05	Conserved hypothetical protein.
Os03g0310800	4138.01	715.763	2.532	7.07e-54	5.77e-52	Similar to Hypersensitive reaction associated Ca2+-binding protein.
Os03g0311000	11.2642	0.764606	3.77185	0.00187483	0.00650506	Hypothetical protein.
Os03g0311600	15.3331	43.6901	-1.50845	0.000908797	0.00338276	Helix-loop-helix DNA-binding domain containing protein.
Os03g0313600	449.693	951.119	-1.07955	1.35e-12	1.62e-11	Similar to Genes for GrpE%2C DnaK and DnaJ%2C complete and partial cds. (Fragment).
Os03g0314400	6.49768	29.4992	-2.18798	0.000312644	0.00129682	Pentatricopeptide repeat domain containing protein.
Os03g0314500	34.9855	13.8741	1.32568	0.00758788	0.0223702	WD40-like Beta Propeller domain containing protein.
Os03g0314800	183.984	84.3063	1.1323	1.05e-06	6.73e-06	Plant neutral invertase family protein.
Os03g0315400	43.4411	214.355	-2.30353	1.51e-15	2.34e-14	Similar to Typical P-type R2R3 Myb protein (Fragment).
Os03g0317100	23.4291	57.1257	-1.27517	0.00196509	0.00678154	Pentatricopeptide repeat domain containing protein.
Os03g0320800	3.44634	19.9255	-2.53133	0.000721555	0.00275078	Similar to Leucine Rich Repeat family protein%2C expressed.
Os03g0323200	37457.1	18393.4	1.02608	2.84e-08	2.22e-07	Similar to Magnesium-chelatase subunit H family protein%2C expressed.
Os03g0326200	67.611	16.6704	2.022	1.16e-05	6.24e-05	Similar to aminophospholipid ATPase.
Os03g0326500	3393.22	1237.24	1.45579	6.64e-14	8.95e-13	Similar to Thioredoxin-like 1.
Os03g0327100	311.195	703.303	-1.1774	1.12e-12	1.36e-11	Similar to CUC1.
Os03g0327600	269.722	692.358	-1.35893	2.25e-08	1.78e-07	Ricin B-related lectin domain containing protein.
Os03g0327800	300.445	121.592	1.30377	9.46e-08	6.96e-07	NAC Family transcriptional activator%2C Abiotic stress response%2C Positive regulator of leaf senescence
Os03g0329500	247.11	833.333	-1.75448	3.65e-35	1.56e-33	Similar to Endo-1%2C4-beta-glucanase (EC 3.2.1.4).
Os03g0331700	911.311	373.401	1.28435	1.55e-14	2.22e-13	Similar to cDNA clone:002-120-A09%2C full insert sequence.
Os03g0333100	205.694	525.105	-1.3513	3.5e-13	4.42e-12	Protein of unknown function DUF663 domain containing protein.
Os03g0335200	101.728	18.9093	2.46711	4.08e-08	3.13e-07	Similar to WRKY1 (WRKY transcription factor 17).
Os03g0337500	777.34	308.481	1.33279	6.46e-12	7.38e-11	Similar to Potassium transporter.
Os03g0338600	66.8024	153.506	-1.19813	4.52e-05	0.000220889	tRNA pseudouridine synthase family protein.
Os03g0339700	6.50237	35.972	-2.47158	8.07e-06	4.48e-05	Protein of unknown function DUF827%2C plant family protein.
Os03g0339900	544.396	5724.85	-3.395	2.82e-116	8.95e-114	Similar to Serine/threonine protein kinase.
Os03g0340001	61.8067	129.727	-1.06749	8.78e-05	0.00040753	Uroporphyrinogen decarboxylase (URO-D) domain containing protein.
Os03g0340500	468.402	3918.56	-3.06467	5e-150	3.29e-147	Similar to Sucrose synthase (EC 2.4.1.13).
Os03g0343300	146.411	325.698	-1.15455	2.36e-10	2.33e-09	Small-subunit processome%2C Utp14 domain containing protein.
Os03g0348200	3256.47	165.937	4.29362	1.48e-91	2.87e-89	Terpene synthase-like domain containing protein.
Os03g0349400	13.0394	45.9049	-1.81322	0.000130452	0.000585731	Hypothetical protein.
Os03g0350100	232.626	822.056	-1.82039	6.79e-35	2.89e-33	SAR DNA-binding protein-2.
Os03g0351300	1338.83	554.247	1.27105	2.28e-24	6.16e-23	Similar to beta-amylase.
Os03g0351500	5191.07	2363.01	1.13514	6.03e-20	1.28e-18	Similar to Superoxide dismutase.
Os03g0352300	348.633	921.52	-1.40108	1.21e-21	2.82e-20	Similar to Nucleolar protein.
Os03g0355800	85.0364	213.562	-1.33016	1.82e-10	1.82e-09	Similar to Diphthine synthase (EC 2.1.1.98) (Diphthamide biosynthesis methyltransferase).
Os03g0355900	1243.31	381.779	1.70319	3.81e-17	6.67e-16	Hypothetical conserved gene.
Os03g0356526	31.5127	10.5078	1.58913	0.00153202	0.00542385	Hypothetical conserved gene.
Os03g0358200	2.26367	18.0516	-2.98674	0.000456033	0.00182501	Similar to transmembrane protein 115.
Os03g0363100	10.9234	0	6.11807	5.62e-05	0.000269991	Armadillo-like helical domain containing protein.
Os03g0363400	70.3017	181.218	-1.36445	8.93e-09	7.37e-08	Uncharacterised protein family UPF0153 domain containing protein.
Os03g0363600	3.48218	82.8385	-4.58347	2.59e-15	3.94e-14	Similar to Sugar transporter-like protein.
Os03g0363850	16.4452	39.5346	-1.26154	0.00497866	0.0154378	Hypothetical protein.
Os03g0366000	104.536	243.74	-1.22089	5.18e-08	3.92e-07	Similar to Chaperonin.
Os03g0366350	131.044	38.8832	1.73872	2.93e-07	2.03e-06	Similar to F-box domain containing protein.
Os03g0367101	471.319	136.026	1.79183	1.22e-22	2.98e-21	Similar to cytochrome P450 flavonoid 3'%2C5'-hydroxylase.
Os03g0367150	488.618	130.523	1.89982	4.81e-16	7.74e-15	Hypothetical protein.
Os03g0367200	43.1065	12.1938	1.82189	0.000365096	0.00149343	Similar to Flavonoid 3'%2C5'-hydroxylase (EC 1.14.13.88) (F3'5'H) (Cytochrome P450 75A2) (CYPLXXVA2) (P-450EG1).
Os03g0369700	1.58002	17.3853	-3.49166	0.000916054	0.00340742	Similar to Pentatricopeptide repeat protein PPR868-14.
Os03g0370500	29.0861	133.466	-2.1999	5.79e-14	7.84e-13	Similar to H/ACA ribonucleoprotein complex subunit 4 (EC 5.4.99.-) (Nucleolar protein NAP57 homolog) (Nopp-140 associated protein of 57 kDa homolog) (AtNAP57).
Os03g0374600	63.9031	135.98	-1.09331	0.00122134	0.00442808	Glycoside hydrolase%2C family 17 protein.
Os03g0375200	785.241	9.34573	6.36088	6.61e-91	1.26e-88	Hypothetical conserved gene.
Os03g0376600	211.421	913.198	-2.10967	1.59e-18	3.05e-17	Similar to 29 kDa ribonucleoprotein%2C chloroplast precursor (RNA-binding protein cp29).
Os03g0377700	236.69	1016.44	-2.10298	1.32e-50	9.8e-49	Cellulose synthase-like A5.
Os03g0379400	26.7913	61.9898	-1.21035	0.000417322	0.00168385	Hypothetical conserved gene.
Os03g0385400	281.972	628.763	-1.15653	5.64e-10	5.37e-09	Bifunctional inhibitor/plant lipid transfer protein/seed storage domain containing protein.
Os03g0386000	373.596	165.077	1.17735	2.22e-09	1.96e-08	Similar to Salt-responsive WD40 protein 5.
Os03g0386500	220.864	42.1513	2.38661	1.55e-14	2.21e-13	Similar to Trehalose-6-phosphate phosphatase.
Os03g0387900	13190.2	2032.83	2.69815	1.59e-81	2.46e-79	Conserved hypothetical protein.
Os03g0388100	494.88	136.31	1.8628	6.64e-25	1.86e-23	ATPase%2C P-type%2C K/Mg/Cd/Cu/Zn/Na/Ca/Na/H-transporter domain containing protein.
Os03g0390200	388.119	151.453	1.35595	2.36e-10	2.33e-09	Serine/threonine protein kinase%2C Hyperosmotic stress response
Os03g0391700	159.596	461.232	-1.53099	8.25e-18	1.51e-16	Helix-loop-helix DNA-binding domain containing protein.
Os03g0394900	19.3638	41.8414	-1.09936	0.0156852	0.0421072	Similar to nodulation protein-related.
Os03g0395000	284.413	760.477	-1.41617	1.16e-13	1.52e-12	Stroma-localized heme oxygenase 2%2C Tetrapyrrole biosynthesis
Os03g0396000	7.84206	24.2837	-1.61948	0.0115492	0.0323264	Conserved hypothetical protein.
Os03g0396200	14.0382	57.4662	-2.02768	9.92e-05	0.000456527	Hypothetical conserved gene.
Os03g0396900	144.599	307.073	-1.08881	3.91e-09	3.36e-08	Similar to PIMT.
Os03g0398250	23.1857	2.67698	3.15696	9.98e-05	0.000458791	Zinc finger%2C RING/FYVE/PHD-type domain containing protein.
Os03g0398600	133.879	335.09	-1.3226	9.77e-10	9.04e-09	Hypothetical conserved gene.
Os03g0399466	84.1556	28.8441	1.53783	1.2e-05	6.47e-05	Non-protein coding transcript.
Os03g0399532	503.262	140.047	1.848	3.31e-10	3.22e-09	Similar to phosphatidylinositol-4-phosphate 5-kinase family protein.
Os03g0399900	26.0777	8.06365	1.6829	0.00290642	0.00960928	Mannose-binding lectin domain containing protein.
Os03g0399950	94.3683	35.7889	1.39766	0.000253616	0.00107633	Hypothetical protein.
Os03g0405500	553.082	139.814	1.98538	2.43e-28	7.93e-27	Similar to PDI-like protein.
Os03g0407100	99.8372	223.437	-1.16178	2.25e-05	0.000115107	Protein of unknown function DUF1677%2C plant family protein.
Os03g0409100	214.613	1153.83	-2.42671	2.73e-37	1.27e-35	Hypothetical conserved gene.
Os03g0409600	14.4749	34.0293	-1.22994	0.00728329	0.0215779	Conserved hypothetical protein.
Os03g0410100	13.8224	41.518	-1.58178	0.00114254	0.004171	Similar to cDNA clone:J033024M21%2C full insert sequence.
Os03g0411300	420.677	4023.59	-3.25725	2.49e-80	3.75e-78	EF-Hand type domain containing protein.
Os03g0411500	306.883	713.476	-1.21685	2.57e-15	3.91e-14	Subunit of the chloroplast Clp (plastidic caseinolytic protease)%2C Chloroplast biogenesis and leaf development
Os03g0411800	1025.57	307.233	1.74365	1.47e-12	1.77e-11	Similar to Metal transport protein.
Os03g0412400	273.664	59.8167	2.20292	2.01e-23	5.16e-22	Conserved hypothetical protein.
Os03g0412800	337.283	1210.07	-1.84164	2.63e-24	7.07e-23	Similar to Glucose-6-phosphate dehydrogenase precursor.
Os03g0413100	822.16	406.495	1.01352	1.97e-08	1.56e-07	Similar to ACR4.
Os03g0415500	4.52735	17.722	-1.95684	0.0082491	0.0240818	Mitochondrial import inner membrane translocase%2C subunit Tim17/22 family protein.
Os03g0416300	4.23635	29.368	-2.80485	1.53e-05	8.08e-05	Similar to Phytochelatin synthetase (Fragment).
Os03g0416500	41.9939	170.129	-2.01887	3.46e-15	5.21e-14	6-phosphogluconolactonase domain containing protein.
Os03g0418000	5.05868	0	5.00051	0.00543904	0.0167058	Similar to Basic endochitinase 2 precursor (EC 3.2.1.14).
Os03g0418700	61.6416	135.52	-1.13495	6.4e-06	3.62e-05	Conserved hypothetical protein.
Os03g0421800	79.7344	178.107	-1.15708	3.32e-05	0.000165735	X8 domain containing protein.
Os03g0425000	430.301	1292.13	-1.58469	1.6e-22	3.9e-21	RAP domain domain containing protein.
Os03g0426800	902.285	207.16	2.12023	9.31e-35	3.93e-33	Membrane-anchored ubiquitin-fold protein%2C HCG-1 domain containing protein.
Os03g0428000	10.6001	54.1181	-2.34337	1.56e-07	1.12e-06	Conserved hypothetical protein.
Os03g0431600	16.3875	2.70016	2.6377	0.00326694	0.0106664	Hypothetical conserved gene.
Os03g0432000	178.965	42.5682	2.08586	1.03e-16	1.73e-15	Hypothetical conserved gene.
Os03g0434400	8.76253	46.8929	-2.41696	5.41e-06	3.09e-05	Similar to Phenazine biosynthesis-like protein%2C expressed.
Os03g0439700	3157.57	750.797	2.0732	3.29e-28	1.07e-26	Protein of unknown function DUF1230 family protein.
Os03g0440900	4284.07	2021.62	1.08371	1.19e-15	1.86e-14	Similar to LRR protein.
Os03g0441400	37.5307	111.831	-1.57287	2.71e-05	0.000137058	Hypothetical conserved gene.
Os03g0556600	53.9281	17.978	1.58757	7.35e-05	0.000346114	Serine/threonine protein kinase-related domain containing protein.
Os03g0558700	45.3273	15.7452	1.54666	0.00195012	0.00673592	Conserved hypothetical protein.
Os03g0559900	34.8897	78.8263	-1.17366	0.000328588	0.00135815	Conserved hypothetical protein.
Os03g0567100	31.8477	148.466	-2.21461	4.37e-11	4.63e-10	Conserved hypothetical protein.
Os03g0568600	11.7516	41.1372	-1.80428	0.000120371	0.000544182	DTW domain containing protein.
Os03g0570800	244.749	27.3032	3.17482	3.9e-25	1.11e-23	Multi antimicrobial extrusion protein MatE family protein.
Os03g0571700	206.152	94.7538	1.11714	1.75e-05	9.15e-05	Similar to TRANSPARENT TESTA 12 protein.
Os03g0571900	575.546	239.904	1.25986	4.27e-09	3.65e-08	Similar to transparent testa 12 protein.
Os03g0572900	4486.41	783.871	2.51811	5.98e-50	4.37e-48	Multi antimicrobial extrusion protein MatE family protein.
Os03g0574900	3746.85	369.651	3.34022	1.77e-89	3.26e-87	Similar to Potassium transporter 1 (OsHAK1). Splice isoform 2.
Os03g0575200	808.95	138.348	2.55365	8.84e-51	6.58e-49	Similar to Potassium transporter 1 (OsHAK1).
Os03g0582000	62.1812	2847.34	-5.51489	2.21e-222	3.96e-219	Formiminotransferase%2C N-terminal domain containing protein.
Os03g0582100	50.6003	159.736	-1.65397	1.5e-08	1.21e-07	Pentatricopeptide repeat domain containing protein.
Os03g0583800	13612.8	1309.35	3.3783	1.27e-113	3.76e-111	Mpv17/PMP22 family protein.
Os03g0586400	9.84353	205.079	-4.3683	4.22e-33	1.67e-31	Conserved hypothetical protein.
Os03g0586500	3468.72	18952	-2.44995	1.01e-43	5.99e-42	Similar to chloroplast post-illumination chlorophyll fluorescence increase protein.
Os03g0586700	930.023	1991.66	-1.09815	5.79e-13	7.19e-12	Conserved hypothetical protein.
Os03g0594100	22.8047	0.270326	6.21293	4.92e-06	2.84e-05	Cytochrome P450 family protein.
Os03g0594900	946.262	53.1671	4.1571	1.02e-103	2.59e-101	Cytochrome P450 family protein.
Os03g0597600	268.084	60.3872	2.13986	4.98e-11	5.23e-10	Similar to L-asparaginase (EC 3.5.1.1) (L-asparagine amidohydrolase).
Os03g0598100	1478.72	52.4809	4.82182	1.66e-125	6.29e-123	Similar to ACR4.
Os03g0598200	186.722	434.558	-1.21637	5.4e-11	5.65e-10	Nop14-like protein family protein.
Os03g0599800	3348.66	1636.56	1.03227	3.07e-18	5.79e-17	Reversibly glycosylated polypeptide.
Os03g0602600	121.966	578.118	-2.24053	1.3e-21	3.03e-20	Similar to predicted protein.
Os03g0603200	0.79001	9.25135	-3.572	0.0142041	0.0387212	Hypothetical protein.
Os03g0604566	8.37692	130.686	-3.95796	1.36e-19	2.81e-18	Conserved hypothetical protein.
Os03g0604600	88.4558	254.501	-1.52124	6.73e-11	6.98e-10	Hypothetical conserved gene.
Os03g0609500	40.3515	180.112	-2.16416	6.66e-09	5.58e-08	LATERAL ORGAN BOUNDARIES DOMAIN (LBD) protein%2C Transcriptional activator%2C Regulation of heading date and yield
Os03g0610400	99.8391	37.2374	1.43134	4.21e-06	2.45e-05	Zinc finger%2C C2H2-like domain containing protein.
Os03g0610800	55.2813	25.5051	1.10767	0.00641492	0.0193252	Similar to Protein zx.
Os03g0616400	205.196	2186.74	-3.41092	5.69e-93	1.16e-90	Similar to Plasma membrane Ca2+-ATPase.
Os03g0617500	63.0546	160.014	-1.34481	1.14e-06	7.27e-06	Cyclin%2C C-terminal domain containing protein.
Os03g0618300	1767.18	323.968	2.44755	7.13e-73	9.52e-71	Isopenicillin N synthase family protein.
Os03g0622300	17.6972	38.3906	-1.1255	0.0101222	0.0288232	Conserved hypothetical protein.
Os03g0625300	781.813	153.295	2.34491	4.7e-38	2.24e-36	Similar to nucleotide binding protein.
Os03g0625800	37.0103	81.3962	-1.13803	0.000589465	0.00229493	Zinc finger%2C C6HC-type domain containing protein.
Os03g0625900	55.8692	145.549	-1.38358	1.02e-07	7.46e-07	WD40 repeat-like domain containing protein.
Os03g0626100	5.6777	20.9014	-1.86246	0.00540136	0.0165976	Zinc finger%2C C6HC-type domain containing protein.
Os03g0626500	219.652	75.4096	1.5428	1.79e-12	2.13e-11	Similar to predicted protein.
Os03g0626650	9.94637	1.68601	2.5587	0.0146693	0.039783	Non-protein coding transcript.
Os03g0626700	189.553	31.3717	2.61233	8.16e-22	1.92e-20	Multi antimicrobial extrusion protein MatE family protein.
Os03g0628800	321.522	1319.81	-2.03817	1.53e-53	1.23e-51	Similar to H1flk (Fragment).
Os03g0633500	25.1513	59.1104	-1.23455	0.000896412	0.00334174	A member of Aux/IAA family protein%2C Regulation of lateral root initiation
Os03g0633900	214.702	874.751	-2.02685	9.85e-30	3.43e-28	Nucleic acid-binding%2C OB-fold-like domain containing protein.
Os03g0634000	858.77	2395.49	-1.4799	1.86e-25	5.38e-24	Similar to THA4.
Os03g0638200	1150.26	141.193	3.03105	7.51e-68	8.88e-66	Similar to Transporter-like protein.
Os03g0638900	100.312	40.1704	1.33096	4.44e-06	2.58e-05	Cyclin-like F-box domain containing protein.
Os03g0640800	1111.26	430.574	1.36646	4.97e-23	1.25e-21	Class III homeodomain Leu zipper (HD-Zip III) family member%2C Control of plant type architecture and leaf development
Os03g0641250	15.6693	2.01396	3.07711	0.00318671	0.010431	Hypothetical gene.
Os03g0645900	51.6916	20.4197	1.31776	0.0158522	0.0424992	Carotenoid oxygenase family protein.
Os03g0646200	10.9962	65.9714	-2.57536	1.86e-09	1.66e-08	Peptidase C12%2C ubiquitin carboxyl-terminal hydrolase 1 domain containing protein.
Os03g0647400	22.1253	53.3791	-1.26633	0.000728519	0.002773	GCK domain containing protein.
Os03g0647500	14.2197	53.0222	-1.90319	6.82e-06	3.84e-05	Similar to GTP binding protein.
Os03g0649000	1390.68	222.443	2.63911	1.58e-49	1.14e-47	Conserved hypothetical protein.
Os03g0650200	1521.02	53.0229	4.83251	1.01e-138	5.57e-136	Similar to Cytochrome P450 CYP92C5.
Os03g0650300	5.74233	0	5.18699	0.00305854	0.0100604	Hypothetical conserved gene.
Os03g0650800	122.96	500.14	-2.02471	1.21e-26	3.66e-25	Protein of unknown function DUF593 family protein.
Os03g0650850	37.925	154.344	-2.02522	4.94e-14	6.75e-13	Non-protein coding transcript.
Os03g0651900	187.089	70.9261	1.39706	8.89e-10	8.26e-09	Hypothetical gene.
Os03g0656900	491.221	1908.51	-1.95658	2.19e-28	7.19e-27	Plastid RNA-binding protein%2C Regulation of chloroplast RNA metabolism%2C Early chloroplast development under cold stress
Os03g0659200	453.217	1114.96	-1.29725	8.71e-11	8.92e-10	Similar to Ferredoxin.
Os03g0660500	53.7405	0.348726	7.45462	5e-09	4.24e-08	Auxin responsive SAUR protein domain containing protein.
Os03g0663700	33.6735	129.235	-1.93113	4.22e-10	4.07e-09	Similar to Endonuclease/Exonuclease/phosphatase family protein%2C expressed.
Os03g0664800	137.315	17.5588	2.97468	5.59e-13	6.95e-12	Acyl-CoA N-acyltransferase domain containing protein.
Os03g0665700	135.858	5.88336	4.51961	4.41e-28	1.42e-26	Similar to predicted protein.
Os03g0665800	58.7523	135.39	-1.20407	3.57e-06	2.1e-05	Armadillo-type fold domain containing protein.
Os03g0666850	50.56	102.672	-1.02367	0.000352819	0.00144566	Hypothetical conserved gene.
Os03g0668400	18.2122	42.3804	-1.20411	0.01454	0.039476	Peptidase C12%2C ubiquitin carboxyl-terminal hydrolase 1 domain containing protein.
Os03g0668900	32.5664	125.606	-1.95192	1.44e-07	1.03e-06	Similar to acidic leucine-rich nuclear phosphoprotein 32 family member A.
Os03g0669100	15.8827	114.757	-2.84493	1.05e-15	1.65e-14	Similar to Deoxyuridine 5'-triphosphate nucleotidohydrolase (EC 3.6.1.23) (dUTPase) (dUTP pyrophosphatase) (P18).
Os03g0670700	9423.69	95286.6	-3.33791	6.46e-179	6.7e-176	Similar to Glycine-rich protein.
Os03g0672500	10.9939	0	6.12622	3.58e-05	0.000177779	Hypothetical conserved gene.
Os03g0673000	94.0136	40.7284	1.1961	9.04e-05	0.000418435	Similar to Knotted1-type homeobox protein OSH10 (Fragment).
Os03g0673400	85.7976	20.8149	2.04763	2.11e-09	1.87e-08	Conserved hypothetical protein.
Os03g0678800	13.9853	69.9116	-2.31389	1.22e-06	7.74e-06	Glycosyl transferase%2C family 8 protein.
Os03g0679700	425.387	32343.4	-6.24793	0	0	Similar to Thiamine biosynthesis protein thiC.
Os03g0679800	0	36.8849	-7.44105	8.33e-09	6.9e-08	Similar to TPR Domain containing protein.
Os03g0682100	722.717	52.4041	3.77906	7.96e-92	1.55e-89	Similar to nitrate and chloride transporter.
Os03g0684400	4253.86	340.137	3.64629	1.57e-104	4.02e-102	Mg2+ transporter protein%2C CorA-like domain containing protein.
Os03g0685100	42.7964	216.08	-2.32839	3.68e-16	5.99e-15	tRNA/rRNA methyltransferase%2C SpoU domain containing protein.
Os03g0688300	803.081	87.662	3.19811	5.36e-82	8.4e-80	Calcium-dependent protein kinase%2C Positive regulator of drought stress tolerance and spikelet fertility
Os03g0689100	2389.84	856.571	1.47937	7.36e-24	1.93e-22	Histidine acid phosphatase family protein.
Os03g0689866	15.8146	3.1048	2.2938	0.00772846	0.0227373	Conserved hypothetical protein.
Os03g0690000	305.124	913.734	-1.58349	4.11e-19	8.18e-18	Similar to Costars family protein.
Os03g0691400	1182.03	575.594	1.03758	6.01e-10	5.69e-09	Thioesterase superfamily domain containing protein.
Os03g0691800	21.9359	52.7746	-1.26608	0.00129	0.00464823	Similar to HIPL1 protein precursor.
Os03g0692000	22.2328	4.35174	2.32438	0.000484866	0.00192752	Glycosyl transferase%2C family 14 protein.
Os03g0699300	440.426	1049.44	-1.25135	3.64e-17	6.38e-16	Similar to Adenylosuccinate synthetase%2C chloroplast precursor (EC 6.3.4.4) (IMP-- aspartate ligase) (AdSS) (AMPSase).
Os03g0701100	23.3021	78.9338	-1.75918	1.62e-06	1.01e-05	Similar to Prp18 domain containing protein%2C expressed.
Os03g0702600	13.4991	2.22666	2.58527	0.00282601	0.0093687	Hypothetical conserved gene.
Os03g0703100	24.2343	60.3189	-1.32145	0.000268312	0.0011321	Similar to Beta-glucosidase.
Os03g0703300	4868.84	1002.43	2.28108	1.13e-61	1.16e-59	Calponin-like actin-binding domain containing protein.
Os03g0704100	4612.12	1356.94	1.76571	3.26e-28	1.06e-26	Similar to structural molecule.
Os03g0707200	937.112	360.382	1.37883	2.01e-16	3.33e-15	Similar to Integral membrane protein DUF6 containing protein%2C expressed.
Os03g0707250	367.536	138.457	1.40922	5.25e-09	4.44e-08	Non-protein coding transcript.
Os03g0708000	5.67887	19.811	-1.80874	0.0145372	0.0394723	Phospholipase A2 family protein.
Os03g0708500	217.472	5028.43	-4.53196	4.9e-169	4.4e-166	Capsid/spike protein%2C ssDNA virus domain containing protein.
Os03g0708900	58.2925	216.146	-1.89395	2.56e-13	3.27e-12	Zinc finger%2C RanBP2-type domain containing protein.
Os03g0709300	65.9513	31.7291	1.062	0.00534624	0.0164564	Similar to Chemocyanin precursor (Basic blue protein) (Plantacyanin).
Os03g0710700	181.448	90.4589	1.00267	2.74e-05	0.000138611	Similar to predicted protein.
Os03g0710800	1229.89	489.455	1.32842	1.22e-10	1.23e-09	14-3-3-like protein S94.
Os03g0710850	40.08	18.6523	1.1119	0.00717268	0.0212929	Non-protein coding transcript.
Os03g0711100	4658.26	1933.61	1.26916	1.2e-15	1.86e-14	Member of the CONSTANS-like (COL) family%2C Flowering time repressor
Os03g0712200	6.49885	57.7715	-3.15177	5.48e-10	5.21e-09	Zinc finger%2C RanBP2-type domain containing protein.
Os03g0713000	258.491	1897.84	-2.87468	3.05e-84	5e-82	Similar to Chloroplast threonine deaminase 1.
Os03g0713200	75.4634	316.949	-2.06789	2.85e-13	3.62e-12	Conserved hypothetical protein.
Os03g0716200	2.29834	24.7149	-3.41964	2.43e-05	0.00012409	Zinc finger%2C PHD-type domain containing protein.
Os03g0717000	253.105	986.712	-1.96285	1.31e-27	4.14e-26	Similar to TMK protein precursor.
Os03g0717900	3802.42	1454.61	1.38649	7.25e-13	8.91e-12	Similar to ABRH7 (Fragment).
Os03g0718000	421.269	102.795	2.03508	2.54e-26	7.58e-25	Similar to Anthranilate synthase beta chain.
Os03g0718100	867.873	414.797	1.06398	1.35e-12	1.63e-11	Actin 1.
Os03g0718800	122.008	618.802	-2.34455	8.91e-39	4.39e-37	Similar to Physical impedance induced protein.
Os03g0719000	135.788	41.5676	1.70493	3.41e-10	3.31e-09	MAP65/ASE1 family protein.
Os03g0722400	16.8449	92.3252	-2.45046	6.19e-11	6.44e-10	Chromatin remodeling factor%2C Genome-wide DNA methylation
Os03g0723800	58.2499	27.7843	1.05509	0.0106952	0.0302568	Hypothetical protein.
Os03g0724700	151.964	62.2544	1.28598	3.68e-08	2.84e-07	Maf-like protein family protein.
Os03g0725400	8.11002	88.6747	-3.46037	9.15e-15	1.34e-13	Similar to WD-repeat protein 5 (BMP2-induced 3-kb gene protein) (WD-repeat protein BIG-3).
Os03g0725601	1.86867	12.2051	-2.68076	0.00748847	0.0221182	Non-protein coding transcript.
Os03g0726200	306.787	2213.87	-2.85085	1.23e-78	1.81e-76	Similar to Hydroxyproline-rich glycoprotein DZ-HRGP precursor.
Os03g0726500	7917.74	2557.98	1.62961	4.03e-14	5.56e-13	Protein of unknown function DUF81 domain containing protein.
Os03g0727600	3.02137	16.0888	-2.40388	0.00506	0.0156612	ACC synthase%2C Ethylene biosynthesis
Os03g0728500	5.61188	40.1854	-2.82056	2.38e-06	1.44e-05	Forkhead-associated domain containing protein.
Os03g0728600	12.8996	58.5659	-2.17639	2.89e-07	2e-06	Conserved hypothetical protein.
Os03g0728900	72.5158	23.7165	1.60308	1.69e-05	8.86e-05	Helix-loop-helix DNA-binding domain containing protein.
Os03g0729000	1863.94	504.118	1.88734	1.94e-33	7.82e-32	Similar to Peptidase%2C M50 family.
Os03g0729700	43.1742	160.681	-1.89559	6.9e-14	9.28e-13	Ribosomal RNA small subunit methyltransferase E domain containing protein.
Os03g0730000	935.351	163.23	2.5235	2.69e-60	2.6e-58	Lecithin:cholesterol acyltransferase family protein.
Os03g0730400	340.775	144.585	1.23544	9.85e-09	8.08e-08	Similar to Serine carboxypeptidase.
Os03g0731900	21349.7	5468.73	1.96506	2.57e-34	1.07e-32	Similar to Isopentenyl/dimethylallyl diphosphate synthase (Fragment).
Os03g0734100	23.1903	4.11011	2.47382	0.00305396	0.0100477	Conserved hypothetical protein.
Os03g0734500	36.1024	120.441	-1.73596	0.000156526	0.000691623	Conserved hypothetical protein.
Os03g0736400	292.244	1055.88	-1.85126	1.95e-24	5.31e-23	Protein of unknown function methylase putative domain containing protein.
Os03g0737000	1589.65	4394.89	-1.46702	1.99e-39	1e-37	Similar to CBS domain containing protein%2C expressed.
Os03g0737300	91.7063	23.8999	1.93748	2.89e-09	2.52e-08	HAD-superfamily phosphatase%2C subfamily IIIC domain containing protein.
Os03g0738000	116.399	285.857	-1.29457	1.08e-10	1.1e-09	WD40 repeat-like domain containing protein.
[truncated: 3,572 more rows]

## Sheet: Table S2-2
Table S2-2 The differentially expressed genes (DEGs) identified in the comparison of PR403_CK20vsPR403_CK40 (log2FC≥ 1 and padj ≤0.05)
Gene_id	PR403_CK20a	PR403_CK40b	log2FC	pvalue	padjc	gene_description	Notes: a represents untreated control sample and it was paralleled to the certain treated sample; b represents sample and it was collected at untreated condition; c represents false discovery rate correction.
Os01g0101200	1406.85	3337.02	-1.24569	8.03e-13	1.13e-11	2%2C3-diketo-5-methylthio-1-phosphopentane phosphatase domain containing protein.
Os01g0101700	1745.08	289.53	2.59383	1.72e-48	1.26e-46	Similar to chaperone protein dnaJ 20.
Os01g0102850	64.7072	340.228	-2.38835	3.28e-11	4e-10	Similar to nitrilase 2.
Os01g0102900	7046.93	129936	-4.20452	2.91e-82	5.24e-80	Light-regulated protein%2C Regulation of light-dependent attachment of LEAF-TYPE FERREDOXIN-NADP+ OXIDOREDUCTASE (LFNR) to the thylakoid membrane
Os01g0103000	7.71048	147.61	-4.30678	4.64e-22	1.23e-20	Snf7 family protein.
Os01g0106500	67.1876	156.908	-1.22474	2.39e-06	1.6e-05	Conserved hypothetical protein.
Os01g0106900	8154.99	3015.17	1.43567	5.27e-23	1.49e-21	Similar to 1-deoxy-D-xylulose 5-phosphate reductoisomerase (Fragment).
Os01g0107400	25.0918	55.7928	-1.1459	0.00837444	0.0256983	Conserved hypothetical protein.
Os01g0108400	758.96	273.07	1.47425	0.0152539	0.0429855	Helix-loop-helix DNA-binding domain containing protein.
Os01g0108500	156.296	24.9406	2.64441	0.0169662	0.0470602	Protein of unknown function DUF3778 domain containing protein.
Os01g0108800	46.23	8.28431	2.48287	5.06e-07	3.75e-06	Protein of unknown function DUF936%2C plant family protein.
Os01g0110100	174.338	47.8299	1.86664	2.79e-07	2.15e-06	Phosphate (Pi) transporter%2C Pi homeostasis
Os01g0110500	58.6635	171.617	-1.54952	2.75e-10	3.07e-09	Protein kinase%2C core domain containing protein.
Os01g0110800	22.7138	59.7454	-1.38259	0.0126265	0.0365902	Leucine-rich repeat%2C plant specific containing protein.
Os01g0111100	675.078	1696.46	-1.32903	8.66e-09	8.24e-08	Cyclophilin-like domain containing protein.
Os01g0111700	129.559	16.7672	2.95359	1.02e-05	6.12e-05	Conserved hypothetical protein.
Os01g0112600	0	9.52949	-5.5556	0.00169481	0.00636504	Conserved hypothetical protein.
Os01g0115600	1057.23	434.704	1.28135	1.38e-08	1.28e-07	Similar to LRK14.
Os01g0115700	145.384	53.4411	1.44472	0.000131943	0.000642342	Similar to Receptor-like kinase.
Os01g0115800	158.772	63.5214	1.32043	1.99e-05	0.000113196	Similar to Receptor-like kinase.
Os01g0115900	86.1187	19.0429	2.18364	1.82e-08	1.66e-07	Similar to Receptor-like protein kinase.
Os01g0115950	89.1002	34.8051	1.35125	0.000391362	0.00171354	Hypothetical protein.
Os01g0117200	87.8844	9.2753	3.23402	4.19e-13	6.02e-12	Similar to ARK protein (Fragment).
Os01g0117300	30.0072	5.80999	2.36227	0.00628283	0.0200028	Similar to Receptor kinase LRK10.
Os01g0117700	24.2297	74.6685	-1.64271	4.28e-05	0.000230197	Similar to LRK14.
Os01g0120300	961.345	2074.74	-1.10919	3.64e-13	5.26e-12	Similar to EMB2369 (EMBRYO DEFECTIVE 2369)%3B ATP binding / aminoacyl-tRNA ligase/ leucine-tRNA ligase/ nucleotide binding.
Os01g0120500	3076.57	934.445	1.7201	2.35e-26	7.63e-25	Similar to PAP fibrillin domain containing protein%2Cexpressed.
Os01g0121000	0	9.4853	-5.54365	0.000393037	0.0017203	Conserved hypothetical protein.
Os01g0121300	226.688	515.568	-1.18467	4.89e-08	4.17e-07	Conserved hypothetical protein.
Os01g0124200	9.33046	108.382	-3.52238	5.82e-13	8.28e-12	Similar to Bowman Birk trypsin inhibitor.
Os01g0124401	0	7.5611	-5.20866	0.00233243	0.00841624	Similar to Bowman-Birk type bran trypsin inhibitor.
Os01g0126200	2204.03	750.031	1.5558	7.32e-30	2.78e-28	Multicopper oxidase
Os01g0127400	76.758	394.129	-2.35748	3.6e-32	1.51e-30	Protein of unknown function DUF3326 domain containing protein.
Os01g0127450	9.87825	38.4059	-1.96204	0.000776417	0.00316078	Similar to MYBL2 (ARABIDOPSIS MYB-LIKE 2)%3B DNA binding / transcription factor.
Os01g0127600	135.531	52.0224	1.37876	0.00012865	0.000627354	Similar to Bowman-Birk type proteinase inhibitor D-II precursor (IV).
Os01g0128200	192.763	892.039	-2.21594	3.85e-18	8.01e-17	Similar to Nuclease I.
Os01g0128700	118.928	57.4988	1.04931	0.000206615	0.000961926	Conserved hypothetical protein.
Os01g0129500	18.0624	51.0219	-1.51351	0.000351456	0.00155983	Protein of unknown function DUF1666 family protein.
Os01g0130200	1258.84	157.547	3.00274	2.95e-85	5.75e-83	Hypothetical conserved gene.
Os01g0130400	255.811	537.675	-1.07174	5.37e-11	6.42e-10	Similar to Alpha-xylosidase precursor (Fragment).
Os01g0130900	75.9116	169.515	-1.16161	0.000297199	0.00134142	Conserved hypothetical protein.
Os01g0131900	3.15654	13.9906	-2.19502	0.0146458	0.0415253	Similar to Wound-induced protease inhibitor (WIP1).
Os01g0132766	60.7386	215.574	-1.81872	5.11e-11	6.14e-10	Zinc finger%2C C2H2-like domain containing protein.
Os01g0132800	444.146	1286.43	-1.53216	1.33e-19	3.03e-18	Peptidyl-tRNA hydrolase family protein.
Os01g0136300	16.2388	60.709	-1.88946	7.66e-06	4.72e-05	Conserved hypothetical protein.
Os01g0136450	4.78474	17.48	-1.86245	0.0110127	0.0325484	Conserved hypothetical protein.
Os01g0138500	926.522	84.1516	3.46307	1.57e-70	2.11e-68	Protein of unknown function DUF789 family protein.
Os01g0142300	2096.17	550.623	1.93017	1.25e-13	1.88e-12	Glycosyl transferase%2C group 1 domain containing protein.
Os01g0143300	100.923	218.364	-1.12048	0.000259052	0.00118366	Similar to Glycine-rich protein (Fragment).
Os01g0143700	0	7.27001	-5.15047	0.00205995	0.00755421	Similar to Mitochondrial glycoprotein.
Os01g0143800	246.807	2863.49	-3.53902	1.64e-82	3e-80	Mitochondrial glycoprotein family protein.
Os01g0143900	100.129	234.546	-1.22821	1e-07	8.24e-07	Conserved hypothetical protein.
Os01g0144100	609.008	1777.54	-1.54615	3.19e-08	2.8e-07	Similar to Thylakoid lumenal 15 kDa protein%2C chloroplast precursor (p15).
Os01g0147250	18.2172	0.559831	4.97234	0.000459347	0.00197992	Hypothetical gene.
Os01g0147300	26.3643	4.02587	2.74565	0.000180765	0.000852753	Similar to membrane protein.
Os01g0149350	4.4568	21.3636	-2.27034	0.000921951	0.00368991	NB-ARC domain containing protein.
Os01g0149500	0.372678	16.9515	-5.41997	0.000114957	0.000567625	NBS-LRR domain-containing protein%2C Rice blast disease resistance
Os01g0149700	84.0041	39.0905	1.11759	0.00121558	0.00473129	Hypothetical conserved gene.
Os01g0151600	258.162	545.874	-1.08231	6.91e-12	8.98e-11	Conserved hypothetical protein.
Os01g0151700	762.537	63.778	3.58052	5.42e-63	5.94e-61	Similar to Short-chain dehydrogenase Tic32.
Os01g0151750	10.3895	0	5.98277	0.000322841	0.00144723	Hypothetical conserved gene.
Os01g0151900	13.1849	51.4242	-1.9884	0.000166919	0.000794397	Pentatricopeptide repeat domain containing protein.
Os01g0153200	23.4572	49.0416	-1.0537	0.017452	0.0481993	Hypothetical conserved gene.
Os01g0153250	44.6863	104.754	-1.23267	7.22e-05	0.000371522	Hypothetical conserved gene.
Os01g0158200	835.627	358.044	1.22302	1.6e-16	2.97e-15	Similar to Serine carboxypeptidase II-1 precursor (EC 3.4.16.6) (CP-MII.1) (Fragment).
Os01g0158400	283.062	104.941	1.42834	3.41e-11	4.16e-10	Galactose-binding like domain containing protein.
Os01g0158900	425.379	1380.06	-1.69638	3.35e-18	7e-17	Zinc finger%2C NF-X1-type domain containing protein.
Os01g0159400	302.348	1409.07	-2.22035	3.43e-48	2.49e-46	Similar to Acyl-coenzyme A oxidase 4%2C peroxisomal (EC 1.3.3.6) (AOX 4) (Short- chain acyl-CoA oxidase) (SAOX) (AtCX4) (G6p) (AtG6).
Os01g0166800	19.9546	54.0587	-1.44071	0.000363606	0.00160699	Similar to ETG1 (E2F TARGET GENE 1).
Os01g0167400	128.496	290.365	-1.17234	1.94e-08	1.75e-07	Similar to Protein synthesis inhibitor II (EC 3.2.2.22) (Ribosome-inactivating protein II) (rRNA N-glycosidase).
Os01g0168400	202.615	969.435	-2.26209	8.11e-30	3.08e-28	Zinc finger%2C RING/FYVE/PHD-type domain containing protein.
Os01g0168450	19.1563	107.237	-2.47532	2e-10	2.26e-09	Hypothetical protein.
Os01g0170000	604.13	246.233	1.29805	6.59e-16	1.17e-14	Raffinose synthase family protein.
Os01g0170051	530.286	204.39	1.37685	9.29e-15	1.5e-13	Hypothetical protein.
Os01g0170900	107.224	5.62354	4.21353	1.07e-17	2.16e-16	Conserved hypothetical protein.
Os01g0171800	1637.22	308.532	2.40456	6e-60	6.15e-58	Conserved hypothetical protein.
Os01g0172100	954.227	448.251	1.08952	1.15e-09	1.21e-08	Similar to Triose phosphate/phosphate translocator%2C non-green plastid%2C chloroplast precursor (CTPT).
Os01g0172600	196.486	93.9319	1.05657	7.32e-05	0.000376172	Similar to electron carrier/ heme binding / peroxidase.
Os01g0172701	43.9269	15.0258	1.52881	0.00119348	0.00465387	Regulator of chromosome condensation%2C RCC1 domain containing protein.
Os01g0172900	285.213	60.8993	2.21282	1.11e-17	2.23e-16	Glycoside hydrolase%2C family 28 domain containing protein.
Os01g0173000	1754.6	469.815	1.90334	6.47e-30	2.47e-28	Putative thiol-disulphide oxidoreductase DCC domain containing protein.
Os01g0173900	747.223	283.192	1.40248	9.55e-09	9.03e-08	Similar to MRP-like ABC transporter.
Os01g0174000	594.838	144.116	2.04918	1.54e-32	6.57e-31	Similar to BZIP transcription factor (Fragment).
Os01g0175100	214.718	437.262	-1.02554	1.03e-05	6.17e-05	Kv1.4 voltage-gated K+ channel family protein.
Os01g0175400	26.9825	65.9506	-1.28161	0.000603758	0.00252626	Ankyrin repeat containing protein.
Os01g0175600	251.276	60.6341	2.05346	3.67e-07	2.78e-06	Boron (B) transporter
Os01g0175700	1815.03	17.9852	6.72133	2.05e-116	7.71e-114	Boron (B) transporter
Os01g0176100	29.8913	9.99778	1.56328	0.0121135	0.0353303	UDP-glucuronosyl/UDP-glucosyltransferase family protein.
Os01g0176300	8.49618	46.7941	-2.47108	2.73e-06	1.82e-05	Pentatricopeptide repeat domain containing protein.
Os01g0176400	50.2918	4.81827	3.35145	8.46e-10	9.02e-09	Similar to Photoreceptor-interacting protein-like.
Os01g0177400	146.16	46.7244	1.65516	1.19e-06	8.36e-06	GA 3 beta-hydroxylase2%2C GA metabolism
Os01g0178000	299.816	1336.52	-2.15657	2.95e-54	2.56e-52	Pyridoxal phosphate-dependent transferase%2C major region%2C subdomain 1 domain containing protein.
Os01g0178400	186.62	42.0894	2.16017	6.75e-16	1.19e-14	Similar to Protein phosphatase 2A B'kappa subunit.
Os01g0179600	10395.1	673.125	3.94884	9.42e-34	4.28e-32	UDP-glucuronosyl/UDP-glucosyltransferase family protein.
Os01g0179800	6149.16	635.931	3.27406	9.87e-103	2.47e-100	TMS membrane protein/tumour differentially expressed protein family protein.
Os01g0180300	276.074	1824.91	-2.72588	8e-18	1.63e-16	Lipoprotein%2C type 6 family protein.
Os01g0180600	60.4111	162.785	-1.43257	2.87e-07	2.2e-06	Similar to MutS homolog 7 (Fragment).
Os01g0180800	1476.34	575.765	1.35818	5.06e-16	9.05e-15	Heat shock protein Hsp70 family protein.
Os01g0184500	147.109	806.483	-2.4527	4.32e-35	2.09e-33	DEAD-like helicase%2C N-terminal domain containing protein.
Os01g0186600	126.327	11.6481	3.44612	0.0164209	0.0457697	Conserved hypothetical protein.
Os01g0186900	98.3801	710.421	-2.8539	1.27e-12	1.76e-11	Similar to cDNA clone:001-117-G12%2C full insert sequence.
Os01g0188100	413.648	164.654	1.32666	2.14e-07	1.68e-06	Isopenicillin N synthase family protein.
Os01g0188200	165.981	78.7869	1.08341	7.36e-05	0.00037828	Conserved hypothetical protein.
Os01g0188400	7320.61	1934.53	1.91993	5.15e-69	6.65e-67	NADP-dependent malic enzyme%2C chloroplast precursor (EC 1.1.1.40) (NADP-ME).
Os01g0188900	368.307	1037.5	-1.49509	1.6e-22	4.4e-21	Similar to Ankyrin-like protein-like protein.
Os01g0191200	1985.5	9274.85	-2.22338	1.62e-20	3.87e-19	Similar to Acid phosphatase.
Os01g0191700	3507.1	1256.24	1.48075	3.82e-23	1.09e-21	Similar to Pyrophosphate-fructose-6-phosphate 1-phosphotransferase-like protein (Pyrophosphate-dependent phosphofructo-1-kinase-like protein).
Os01g0192900	17.0731	0	6.71218	3.04e-06	2.01e-05	1-aminocyclopropane-1-carboxylate synthase family protein.
Os01g0194600	391.137	62.3562	2.64143	1.31e-16	2.46e-15	Thioredoxin fold domain containing protein.
Os01g0195000	223.952	98.8579	1.17602	1.63e-08	1.5e-07	Zinc finger%2C C2H2-type domain containing protein.
Os01g0195400	466.51	162.237	1.5257	7.07e-05	0.000364231	Harpin-induced 1 domain containing protein.
Os01g0196300	51.765	1.71493	4.89753	2.49e-05	0.000139279	Basic helix-loop-helix (bHLH) transcription factor%2C Diterpenoid phytoalexin factor%2C Biosynthesis of diterpenoid phytoalexins%2C Stress response
Os01g0197400	243.999	532.515	-1.12242	8.02e-11	9.43e-10	Conserved hypothetical protein.
Os01g0197450	3.43974	16.826	-2.31203	0.00680019	0.0214219	Pentatricopeptide repeat domain containing protein.
Os01g0197500	125.561	52.7876	1.25812	2.03e-06	1.37e-05	Similar to predicted protein.
Os01g0198000	6.86414	36.6384	-2.43841	0.000518904	0.00220771	RNA-dependent RNA polymerase%2C eukaryotic-type domain containing protein.
Os01g0198900	4585.48	1131.82	2.01911	5.32e-27	1.79e-25	Polyketide cyclase/dehydrase domain containing protein.
Os01g0199400	357.778	64.7817	2.47025	1.43e-34	6.75e-33	Alpha/beta hydrolase family protein.
Os01g0199550	33.426	4.98238	2.74383	3.67e-06	2.39e-05	Non-protein coding transcript.
Os01g0199700	56.2992	11.1432	2.3431	6.18e-07	4.52e-06	Protein of unknown function DUF1677%2C plant domain containing protein.
Os01g0201200	5410.8	1007.59	2.42581	1.7e-71	2.34e-69	Similar to Protein kinase.
Os01g0202500	239.165	1223.62	-2.35035	6.02e-23	1.7e-21	Similar to B-box zinc finger family protein.
Os01g0202800	20.2979	3.08076	2.75789	0.000371518	0.0016381	Similar to NOD26-like membrane integral protein ZmNIP1-1.
Os01g0203400	17.2423	81.4634	-2.2396	6.34e-07	4.62e-06	Hypothetical protein.
Os01g0203800	673.749	213.729	1.654	1.68e-16	3.12e-15	Protein of unknown function DUF641%2C plant domain containing protein.
Os01g0203900	77.7642	18.5297	2.08395	2.2e-08	1.97e-07	Hypothetical protein.
Os01g0205200	46.5431	268.273	-2.53587	3.47e-17	6.78e-16	Pentatricopeptide repeat domain containing protein.
Os01g0206650	525.464	213.024	1.30679	2.83e-09	2.85e-08	Hypothetical protein.
Os01g0206700	1972.49	780.209	1.33807	4.17e-12	5.54e-11	Similar to Serine/threonine protein kinase (CBL-interacting protein kinase 20).
Os01g0207900	50.8012	13.3971	1.94595	0.000426268	0.00184732	Similar to nodulin-like protein.
Os01g0208000	11.004	54.5669	-2.31224	3.81e-07	2.87e-06	Protein of unknown function DUF6%2C transmembrane domain containing protein.
Os01g0209200	24.4677	54.4336	-1.15556	0.00270109	0.00957974	Similar to 14-3-3 protein 7.
Os01g0209800	333.496	122.566	1.44156	9.57e-06	5.78e-05	Similar to Cationic amino acid transporter (Fragment).
Os01g0210500	2436.26	1112.04	1.13192	9.81e-12	1.26e-10	Similar to SOUL-like protein.
Os01g0210800	43.2219	21.3524	1.01766	0.0107514	0.0318884	Conserved hypothetical protein.
Os01g0214800	2124.25	780.657	1.44307	3.29e-22	8.83e-21	Lipase%2C GDSL domain containing protein.
Os01g0217000	43.0451	175.396	-2.01854	5.21e-07	3.85e-06	Protein of unknown function DUF231%2C plant domain containing protein.
Os01g0217500	178.269	14.4788	3.6202	0.00058221	0.00244541	ThiJ/PfpI domain containing protein.
Os01g0219300	47.0337	7.18626	2.69667	1.28e-06	8.92e-06	Conserved hypothetical protein.
Os01g0220200	3167.81	1564.99	1.01816	1.08e-16	2.04e-15	Similar to Uncharacterized plant-specific domain TIGR01589 family protein.
Os01g0220700	179.721	25.8835	2.81313	8.19e-16	1.44e-14	Similar to predicted protein.
Os01g0221000	57.3862	291.556	-2.34537	1.92e-27	6.6e-26	Hypothetical protein.
Os01g0221100	71.9628	345.467	-2.25159	1.59e-16	2.96e-15	GH3 auxin-responsive promoter family protein.
Os01g0221400	1512.68	174.804	3.11001	1.13e-93	2.54e-91	Conserved hypothetical protein.
Os01g0221600	892.545	137.654	2.7034	1.9e-24	5.73e-23	Aluminum-activated malate transporter%2C Malate-permeable anion channel%2C Facilitation of malate efflux from cells
Os01g0221900	19.3948	62.0942	-1.66712	3.59e-05	0.00019518	Similar to peptidase C45%2C acyl-coenzyme A/6-aminopenicillanic acid acyl-transferase.
Os01g0222500	34.041	145.491	-2.09859	4.34e-13	6.23e-12	Similar to Vacuolar ATP synthase subunit E (EC 3.6.3.14) (V-ATPase E subunit) (Vacuolar proton pump E subunit).
Os01g0222600	623.41	3517.64	-2.49481	4.94e-15	8.19e-14	Conserved hypothetical protein.
Os01g0222700	99.3323	341.247	-1.77613	1.03e-18	2.22e-17	Protein of unknown function DUF659 domain containing protein.
Os01g0223500	17.0813	36.4176	-1.08078	0.0163229	0.0455517	Similar to Esterase.
Os01g0224100	17.5294	71.4552	-2.0235	0.000201498	0.000940264	Similar to DNA binding protein-like protein.
Os01g0224700	59.9142	20.2335	1.57599	0.00232564	0.00839522	Flavin monooxygenase-like enzyme%2C Auxin biosynthesis
Os01g0225000	111.71	25.6041	2.11046	2.08e-05	0.000118077	Mitochondrial carrier protein domain containing protein.
Os01g0225100	745.308	364.75	1.032	5.7e-09	5.54e-08	Conserved hypothetical protein.
Os01g0226600	340.852	48.9353	2.80247	1.37e-27	4.72e-26	Similar to C4-dicarboxylate transporter/malic acid transport protein.
Os01g0227100	1635.67	5727.71	-1.80786	3.05e-33	1.36e-31	Chlorophyll b reductase%2C Leaf senescence
Os01g0227300	1739.22	682.3	1.34895	9.05e-21	2.2e-19	Similar to RAB7D.
Os01g0227350	751.896	133.462	2.49693	2.46e-44	1.59e-42	Hypothetical protein.
Os01g0227400	699.259	143.013	2.2899	2.79e-28	9.91e-27	Similar to Cytochrome P450 71A1 (EC 1.14.-.-) (CYPLXXIA1) (ARP-2).
Os01g0227700	17.9685	94.699	-2.39016	5.68e-09	5.53e-08	Cytochrome P450 family protein.
Os01g0228400	268.085	0.618579	8.83447	2.87e-17	5.62e-16	Pentatricopeptide repeat domain containing protein.
Os01g0228450	6.12207	0	5.23028	0.00336968	0.0116542	Hypothetical protein.
Os01g0228600	3937.32	1954.19	1.01116	1.54e-13	2.3e-12	Cytosolic hydroxypyruvate reductase%2C NADPH-dependent HPR%2C Photorespiratory metabolism
Os01g0229600	691.205	167.77	2.03823	3.3e-12	4.43e-11	Conserved hypothetical protein.
Os01g0230200	188.272	83.4811	1.18278	1.45e-05	8.5e-05	Basic helix-loop-helix dimerisation region bHLH domain containing protein.
Os01g0232000	81.8374	181.229	-1.13762	0.00165706	0.00624106	Major intrinsic protein family protein.
Os01g0233000	4978.43	10367.7	-1.05824	4.87e-06	3.11e-05	DREPP plasma membrane polypeptide family protein.
Os01g0233900	77.744	25.7153	1.59911	1.1e-05	6.6e-05	Similar to cDNA clone:J013003E06%2C full insert sequence.
Os01g0234100	75.8539	186.161	-1.29931	3.86e-08	3.34e-07	Transcriptional factor B3 family protein.
Os01g0235100	4696.85	193.956	4.6023	4.03e-155	2.53e-152	Similar to predicted protein.
Os01g0235350	334.288	25.2457	3.70071	3.31e-31	1.32e-29	Conserved hypothetical protein.
Os01g0235900	1638.14	167.816	3.29569	1.13e-57	1.1e-55	Thioredoxin fold domain containing protein.
Os01g0236000	105.213	43.957	1.27018	3.07e-05	0.000169233	Conserved hypothetical protein.
Os01g0237000	2.64581	29.1541	-3.4763	3.64e-05	0.000197762	Uncharacterised protein family UPF0497%2C trans-membrane plant subgroup domain containing protein.
Os01g0237100	1247.12	6223.57	-2.31892	2.6e-54	2.27e-52	Phosphoglycerate mutase domain containing protein.
Os01g0237200	1.71768	13.8039	-2.94175	0.00376107	0.0128076	Conserved hypothetical protein.
Os01g0239300	10.5827	62.537	-2.56127	1.18e-08	1.1e-07	Conserved hypothetical protein.
Os01g0241000	144.938	48.0234	1.58859	3.68e-08	3.2e-07	Conserved hypothetical protein.
Os01g0243600	6.9684	21.5267	-1.62433	0.0140182	0.0400175	Conserved hypothetical protein.
Os01g0246400	1145.33	15.9983	6.19068	1.12e-112	3.72e-110	Similar to Low molecular mass early light-inducible protein HV90%2C chloroplast precursor (ELIP).
Os01g0248300	3.29019	64.1381	-4.28049	1.81e-11	2.27e-10	Similar to Pathogen-related protein.
Os01g0248500	133.434	66.4932	1.0014	0.00896131	0.0272357	Similar to Pathogen-related protein.
Os01g0250900	923.34	1997.83	-1.11292	8.51e-08	7.04e-07	HAD superfamily (subfamily IG) hydrolase%2C 5'-Nucleotidase protein.
Os01g0253900	294.835	725.153	-1.29855	5.09e-16	9.11e-15	Lipase%2C class 3 family protein.
Os01g0255100	2.83188	32.5623	-3.49175	1.92e-06	1.3e-05	Similar to Soluble epoxide hydrolase.
Os01g0259300	228.522	68.8697	1.72587	7.33e-06	4.52e-05	Non-protein coding transcript.
Os01g0259900	39.2546	95.925	-1.29522	0.000311404	0.00140073	Conserved hypothetical protein.
Os01g0259933	29.9492	68.0795	-1.17931	0.00313919	0.0109419	Non-protein coding transcript.
Os01g0259966	0.790093	10.1488	-3.76162	0.00773397	0.0239733	Non-protein coding transcript.
Os01g0262700	46.7242	125.651	-1.42922	1.65e-06	1.13e-05	Hypothetical conserved gene.
Os01g0264000	104.425	14.4805	2.85903	1.88e-15	3.2e-14	Dof transcription factor%2C Promotion of nutrient ion uptake and accumulation
Os01g0265200	230.996	551.642	-1.25408	2.65e-09	2.67e-08	Mitochondrial carrier protein%2C Early leaf development
Os01g0265900	66.7389	143.599	-1.10713	1.91e-05	0.000109409	Similar to translin family protein.
Os01g0266100	54.9694	125.748	-1.18964	0.000550177	0.00232535	Similar to RING finger family protein.
Os01g0266800	2076.01	345.018	2.59184	4.69e-25	1.44e-23	Cystinosin/ERS1p repeat containing protein.
Os01g0268100	149.928	46.0187	1.70664	1.12e-08	1.05e-07	Similar to Major facilitator superfamily antiporter.
Os01g0268900	248.271	559.072	-1.16648	1.19e-08	1.11e-07	Conserved hypothetical protein.
Os01g0272800	34.1516	1612.43	-5.56099	3.41e-161	2.36e-158	Conserved hypothetical protein.
Os01g0272850	14.902	746.814	-5.66248	5.04e-90	1.06e-87	Hypothetical protein.
Os01g0274100	8.87269	0	5.76137	0.000345145	0.00153623	Similar to disulfide oxidoreductase/ monooxygenase/ oxidoreductase.
Os01g0275300	30.8141	88.721	-1.52084	0.000798802	0.00323989	Conserved hypothetical protein.
Os01g0275900	462.927	201.056	1.20209	7.77e-12	1.01e-10	Hypothetical conserved gene.
Os01g0275950	193.584	94.2368	1.03345	1.78e-06	1.21e-05	Hypothetical conserved gene.
Os01g0276200	97.6176	243.74	-1.32789	1.81e-05	0.000103652	Similar to Mitochondrial import receptor subunit TOM40.
Os01g0276500	199.598	412.923	-1.05218	2.42e-08	2.16e-07	Similar to Histidine biosynthesis bifunctional protein hisIE%2C chloroplast precursor [Includes: Phosphoribosyl-AMP cyclohydrolase (EC 3.5.4.19) (PRA-CH)%3B Phosphoribosyl-ATP pyrophosphatase (EC 3.6.1.31) (PRA-PH)].
Os01g0276900	893.612	246.97	1.85366	7e-18	1.43e-16	Conserved hypothetical protein.
Os01g0279000	8.67074	0.723942	3.76985	0.0128468	0.037108	Zinc finger%2C DHHC-type domain containing protein.
Os01g0279400	475.783	1082.38	-1.18602	2.04e-06	1.38e-05	Major facilitator superfamily antiporter.
Os01g0280400	90.2257	460.3	-2.35691	9.7e-23	2.69e-21	DNA-binding protein.
Os01g0281000	3637.38	525.232	2.79377	1.84e-93	4.12e-91	Cyclin-like F-box domain containing protein.
Os01g0281050	398.692	47.686	3.06605	1.22e-33	5.48e-32	Hypothetical protein.
Os01g0281100	617.182	13.475	5.49356	4.8e-79	7.85e-77	Conserved hypothetical protein.
Os01g0283500	322.57	134.23	1.26533	2.34e-11	2.91e-10	Peptidase S54%2C rhomboid domain containing protein.
Os01g0283700	67.7793	15.8206	2.09217	1.11e-06	7.84e-06	Similar to Cinnamoyl-CoA reductase (EC 1.2.1.44).
Os01g0284700	160.561	463.523	-1.53163	5.03e-11	6.04e-10	Similar to Peptidyl-prolyl cis-trans isomerase.
Os01g0284900	78.2728	13.7452	2.5131	2.19e-07	1.71e-06	Conserved hypothetical protein.
Os01g0286500	6.36054	19.8232	-1.61656	0.0175348	0.0483825	Conserved hypothetical protein.
Os01g0286900	26.2158	7.46787	1.81338	0.00503477	0.0164982	Similar to Auxin-responsive protein IAA31 (Indoleacetic acid-induced protein 31).
Os01g0287600	37.8075	8.66812	2.10198	0.000313625	0.00141	Similar to Chitinase 10.
Os01g0289900	48.2898	5.03142	3.34658	2.66e-06	1.77e-05	Transferase domain containing protein.
Os01g0290000	3968.41	8654.8	-1.12471	1.87e-27	6.43e-26	Similar to Cyprosin precursor (EC 3.4.23.-) (Fragment).
Os01g0292200	3291.32	1512.66	1.12116	6.11e-09	5.91e-08	Serine/threonine protein kinase domain containing protein.
Os01g0292250	358.675	156.478	1.1962	8.12e-08	6.74e-07	Non-protein coding transcript.
Os01g0292700	84.4903	31.3878	1.43666	6.1e-06	3.82e-05	Conserved hypothetical protein.
Os01g0296200	72.4153	10.2559	2.81632	1.36e-11	1.72e-10	Similar to polygalacturonase.
Os01g0297200	33.3139	5.44802	2.60237	0.0129483	0.0373603	ATPase%2C AAA-type%2C core domain containing protein.
Os01g0299200	3.1118	25.9736	-3.11092	4.13e-05	0.000222812	Pentatricopeptide repeat domain containing protein.
Os01g0301000	49.9191	138.974	-1.4813	1.94e-08	1.75e-07	Pentatricopeptide repeat domain containing protein.
Os01g0301700	17.9603	40.2312	-1.15043	0.00881785	0.0268773	Tetratricopeptide-like helical domain containing protein.
Os01g0301900	559.895	191.667	1.543	4.36e-13	6.26e-12	Protein of unknown function DUF247%2C plant domain containing protein.
Os01g0302250	27.5701	69.2525	-1.3126	0.000474062	0.00203668	Conserved hypothetical protein.
Os01g0303000	40009.6	101108	-1.33746	3.61e-27	1.22e-25	Similar to CP12 (Fragment).
Os01g0303600	54.4073	130.984	-1.27067	0.000598321	0.0025063	Zinc finger%2C RING/FYVE/PHD-type domain containing protein.
Os01g0303800	29.7428	185.336	-2.63257	7.4e-19	1.6e-17	UspA domain containing protein.
Os01g0304400	2.87661	23.2021	-3.00231	0.000788566	0.0032038	Conserved hypothetical protein.
Os01g0306800	247.621	2563.83	-3.37486	1.05e-41	6.38e-40	Conserved hypothetical protein.
Os01g0309800	502.222	1187.18	-1.23965	3.03e-10	3.36e-09	Similar to Hydrogenase expression/formation protein hypB.
Os01g0311300	7.52386	38.6539	-2.38224	1.43e-05	8.35e-05	Similar to Sorbitol transporter.
Os01g0313300	30.438	261.764	-3.11966	4.97e-14	7.65e-13	Similar to EREBP-3 protein (Fragment).
Os01g0314000	20.0556	54.7416	-1.46041	0.00033543	0.00149805	Protein of unknown function DUF3615 domain containing protein.
Os01g0314800	6932.33	402.768	4.10564	1.78e-49	1.34e-47	Late embryogenesis abundant protein 3 family protein.
Os01g0316600	702.758	161.723	2.11606	2.59e-35	1.26e-33	Similar to pre-mRNA-splicing factor SF2.
Os01g0322700	26.9175	73.9389	-1.44711	0.012274	0.0357124	Non-protein coding transcript.
Os01g0323775	991.031	346.738	1.51699	2.86e-07	2.2e-06	Hypothetical protein.
Os01g0326000	42.6396	94.0516	-1.13954	0.000302392	0.00136369	Similar to Peroxidase (Fragment).
Os01g0326100	39.4553	5.96124	2.69787	2.33e-06	1.56e-05	Similar to Peroxidase component PR-2 and/or 4 (Fragment).
Os01g0326300	162.631	59.094	1.45317	5.83e-09	5.66e-08	Haem peroxidase%2C plant/fungal/bacterial family protein.
Os01g0329400	444.612	164.001	1.44254	3.58e-15	5.96e-14	Mitochondrial substrate carrier family protein.
Os01g0331100	21.7329	62.1981	-1.51952	0.000372136	0.00164028	Similar to Alpha-L-fucosidase 2.
Os01g0332100	636.833	4530.32	-2.83001	1.17e-33	5.3e-32	Similar to Neutral invertase-like protein (Fragment).
Os01g0332200	1.85956	13.9093	-2.90557	0.00342146	0.01181	GA 2-oxidase2%2C GA metabolism
Os01g0333600	142.505	13.5216	3.39566	0.00877178	0.0267554	Protein of unknown function DUF594 domain containing protein.
Os01g0342500	564.806	151.375	1.90114	1.29e-16	2.42e-15	Hypothetical conserved gene.
Os01g0343500	0.741522	22.2026	-4.91949	4.03e-05	0.000218178	Similar to TPR repeat.
Os01g0346700	401.525	72.0859	2.47744	4.83e-26	1.55e-24	Conserved hypothetical protein.
Os01g0350900	835.034	416.845	1.00222	2.44e-14	3.84e-13	RING-finger E3 ligase%2C Regulation of plant architecture
Os01g0351100	9.84501	33.7544	-1.77386	0.000577843	0.00242891	Similar to Poly.
Os01g0352100	205.042	46.7572	2.1167	4.36e-12	5.78e-11	2OG-Fe(II) oxygenase domain containing protein.
Os01g0356400	11896.5	2591.65	2.19872	1.57e-43	1e-41	Similar to multidrug resistance protein ABC transporter family.
Os01g0358100	17.5228	3.31406	2.41327	0.0057149	0.01844	Rapid ALkalinization Factor family protein.
Os01g0360200	2142.28	8587.32	-2.00287	1.66e-28	5.96e-27	Similar to Respiratory burst oxidase homolog.
Os01g0361500	2378.78	1093.77	1.12122	9.93e-19	2.14e-17	Phospholipid/glycerol acyltransferase domain containing protein.
Os01g0362100	3388.64	264.017	3.68189	1.33e-51	1.06e-49	Esterase/lipase/thioesterase domain containing protein.
Os01g0363600	48.8541	100.81	-1.04451	0.00212536	0.00776702	Similar to hydroxyethylthiazole kinase family protein.
Os01g0364450	634.709	1377.86	-1.11619	1.01e-12	1.4e-11	Hypothetical gene.
Os01g0367400	94.5054	216.464	-1.19334	3.34e-06	2.19e-05	Conserved hypothetical protein.
Os01g0367450	15.6512	37.568	-1.27625	0.00720201	0.0225447	Non-protein coding transcript.
Os01g0368000	151.764	377.639	-1.31228	4.16e-07	3.12e-06	Similar to cDNA clone:J023132I08%2C full insert sequence.
Os01g0368900	444.275	2301.94	-2.37416	1.35e-50	1.04e-48	Similar to Glutaredoxin-C1.
Os01g0369700	458.221	156.836	1.54109	2.57e-09	2.6e-08	Similar to Glutathione S-transferase GST 8 (EC 2.5.1.18).
Os01g0371200	318.358	40.4291	2.97445	1.27e-31	5.21e-30	Similar to Glutathione-S-transferase 19E50.
Os01g0374200	3.90134	31.515	-2.98285	1.12e-05	6.68e-05	Pentatricopeptide repeat domain containing protein.
Os01g0382000	14.0089	0	6.41914	0.000298417	0.00134646	Similar to Pathogenesis-related protein PRB1-2 precursor.
Os01g0382700	296.636	867.367	-1.54457	1.34e-22	3.69e-21	Similar to stress regulated protein.
Os01g0383700	1017.74	372.565	1.45074	7.98e-20	1.84e-18	Similar to LEC14B protein.
Os01g0384300	164.4	50.3361	1.70693	2.75e-11	3.39e-10	Similar to RKF3 (RECEPTOR-LIKE KINASE IN IN FLOWERS 3)%3B kinase.
Os01g0384800	232.749	686.76	-1.5601	9.46e-11	1.11e-09	Conserved hypothetical protein.
Os01g0387133	11.2309	32.1448	-1.50894	0.00262072	0.00932108	Hypothetical gene.
Os01g0390600	42.1327	103.36	-1.28653	3.87e-05	0.000209769	Pentatricopeptide repeat domain containing protein.
Os01g0392600	2.17983	17.9214	-3.02923	0.00222434	0.00808051	Conserved hypothetical protein.
Os01g0498200	5233.26	1873.01	1.48199	5.97e-33	2.6e-31	Conserved hypothetical protein.
Os01g0500400	67.0886	164.913	-1.30176	1.59e-05	9.23e-05	Conserved hypothetical protein.
Os01g0500900	212.85	547.03	-1.36395	7.79e-09	7.46e-08	Rossmann-like alpha/beta/alpha sandwich fold domain containing protein.
Os01g0503400	1440.45	4597.13	-1.67457	1.1e-16	2.08e-15	Similar to OsNramp1 (Integral membrane protein).
Os01g0504500	300.136	59.2271	2.3434	2.78e-10	3.1e-09	Multi antimicrobial extrusion protein MatE family protein.
Os01g0505500	33.08	110.846	-1.75719	1.34e-05	7.86e-05	Pentatricopeptide repeat domain containing protein.
Os01g0507000	182.215	43.3263	2.08056	1.14e-11	1.46e-10	Conserved hypothetical protein.
Os01g0508100	96.3796	38.3039	1.32321	0.000277835	0.00126072	Ferritin/ribonucleotide reductase-like family protein.
Os01g0508500	367.928	171.978	1.09436	8.91e-07	6.35e-06	Conserved hypothetical protein.
Os01g0510600	584.01	1489.31	-1.35057	1.73e-10	1.97e-09	Tetratricopeptide-like helical domain containing protein.
Os01g0511000	25.6571	127.571	-2.32656	3.77e-07	2.84e-06	Similar to LOB domain protein 40.
Os01g0511600	669.258	1352.96	-1.01535	2.08e-05	0.000117816	Similar to lrgB-like family protein.
Os01g0514450	0.417415	12.9169	-5.02315	0.000523631	0.00222603	Pentatricopeptide repeat domain containing protein.
Os01g0514700	18.3777	40.7748	-1.1458	0.0147019	0.0416576	Serine/threonine protein kinase-related domain containing protein.
Os01g0524400	22.2354	7.08259	1.65196	0.0053666	0.0174466	Conserved hypothetical protein.
Os01g0527600	130.674	329.278	-1.32784	6.26e-12	8.16e-11	RNA-dependent RNA polymerase%2C Small RNA biogenesis%2C Regulation of shoot apical meristem (SAM) initiation%2C Spikelet development
Os01g0530500	14.0345	48.0193	-1.79359	0.000980141	0.00389791	Protein of unknown function DUF295 domain containing protein.
Os01g0532300	111.929	239.002	-1.08721	0.000419132	0.0018188	Conserved hypothetical protein.
Os01g0532600	168.581	38.7217	2.11314	4.26e-08	3.67e-07	Similar to HKT1 (High-affinity potassium uptake transporter).
Os01g0534700	778.583	191.384	2.02746	3.34e-35	1.62e-33	ABC transporter%2C transmembrane domain domain containing protein.
Os01g0535900	48.8544	339.558	-2.78753	8.34e-29	3.04e-27	Similar to methyltransferase.
Os01g0536000	1271.09	608.62	1.06201	4.19e-17	8.12e-16	Similar to CBL-interacting serine/threonine-protein kinase 24 (EC 2.7.1.37) (SNF1-related kinase 3.11) (SALT OVERLY SENSITIVE 2 protein).
Os01g0541900	964.452	463.536	1.05653	5.41e-17	1.04e-15	Protein kinase%2C core domain containing protein.
Os01g0542700	160.116	48.5733	1.72121	7.55e-12	9.8e-11	bZIP transcription factor%2C bZIP-1 domain containing protein.
Os01g0543100	10.1576	0.618579	4.0984	0.00302101	0.0105748	Similar to Peroxidase 72 precursor (EC 1.11.1.7) (Atperox P72) (PRXR8) (ATP6a).
Os01g0544450	4.13269	34.4628	-3.08314	5.56e-06	3.51e-05	Similar to DNA replication licensing factor mcm4.
Os01g0546400	68.3257	4.48034	3.94759	7.84e-13	1.1e-11	Protein of unknown function DUF6%2C transmembrane domain containing protein.
Os01g0546500	38.3918	102.62	-1.40941	4.29e-06	2.77e-05	Pentatricopeptide repeat domain containing protein.
Os01g0547600	1044.66	309.984	1.74907	1.05e-12	1.45e-11	High-affinity nitrate transporter%2C Nitrate transport%2C Auxin signaling
Os01g0551000	975.946	215.583	2.17746	1.64e-27	5.66e-26	Conserved hypothetical protein.
Os01g0552300	4487.69	1524.43	1.5577	1.36e-28	4.91e-27	Similar to Protein phosphatase-2C.
Os01g0555600	13.5493	82.4782	-2.6256	1.83e-10	2.08e-09	Dynein light chain%2C type 1 family protein.
Os01g0555800	49.6756	219.019	-2.1429	1.29e-09	1.34e-08	Formylmethionine deformylase family protein.
Os01g0556650	4452.76	1031.1	2.11104	1.87e-38	1.01e-36	Hypothetical protein.
Os01g0556700	466.205	101.321	2.1988	2.33e-28	8.27e-27	Hypothetical conserved gene.
Os01g0557100	714.071	350.004	1.02829	1.32e-06	9.19e-06	Alpha/beta hydrolase family protein.
Os01g0557500	5306.79	682.319	2.95989	2.12e-89	4.4e-87	Cation/proton exchanger 1a.
Os01g0559750	12536.6	4347.96	1.52763	8.06e-39	4.39e-37	Hypothetical gene.
Os01g0561800	13.8402	1.44788	3.40649	0.00498112	0.0163591	Non-protein coding transcript.
Os01g0563000	64.5558	219.017	-1.76406	0.00064844	0.00269035	Hypothetical conserved gene.
Os01g0564300	66.1174	8.80797	2.89163	4.59e-06	2.94e-05	Peptidyl-prolyl cis-trans isomerase%2C FKBP-type domain containing protein.
Os01g0566100	60.762	695.724	-3.51949	9.56e-82	1.69e-79	Ortholog of Arabidopsis ELF3%2C Regulation of flowering time
Os01g0566500	97.3179	26.3283	1.87506	0.0023215	0.00838235	Similar to Dioxygenase RAMOSUS1.
Os01g0570700	679.167	1647.43	-1.27741	7.98e-26	2.54e-24	Carbamoyl-phosphate synthetase%2C large subunit%2C ATP-binding domain containing protein.
Os01g0571300	11.6036	37.1769	-1.66536	0.000738595	0.0030213	Similar to Heat shock transcription factor 31 (Fragment).
Os01g0583100	3340.49	1270.41	1.3941	4.33e-16	7.82e-15	Similar to Protein phosphatase 2C.
Os01g0583300	12.2153	34.3865	-1.49419	0.00246813	0.00885494	Zinc finger%2C C2H2%2C LYAR-type domain containing protein.
Os01g0584800	93.5444	189.622	-1.02084	6.17e-05	0.000321312	Similar to binding.
Os01g0584900	86.3834	5.4842	3.98327	0.0024705	0.00886102	WRKY transcription factor 28-like (WRKY5) (WRKY transcription factor 77).
Os01g0585100	178.054	35.0413	2.35649	8.86e-18	1.8e-16	Similar to Integral membrane protein.
Os01g0585300	4924.33	1684.02	1.54826	6.51e-18	1.33e-16	Protein of unknown function DUF1118 family protein.
Os01g0587500	8.52942	31.2577	-1.88119	0.00672512	0.021221	Heat shock protein Hsp20 domain containing protein.
Os01g0588200	117.727	34.3761	1.78201	1.32e-06	9.15e-06	Voltage-dependent anion channel.
Os01g0588900	8548.34	4000.92	1.09521	1.33e-11	1.69e-10	Cytokinin-activating enzyme%2C Bioactive cytokinin synthesis
Os01g0589400	3.42768	22.2861	-2.65434	0.0023853	0.00858354	Pentatricopeptide repeat domain containing protein.
Os01g0589900	16.4298	73.745	-2.17459	3.47e-08	3.02e-07	Pentatricopeptide repeat domain containing protein.
Os01g0590700	45.7066	101.015	-1.13986	0.000302631	0.0013643	Peptidase M41 domain containing protein.
Os01g0591000	2003.87	933.805	1.10299	4.51e-10	4.93e-09	Aldehyde/histidinol dehydrogenase domain containing protein.
Os01g0591300	339.754	170.068	1.00022	1.54e-06	1.06e-05	Similar to Cytosolic aldehyde dehydrogenase RF2D.
Os01g0592900	15.5469	43.8946	-1.51522	0.00227986	0.00825484	Similar to regulator of telomere elongation helicase 1.
Os01g0593500	79.374	169.954	-1.10358	2.77e-05	0.000154035	Ribosomal protein L25 family protein.
Os01g0595600	817.521	382.236	1.09692	0.00113342	0.00444303	Alpha/beta hydrolase fold-1 domain containing protein.
Os01g0598600	250.808	639.566	-1.34894	2.69e-07	2.07e-06	Peptidase A1 domain containing protein.
Os01g0599550	150.041	70.4423	1.09763	2.85e-05	0.000158269	Hypothetical gene.
Os01g0601000	39.5873	1.97154	4.28816	6.12e-09	5.92e-08	Mg2+ transporter protein%2C CorA-like/Zinc transport protein ZntB domain containing protein.
Os01g0603300	1128.16	170.347	2.73071	1.98e-34	9.27e-33	Similar to MCB2 protein.
Os01g0604500	155.959	55.3857	1.49423	1.91e-08	1.73e-07	EF-Hand type domain containing protein.
Os01g0605100	188.77	49.6097	1.91914	5.29e-10	5.74e-09	Similar to BCS1 protein-like protein.
Os01g0606000	38.9897	87.0236	-1.15461	0.017205	0.0476271	MtN3 and saliva related transmembrane protein family protein.
Os01g0606050	64.2094	138.848	-1.11524	8.01e-06	4.92e-05	Similar to T15D22.3.
Os01g0606900	19.9955	2794.67	-7.13532	1.08e-146	6.29e-144	Heat shock protein DnaJ%2C N-terminal domain containing protein.
Os01g0612500	106.99	16.7313	2.66631	2.79e-09	2.81e-08	Phospholipase/carboxylesterase domain containing protein.
Os01g0612700	140.194	293.471	-1.06234	1.53e-07	1.22e-06	Zinc finger%2C LSD1-type domain containing protein.
Os01g0613500	3.77152	42.3491	-3.4927	0.000725674	0.00297723	Peptidase C1A%2C papain family protein.
Os01g0613800	161.071	3.93337	5.37091	0.00273504	0.00968056	Peptidase C1A%2C papain family protein.
Os01g0615000	90.7181	217.553	-1.25628	6.62e-07	4.81e-06	Hypothetical protein.
Os01g0616600	41.0758	84.2293	-1.04072	0.000569725	0.0023995	Pentatricopeptide repeat domain containing protein.
Os01g0616900	705.358	2093.68	-1.56859	2.44e-23	6.98e-22	Ctps protein.
Os01g0617200	162.67	551.812	-1.75938	8.72e-24	2.55e-22	Hypothetical protein.
Os01g0617600	44.1409	134.457	-1.61087	5.3e-06	3.36e-05	Plant organelle RNA recognition domain domain containing protein.
Os01g0617900	27.1914	63.8625	-1.23562	0.001711	0.00641849	Similar to oxygen-evolving complex-related.
Os01g0617950	22.2955	49.1351	-1.14397	0.00626472	0.0199524	Non-protein coding transcript.
Os01g0618100	1883.96	4406.7	-1.22539	1.75e-22	4.8e-21	Similar to IN2-2 protein.
Os01g0618400	356.589	1303.79	-1.86835	1.75e-20	4.17e-19	Similar to RNA helicase (Fragment).
Os01g0620800	123.189	269.943	-1.12865	0.000410342	0.00178389	UDP-glucuronosyl/UDP-glucosyltransferase family protein.
Os01g0621200	61.9567	251.94	-2.01583	5.57e-08	4.72e-07	Similar to proline transporter.
Os01g0621300	3310.95	1097.86	1.59194	1.32e-15	2.27e-14	Hypothetical conserved gene.
Os01g0621400	267.744	71.4333	1.90658	2.44e-09	2.48e-08	Hypothetical protein.
Os01g0621900	2631.49	1157.58	1.18473	8.55e-11	1e-09	Similar to OSIGBa0097P08.1 protein.
Os01g0622000	117.619	359.92	-1.6094	3.66e-12	4.89e-11	Similar to predicted protein.
Os01g0622033	73.0083	184.143	-1.32673	3.65e-08	3.18e-07	Hypothetical gene.
Os01g0622066	19.7598	50.2171	-1.33867	0.00376356	0.0128111	Conserved hypothetical protein.
Os01g0622300	612.58	1620.59	-1.40444	1.51e-13	2.25e-12	Similar to Plastid uroporphyrinogen decarboxylase (Fragment).
Os01g0622700	1432.31	555.83	1.36607	2.72e-19	6.08e-18	Similar to Protein ABIL1.
Os01g0623500	1573.24	345.117	2.18886	2.24e-26	7.29e-25	ATPase%2C AAA-type%2C core domain containing protein.
Os01g0625200	196.552	72.3928	1.44423	3.39e-06	2.22e-05	Similar to kinesin motor family protein.
Os01g0625300	127.407	33.6119	1.9116	2.25e-10	2.54e-09	Similar to Heat shock transcription factor 31 (Fragment).
Os01g0627400	372.871	73.3541	2.35686	3.85e-17	7.49e-16	Similar to Cytochrome P450 monooxygenase CYP72A5 (Fragment).
Os01g0627800	94.4792	5.85588	3.98765	2.09e-06	1.41e-05	Similar to Cytochrome P450 monooxygenase CYP72A5 (Fragment).
Os01g0628900	167.621	82.7134	1.01891	0.00285636	0.0100586	Cytochrome P450 family protein.
Os01g0629400	1333.74	415.933	1.67986	6.43e-22	1.7e-20	NLI interacting factor domain containing protein.
Os01g0629500	3.29403	13.1154	-1.98627	0.017349	0.0479553	Conserved hypothetical protein.
Os01g0631200	247.982	563.642	-1.18711	3.68e-06	2.39e-05	Similar to siroheme uroporphyrinogen methyltransferase1.
Os01g0631700	125.426	362.349	-1.53474	9.52e-09	9.01e-08	Similar to Ser Thr specific protein kinase-like protein.
Os01g0633400	13.2559	2.0769	2.67653	0.0132852	0.0381818	Cystathionine beta-synthase%2C core domain containing protein.
Os01g0638000	80.0187	8.53945	3.20313	2.36e-05	0.000132587	UDP-glucuronosyl/UDP-glucosyltransferase family protein.
Os01g0638600	413.587	206.438	1.00408	3.59e-07	2.72e-06	UDP-glucose-dependent glycosyltransferase
Os01g0639200	652.514	234.211	1.48205	2.64e-19	5.9e-18	Cinnamoyl-CoA reductase-like gene family member%2C Defense response
Os01g0641700	1039.46	373.081	1.47778	2.29e-29	8.59e-28	Uncharacterised protein family UPF0121 domain containing protein.
Os01g0642000	269.268	24.3737	3.45962	3.3e-36	1.65e-34	Carboxylesterase%2C type B family protein.
Os01g0642100	129.747	11.2252	3.53719	9.45e-21	2.29e-19	Hypothetical conserved gene.
Os01g0643300	78.4063	17.3851	2.17296	4.6e-07	3.43e-06	Auxin efflux carrier protein%2C Auxin transport%2C Drought tolerance
Os01g0644600	99.8395	24.824	1.99176	7.47e-06	4.61e-05	Glutelin family protein.
Os01g0645200	5507.35	1783.73	1.62687	1.97e-24	5.92e-23	Bile acid:sodium symporter domain containing protein.
Os01g0645900	123.679	1501.42	-3.59724	6.09e-69	7.78e-67	Similar to sulfate transporter.
Os01g0646000	4.55011	82.6183	-4.21854	2.88e-15	4.84e-14	Pentatricopeptide repeat domain containing protein.
Os01g0647000	530.995	215.621	1.30318	4.72e-09	4.63e-08	Cyclin-like F-box domain containing protein.
Os01g0650000	108.286	47.8365	1.17805	2.63e-05	0.000146576	Similar to esterase.
Os01g0651100	4.73617	36.6472	-2.94871	4.34e-06	2.79e-05	Pentatricopeptide repeat domain containing protein.
Os01g0651350	23.6993	7.01171	1.75187	0.0170659	0.0472918	Hypothetical protein.
Os01g0651400	39.261	9.86888	1.96869	0.00055371	0.00233878	Lipase%2C GDSL domain containing protein.
Os01g0652100	50.5252	132.692	-1.39679	0.000539253	0.00228542	Protein of unknown function DUF231%2C plant domain containing protein.
Os01g0654100	47.0456	145.334	-1.63258	3.72e-06	2.42e-05	Similar to CTP synthase (EC 6.3.4.2) (UTP--ammonia ligase) (CTP synthetase).
Os01g0654400	0	6.9651	-5.09672	0.00272706	0.00965365	Similar to Salt tolerant correlative protein.
Os01g0654450	0	15.8559	-6.2815	1.4e-05	8.22e-05	Hypothetical gene.
Os01g0654500	549.511	1304.28	-1.24797	5.63e-07	4.14e-06	Similar to NADP-isocitrate dehydrogenase.
Os01g0661000	50.3418	108.115	-1.10454	0.00096455	0.00383997	Uncharacterised protein family UPF0497%2C trans-membrane plant domain containing protein.
Os01g0662300	1764.36	3598.18	-1.02813	1.19e-05	7.06e-05	Similar to Isoform 2 of 50S ribosomal protein L12%2C chloroplastic.
Os01g0662700	369.501	1236.51	-1.74203	6.14e-12	8.02e-11	Similar to Naphthoate synthase (EC 4.1.3.36).
Os01g0663051	1345.1	571.021	1.23643	2.88e-06	1.91e-05	Similar to SANT/MYB protein.
Os01g0665900	64.5684	174.117	-1.44139	7.14e-08	5.98e-07	Conserved hypothetical protein.
Os01g0666000	79.9163	18.0148	2.15223	4.43e-08	3.81e-07	Similar to Lipid phosphate phosphatase 2 (EC 3.1.3.-) (AtLPP2) (Phosphatidic acid phosphatase 2) (AtPAP2) (Prenyl diphosphate phosphatase).
Os01g0666400	64.772	31.859	1.04126	0.0114493	0.0336851	Similar to predicted protein.
Os01g0666600	2784.61	65.4966	5.41345	1.57e-109	4.71e-107	Conserved hypothetical protein.
Os01g0667200	280.753	757.028	-1.42917	1.4e-22	3.86e-21	Mitochondrial sulfur dioxygenase%2C Abiotic stress response
Os01g0668400	27.7949	67.1739	-1.2758	0.000461693	0.00198971	Similar to predicted protein.
Os01g0672100	29.9262	59.9146	-1.00525	0.00774512	0.0239965	No apical meristem (NAM) protein domain containing protein.
Os01g0673700	31.2118	70.7769	-1.17537	0.00148214	0.00565099	Similar to Dof3 (Fragment).
Os01g0674700	1860.74	4826.28	-1.37469	6.04e-14	9.25e-13	Similar to EMB2279 (EMBRYO DEFECTIVE 2279).
Os01g0676200	334.927	1746.64	-2.38191	1.44e-41	8.63e-40	Conserved hypothetical protein.
Os01g0677900	254.83	78.6786	1.69652	0.00116499	0.0045539	Protein of unknown function DUF2921 domain containing protein.
Os01g0678600	1209.12	3377.97	-1.48254	4.66e-16	8.38e-15	Ribosomal protein S20 family protein.
Os01g0678700	29.0663	59.8243	-1.04435	0.0039903	0.0134818	DP protein.
Os01g0679900	1621.96	669.845	1.27541	1.22e-21	3.17e-20	Similar to Ythdf2-prov protein.
Os01g0680000	177.734	63.671	1.47979	2.52e-09	2.55e-08	Hypothetical protein.
Os01g0680950	6.81885	22.879	-1.73534	0.00720064	0.0225431	Hypothetical gene.
Os01g0681000	164.735	1492.6	-3.17872	1.19e-103	3.08e-101	Uncharacterised protein family UPF0089 domain containing protein.
Os01g0681700	73.8057	245.196	-1.72633	1.92e-05	0.000109797	Hypothetical conserved gene.
Os01g0681800	98.9561	28.9031	1.77812	0.00638004	0.0202657	Conserved hypothetical protein.
Os01g0686000	181.361	69.1516	1.38761	4.48e-07	3.34e-06	Similar to cDNA%2C clone: J100026I16%2C full insert sequence.
Os01g0686200	175.78	29.9407	2.56272	3.41e-16	6.2e-15	UDP-glucuronosyl/UDP-glucosyltransferase family protein.
Os01g0686700	38.6168	4.86488	2.97334	1.05e-05	6.31e-05	Similar to protein binding protein.
Os01g0687300	1366.13	426.089	1.67869	3.64e-17	7.1e-16	Conserved hypothetical protein.
Os01g0690200	101.571	30.6262	1.72121	3.45e-07	2.62e-06	Hypothetical conserved gene.
Os01g0692100	52.1138	14.675	1.81058	0.00472303	0.0156029	Glutathione S-transferase%2C C-terminal-like domain containing protein.
Os01g0693466	57.4784	157.807	-1.45188	7.88e-09	7.54e-08	Hypothetical gene.
Os01g0695200	722.886	260.787	1.47154	3.6e-15	5.98e-14	Protein of unknown function DUF266%2C plant family protein.
Os01g0695300	4609.19	1506.04	1.61279	1.7e-25	5.34e-24	Similar to Farnesyl pyrophosphate synthetase (FPP synthetase) (FPS) (Farnesyl diphosphate synthetase) [Includes: Dimethylallyltranstransferase (EC 2.5.1.1)%3B Geranyltranstransferase (EC 2.5.1.10)].
Os01g0695600	369.504	166.089	1.1533	3.78e-08	3.27e-07	Pyridoxal phosphate-dependent enzyme%2C beta subunit domain containing protein.
Os01g0695700	4322.25	817.268	2.40197	2.1e-43	1.33e-41	Similar to MDR-like ABC transporter.
Os01g0696800	491.485	73.718	2.73683	0.00538646	0.0175025	Peptidase A1 domain containing protein.
Os01g0699100	280.475	29.1427	3.24916	7.41e-28	2.59e-26	Serine/threonine protein kinase domain containing protein.
Os01g0699400	35.6604	93.3929	-1.40314	0.0112501	0.0331693	Serine/threonine protein kinase domain containing protein.
Os01g0699500	45.4936	181.276	-1.99935	6.54e-05	0.000339277	Serine/threonine protein kinase domain containing protein.
Os01g0699600	30.644	186.381	-2.6087	2.96e-06	1.96e-05	Serine/threonine protein kinase domain containing protein.
Os01g0700000	1261.34	342.121	1.88267	1.97e-34	9.27e-33	Conserved hypothetical protein.
Os01g0700100	1719.07	4.04845	8.71094	6.35e-97	1.48e-94	MtN3 and saliva related transmembrane protein family protein.
Os01g0701700	39.6682	5.11105	2.97532	4.05e-07	3.05e-06	SAM dependent carboxyl methyltransferase family protein.
Os01g0702000	106.8	10323.9	-6.58979	2.23e-107	6.32e-105	Protein of unknown function DUF151 domain containing protein.
Os01g0703400	6314.9	938.238	2.7509	2.1e-125	9.68e-123	Similar to Farnesyl pyrophosphate synthetase (FPP synthetase) (FPS) (Farnesyl diphosphate synthetase) [Includes: Dimethylallyltranstransferase (EC 2.5.1.1)%3B Geranyltranstransferase (EC 2.5.1.10)].
Os01g0704100	86.1615	39.4214	1.11877	0.0127459	0.0368693	Nitrate transporter%2C Nitrate transport
Os01g0705000	15.1819	56.8154	-1.91945	3.6e-05	0.000195645	Hypothetical conserved gene.
Os01g0706700	150.839	23.372	2.69906	1.23e-14	1.96e-13	Protein of unknown function DUF590 family protein.
Os01g0706800	18.3777	5.0523	1.87728	0.00646922	0.0205242	Similar to agglutinin.
Os01g0707500	8.35486	36.4989	-2.14807	8.61e-05	0.000436998	Similar to Transcription factor LAX PANICLE.
Os01g0708400	347.709	701.061	-1.01191	3.26e-09	3.26e-08	Non-protein coding transcript.
Os01g0708500	139.205	287.308	-1.04596	1.23e-05	7.27e-05	Similar to lysine decarboxylase-like protein.
Os01g0708900	307.448	844.956	-1.46153	2.38e-11	2.95e-10	Mitochondrial substrate carrier family protein.
Os01g0709500	4805.77	1248.81	1.94462	1.37e-49	1.04e-47	Conserved hypothetical protein.
Os01g0710200	100.172	27.7108	1.8581	2.37e-07	1.84e-06	Polyamine oxidase%2C Polyamine catabolism
Os01g0711200	75.8291	11.7045	2.72205	6.92e-07	5.01e-06	Tyrosine protein kinase domain containing protein.
Os01g0711400	43954.4	2722.79	4.01291	2.44e-73	3.51e-71	Similar to Victorin binding protein.
Os01g0712600	1381.66	640.619	1.11017	1.1e-18	2.36e-17	Similar to methyltransferase.
Os01g0712700	607.01	40.7185	3.89188	1.37e-56	1.29e-54	CMP/dCMP deaminase%2C zinc-binding domain containing protein.
Os01g0713200	753.773	51.0484	3.88566	0.00329666	0.0114197	Similar to Beta-glucanase.
Os01g0715400	35.1283	509.309	-3.8634	4.8e-63	5.31e-61	Conserved hypothetical protein.
Os01g0715900	6.68081	31.1771	-2.19004	0.00026212	0.00119663	Pentatricopeptide repeat domain containing protein.
Os01g0716300	19.7789	53.8657	-1.4301	0.00217681	0.00793192	Conserved hypothetical protein.
Os01g0716400	697.014	332.93	1.06877	4.34e-10	4.74e-09	Violaxanthin de-epoxidase family protein.
Os01g0718700	13.0468	0.361971	5.34843	0.000324824	0.00145513	Similar to predicted protein.
Os01g0719700	1191.86	458.355	1.37996	6.96e-21	1.71e-19	Similar to HCF101 (HIGH-CHLOROPHYLL-FLUORESCENCE 101)%3B ATP binding.
Os01g0719800	526.93	194.557	1.44058	8.27e-16	1.45e-14	Hypothetical protein.
Os01g0720400	1791.72	151.918	3.5623	1.38e-24	4.2e-23	HAD-superfamily subfamily IB hydrolase%2C hypothetical 1 protein.
Os01g0720700	247.83	107.056	1.20501	6.54e-08	5.49e-07	Similar to satase isoform I.
Os01g0721200	20.8999	0.921802	4.5302	0.00333704	0.0115519	Similar to cDNA clone:J013002N02%2C full insert sequence.
Os01g0721400	42.7921	16.5541	1.35632	0.0145908	0.0414139	NB-ARC domain containing protein.
Os01g0723400	894.161	2937.65	-1.71647	1.22e-24	3.71e-23	NADP-malic enzyme%2C Splicing variant
Os01g0723800	332.362	700.032	-1.07672	2.19e-11	2.72e-10	Similar to P-glycoprotein homologue.
Os01g0725800	2975.21	544.312	2.45086	4.54e-61	4.76e-59	WD40/YVTN repeat-like domain containing protein.
Os01g0727700	4.64341	19.7186	-2.12204	0.00414411	0.0139173	Hypothetical conserved gene.
Os01g0728150	79.6327	164.156	-1.04518	0.00805357	0.0248557	Similar to HVA22F (HVA22-LIKE PROTEIN F).
Os01g0728300	307.638	108.017	1.51153	6.25e-05	0.000325218	Similar to Cytochrome P450 monooxygenase CYP72A5 (Fragment).
Os01g0729900	792.851	1911.65	-1.26806	2.24e-12	3.04e-11	Conserved hypothetical protein.
Os01g0730800	2102.64	978.532	1.10384	3.07e-12	4.13e-11	Mpv17/PMP22 family protein.
Os01g0731800	18.1186	40.1499	-1.15857	0.0154168	0.0433613	Hypothetical conserved gene.
Os01g0732200	601.854	2218.24	-1.88046	5.28e-25	1.62e-23	GTP-binding protein%2C HSR1-related domain containing protein.
Os01g0732300	14.9091	44.2241	-1.55738	0.000817534	0.00331025	Protein of unknown function DUF623%2C plant domain containing protein.
Os01g0733200	13.2165	346.841	-4.68584	1.37e-46	9.58e-45	Similar to Heat shock transcription factor 29 (Fragment).
Os01g0734200	49.7068	17.3013	1.51061	0.00181316	0.0067448	Similar to respiratory burst oxidase protein B.
Os01g0734333	45.6636	15.0299	1.6114	0.000777752	0.00316524	Similar to RbohAOsp (Fragment).
Os01g0734600	1375.4	252.195	2.44762	8.1e-40	4.56e-38	UDP-glucuronosyl/UDP-glucosyltransferase family protein.
Os01g0734800	1244.24	414.351	1.58654	0.0136366	0.0390552	UDP-glucuronosyl/UDP-glucosyltransferase family protein.
Os01g0735300	39.9852	15.3348	1.39778	0.0103919	0.0309338	UDP-glucuronosyl/UDP-glucosyltransferase family protein.
Os01g0735450	361.521	162.208	1.16081	2.12e-05	0.000120309	Hypothetical protein.
Os01g0735500	160.62	77.4152	1.05263	0.000215144	0.00099705	Conserved hypothetical protein.
Os01g0736100	103.884	9.10075	3.50999	2.9e-16	5.29e-15	UDP-glucuronosyl/UDP-glucosyltransferase family protein.
Os01g0736900	3349.45	1541.41	1.11954	2.6e-16	4.77e-15	Reticulon family protein.
Os01g0737500	14.8202	1.26047	3.62429	0.000517073	0.00220097	Uncharacterised protein family UPF0005 domain containing protein.
Os01g0738000	34.2718	70.5509	-1.04737	0.00241823	0.00869249	Conserved hypothetical protein.
Os01g0739400	492.833	1124.79	-1.18956	3.78e-08	3.27e-07	Similar to predicted protein.
Os01g0739500	819.527	2388.22	-1.54161	3.53e-21	8.89e-20	Conserved hypothetical protein.
Os01g0740350	29.5573	125.972	-2.09857	4.64e-08	3.98e-07	Hypothetical gene.
Os01g0740500	129.454	265.893	-1.03148	4.36e-06	2.81e-05	Similar to glutamate carboxypeptidase 2.
Os01g0740700	4.26251	25.3509	-2.55752	0.00194095	0.00717178	Hypothetical protein.
Os01g0741200	4.4977	30.8812	-2.80178	8.48e-05	0.000430892	Similar to LysM type receptor kinase (Fragment).
Os01g0742000	39.4319	205.47	-2.37142	1.13e-14	1.81e-13	tRNA/rRNA methyltransferase%2C SpoU domain containing protein.
Os01g0742100	22.7909	100.14	-2.14338	8.41e-09	8.03e-08	Hypothetical protein.
Os01g0743300	148.879	433.858	-1.54344	1.45e-19	3.31e-18	Protease-associated PA domain containing protein.
Os01g0745700	7.27717	30.3347	-2.05691	0.00314102	0.0109468	Similar to GATA transcription factor 3 (AtGATA-3).
Os01g0746400	36.9731	0.256608	6.86607	4.1e-07	3.08e-06	Carotenoid cleavage dioxygenase 8%2C Control of lateral bud outgrowth%2C Regulation of tillering%2C Strigolactones biosynthesis
Os01g0747500	43.288	87.841	-1.02889	0.0066634	0.0210439	Similar to Dihydroorotase (EC 3.5.2.3).
Os01g0747600	15.6545	43.7031	-1.46976	0.00530464	0.0172644	Pentatricopeptide repeat domain containing protein.
Os01g0748800	32.6413	0	7.64641	2.2e-08	1.98e-07	Similar to ZCN12.
Os01g0749200	1803.33	5037.67	-1.4823	1.31e-10	1.51e-09	Chloroplast ribosome L13 protein%2C Chloroplast development under low temperature conditions
Os01g0750500	21.5708	93.2004	-2.1063	1.96e-06	1.33e-05	Protein of unknown function DUF814 domain containing protein.
Os01g0752500	748.328	186.633	2.00768	3.24e-34	1.5e-32	APETELA2/ethylene response factor (AP2/ERF) type transcription factor%2C Negative regulation of disease resistance%2C Negative regulation of salt tolerance
Os01g0753100	622.041	210.738	1.56367	6.01e-24	1.77e-22	Alcohol dehydrogenase superfamily%2C zinc-containing protein.
Os01g0754100	120.038	290.382	-1.27603	1.57e-11	1.98e-10	Nucleic acid-binding%2C OB-fold domain containing protein.
Os01g0754700	5.52298	44.4227	-3.05747	2.72e-06	1.81e-05	Pentatricopeptide repeat domain containing protein.
Os01g0755500	12.8476	38.5845	-1.57165	0.00212831	0.00777454	Plant-specific transcription factor%2C miR319 target gene
Os01g0755700	47.4084	129.172	-1.43835	4.93e-05	0.00026248	Zinc finger%2C RING/FYVE/PHD-type domain containing protein.
Os01g0756300	0.790093	9.10075	-3.60003	0.00843734	0.0258733	Conserved hypothetical protein.
Os01g0756600	33.1231	83.4182	-1.33669	0.000576707	0.00242464	Protein of unknown function DUF642 family protein.
Os01g0757200	3.76001	79.8861	-4.43615	2.73e-11	3.37e-10	GA 2-oxidase3%2C GA metabolism
Os01g0757500	499.854	250.042	1.00213	6.8e-09	6.55e-08	CS domain domain containing protein.
Os01g0757700	168.686	709.806	-2.07225	2.16e-31	8.69e-30	Similar to EMB1417.
Os01g0757800	153.965	950.109	-2.63096	2.48e-48	1.8e-46	DNA polymerase eta domain containing protein.
Os01g0759200	5.47769	0.361971	4.10616	0.0156967	0.0440824	CBL(calcineurin B-like proteins)-interaction protein kinase protein%2C Resistance to Rice stripe virus (RSV) disease
Os01g0764000	2368.84	922.513	1.36002	1.31e-17	2.62e-16	Similar to Glutathione S-transferase I (EC 2.5.1.18) (GST-I) (GST-29) (GST class- phi).
Os01g0764050	110.472	51.7468	1.08885	0.000297255	0.00134145	Hypothetical gene.
Os01g0764400	1823.1	483.839	1.91429	1.92e-18	4.03e-17	Similar to Chorismate mutase%2C chloroplast precursor (EC 5.4.99.5) (CM-1).
Os01g0764800	58.3895	8.54092	2.78173	1.16e-08	1.09e-07	Indole-3-acetic acid (IAA)-amido synthetase%2C Disease resistance%2C Abiotic stress tolerance
Os01g0764950	14.675	40.3519	-1.46557	0.00271306	0.00961699	Pentatricopeptide repeat domain containing protein.
Os01g0765000	21.5878	55.2728	-1.36688	0.00215151	0.00784733	Putative dCMP deaminase%2C Chloroplast development
Os01g0765400	64.5925	147.812	-1.18814	0.000100079	0.000500073	Protease inhibitor I4%2C serpin%2C plant domain containing protein.
Os01g0766900	75.6226	156.628	-1.04636	1.81e-05	0.000104041	Hypothetical protein.
Os01g0768600	47.6677	188.934	-1.98981	4.36e-13	6.25e-12	Conserved hypothetical protein.
Os01g0769200	18.7389	55.0864	-1.54313	0.000505976	0.00215759	Peptidase S8%2C subtilisin-related domain containing protein.
Os01g0769900	342.093	1922.91	-2.49159	1.26e-37	6.59e-36	Similar to PTAC12 (PLASTID TRANSCRIPTIONALLY ACTIVE12).
Os01g0770700	1081.75	441.636	1.29251	7.44e-11	8.79e-10	Similar to Copper transporter 1.
Os01g0771100	77.3976	175.966	-1.19376	0.000610242	0.00255055	Mitochondrial glycoprotein family protein.
Os01g0773000	18.3783	92.1111	-2.32426	7.69e-10	8.22e-09	Similar to RNA binding / pseudouridylate synthase/ tRNA-pseudouridine synthase.
Os01g0775100	2304.37	314.755	2.87326	1.46e-52	1.19e-50	Plus-3 domain containing protein.
Os01g0775500	650.663	51.4815	3.66454	2.15e-52	1.73e-50	Mannose-binding lectin domain containing protein.
Os01g0777200	357.001	1428.26	-2.00152	2.43e-17	4.79e-16	Peptidase aspartic%2C catalytic domain containing protein.
Os01g0777900	122.471	17.1976	2.82775	3.81e-12	5.09e-11	Non-protein coding transcript.
Os01g0778100	35.608	144.897	-2.01446	2.81e-10	3.14e-09	Hypothetical conserved gene.
Os01g0778900	66.1829	21.736	1.60061	1.03e-05	6.18e-05	Similar to serine-rich protein-related.
Os01g0779100	9.51324	28.1308	-1.56199	0.00372839	0.0127144	Peptidase M16%2C zinc-binding site domain containing protein.
Os01g0782200	247.955	753.958	-1.60538	2.92e-19	6.5e-18	Similar to D-erythro-sphingosine kinase/ diacylglycerol kinase.
Os01g0783100	312.748	657.845	-1.07361	2.16e-07	1.7e-06	Pentatricopeptide repeat domain containing protein.
Os01g0784200	16.7519	0.723942	4.70023	0.00297861	0.010443	Serine/threonine protein kinase-related domain containing protein.
Os01g0784700	275.623	568.279	-1.04402	1.34e-08	1.24e-07	Serine/threonine protein kinase-related domain containing protein.
Os01g0786900	1726.2	679.07	1.34589	1.05e-12	1.46e-11	WD40 repeat-like domain containing protein.
Os01g0793300	112.927	6.76797	4.06833	0.000684398	0.00282417	Di-copper centre-containing domain containing protein.
Os01g0793800	22.767	4.94694	2.19004	0.0142055	0.0404951	Conserved hypothetical protein.
Os01g0793900	224.681	111.672	1.00623	0.00144712	0.00552708	Conserved hypothetical protein.
Os01g0794100	76.586	31.5075	1.28739	0.0117672	0.0344856	Conserved hypothetical protein.
Os01g0794400	271.961	121.556	1.1603	5.24e-07	3.87e-06	Thioredoxin domain 2 containing protein.
Os01g0794500	2187.57	831.478	1.39439	3.15e-19	7.01e-18	Translation initiation factor SUI1 domain containing protein.
Os01g0797600	942.474	314.592	1.58089	1.02e-19	2.33e-18	AP2/ERF family protein%2C ERF-associated EAR-motif-containing repressor%2C Abiotic stress response%2C Stress signaling
Os01g0797800	45.95	17.4093	1.40154	0.00096385	0.00383834	Similar to Protein kinase Kelch repeat:Kelch.
Os01g0799500	38.2045	134.92	-1.82021	0.00047623	0.00204399	Methyladenine glycosylase domain containing protein.
Os01g0800400	46.8782	107.51	-1.20317	4.25e-05	0.000228746	Pentatricopeptide repeat domain containing protein.
Os01g0800500	1891.61	189.777	3.32055	1.02e-69	1.35e-67	Purple acid phosphatase%2C N-terminal domain containing protein.
Os01g0803200	5311.27	13528.2	-1.34897	2.59e-19	5.82e-18	Cysteine proteinase inhibitor-I (Oryzacystatin-I).
Os01g0804400	1920.46	46.8739	5.37225	6.09e-184	8.44e-181	Cytochrome P450 family protein.
Os01g0805000	884.939	2373.31	-1.42329	1.82e-10	2.07e-09	50S ribosomal protein L34.
Os01g0806300	75.4188	152.266	-1.0114	0.00410353	0.0138059	Conserved hypothetical protein.
Os01g0807900	425.34	893.97	-1.07044	8.65e-15	1.4e-13	Similar to Dihydropyrimidinase (Dihydropyrimidine amidohydrolase) (EC 3.5.2.2).
Os01g0810100	703.579	1713.6	-1.28448	8.29e-16	1.46e-14	Ribonuclease III domain containing protein.
Os01g0810300	1430.75	7463.85	-2.38256	8.25e-70	1.09e-67	Similar to Calmodulin-like protein.
Os01g0813000	19.4592	45.3622	-1.22263	0.00458088	0.0151791	Similar to 14 kDa zinc-binding protein.
Os01g0813100	63.6173	128.784	-1.00708	0.000706281	0.00290673	bZIP transcription factor%2C Modulation of the floral transition%2C Floral repressor
Os01g0813800	67.4038	196.974	-1.54677	0.00397076	0.0134295	Similar to Beta-glucosidase 3.
Os01g0814000	137.355	332.038	-1.26887	1.14e-11	1.46e-10	Nuclear fragile X mental retardation-interacting protein 1%2C conserved domain domain containing protein.
Os01g0814300	20.6214	47.6292	-1.19843	0.00567244	0.0183164	Pentatricopeptide repeat domain containing protein.
Os01g0814800	12.26	249.594	-4.35428	3.99e-31	1.59e-29	Similar to Cysteine synthase%2C chloroplast precursor (EC 2.5.1.47) (O-acetylserine sulfhydrylase) (O-acetylserine (Thiol)-lyase) (CSase B) (CS-B) (OAS-TL B).
Os01g0815400	1151.58	278.291	2.04516	1.66e-40	9.5e-39	Conserved hypothetical protein.
Os01g0816000	7.94894	36.8866	-2.22537	0.00035373	0.00156966	Protein prenyltransferase domain containing protein.
Os01g0817000	382.897	127.193	1.59242	2.88e-20	6.77e-19	Protein of unknown function DUF607 family protein.
Os01g0817700	2597.12	6848.26	-1.39923	3.69e-20	8.66e-19	Similar to 2%2C3-bisphosphoglycerate-independent phosphoglycerate mutase (EC 5.4.2.1) (Phosphoglyceromutase) (BPG-independent PGAM) (PGAM-I).
Os01g0818200	3.3426	37.9662	-3.51897	1.15e-07	9.36e-07	Pentatricopeptide repeat domain containing protein.
Os01g0819100	76.9064	36.2656	1.08475	0.00229528	0.00830042	Similar to predicted protein.
Os01g0819800	6.73377	27.4705	-2.03088	0.00128739	0.00498133	Pentatricopeptide repeat domain containing protein.
Os01g0820000	60.8393	0.559831	6.7018	9.46e-09	8.96e-08	Similar to Cinnamate-4-hydroxylase.
Os01g0821300	12.7823	109.31	-3.11119	1.61e-09	1.66e-08	Hypothetical conserved gene.
Os01g0823500	138.28	66.0649	1.06599	0.000125266	0.000612777	Protein of unknown function DUF623%2C plant domain containing protein.
Os01g0823600	15506.2	43.7647	8.46463	4.44e-59	4.41e-57	Conserved hypothetical protein.
Os01g0824600	331.384	94.8253	1.80851	5.31e-20	1.23e-18	Similar to CBL-interacting protein kinase 2.
Os01g0824800	184.377	58.3519	1.66024	0.000832908	0.00336319	Conserved hypothetical protein.
Os01g0825500	1886.79	764.952	1.30127	1.34e-19	3.04e-18	Nodulin-like domain containing protein.
Os01g0825900	124.341	61.5409	1.00607	0.000768596	0.00313185	Protein of unknown function Cys-rich family protein.
Os01g0826000	340.707	31.8996	3.40963	7.2e-45	4.73e-43	Heavy metal transport/detoxification protein domain containing protein.
Os01g0826400	353.922	67.7806	2.38453	0.00955791	0.0287732	WRKY transcription factor 24 (WRKY24).
Os01g0826900	4773.25	723.628	2.72281	1.68e-56	1.57e-54	Domain of unknown function DUF399 domain containing protein.
Os01g0827200	297.851	88.9575	1.7463	3.27e-13	4.75e-12	Phox-like domain containing protein.
Os01g0829000	132.592	810.267	-2.61382	8.85e-29	3.22e-27	Thioredoxin-like fold domain containing protein.
Os01g0830000	5189.52	1414.89	1.8756	8.07e-27	2.67e-25	Similar to Plastid sufB (Fragment).
Os01g0830100	777.812	296.25	1.39439	5e-17	9.65e-16	Similar to ATNDI1/NDA1 (ALTERNATIVE NAD(P)H DEHYDROGENASE 1)%3B NADH dehydrogenase.
Os01g0830500	488.374	180.436	1.43108	1.65e-09	1.7e-08	2OG-Fe(II) oxygenase domain containing protein.
Os01g0830900	8.17974	0	5.64331	0.000746992	0.00304872	Hypothetical conserved gene.
Os01g0831250	30.1637	7.61912	1.97878	0.00421891	0.0141416	Hypothetical gene.
Os01g0832600	23.7491	6.21858	1.93478	0.0113611	0.0334591	Similar to Leucoanthocyanidin dioxygenase-like protein.
Os01g0832900	132.081	293.526	-1.15553	8.08e-06	4.95e-05	Similar to ATP binding protein.
Os01g0833000	232.348	725.075	-1.63889	3.94e-18	8.2e-17	Pentatricopeptide repeat domain containing protein.
Os01g0833150	932.016	230.507	2.0153	1.63e-30	6.38e-29	Similar to predicted protein.
Os01g0833200	2173.83	878.311	1.30649	2.1e-28	7.47e-27	Similar to expressed protein.
Os01g0833600	162.857	19.0871	3.0809	4.78e-21	1.19e-19	Conserved hypothetical protein.
Os01g0833800	1425.96	629.584	1.1801	8.56e-21	2.09e-19	Similar to cDNA clone:J013168C19%2C full insert sequence.
Os01g0834900	109.584	1604.74	-3.87368	2.61e-29	9.75e-28	Hypothetical conserved gene.
Os01g0836600	30.1294	0.898494	5.08964	3.52e-06	2.3e-05	ABC transporter-like domain containing protein.
Os01g0837000	108.248	426.387	-1.98274	7.21e-12	9.37e-11	Ankyrin repeat containing protein.
Os01g0837800	3191.28	848.036	1.91203	4.13e-41	2.42e-39	Metal tolerance protein%2C Manganese transporter%2C Mn-cation diffusion facilitator (CDF )%2C Mn and other heavy metal tolerance and homeostasis
Os01g0839400	0	5.78838	-4.82084	0.00809937	0.0249795	Pentatricopeptide repeat domain containing protein.
Os01g0840100	4112.12	345.404	3.57311	4.54e-115	1.66e-112	Heat shock protein Hsp70 family protein.
Os01g0840200	862.06	417.785	1.04509	7.09e-13	1e-11	HSP20-like chaperone domain containing protein.
Os01g0841000	285.518	90.243	1.65254	2.46e-12	3.32e-11	ENTH/VHS domain containing protein.
Os01g0841100	16.5749	54.3647	-1.71967	0.000333232	0.00148899	FAS1 domain domain containing protein.
Os01g0842200	4666.36	548.402	3.09013	3.95e-79	6.55e-77	Similar to Scarecrow-like 9 (Fragment).
Os01g0842500	9.52585	45.9427	-2.28947	0.00604333	0.0193786	Similar to Laccase (EC 1.10.3.2).
Os01g0843800	0	11.5258	-5.82421	0.000312001	0.00140318	Similar to L-ascorbate oxidase.
Os01g0846300	2521.66	1066.47	1.24163	5.28e-18	1.08e-16	Similar to Protein phosphatase 2C.
Os01g0846400	25.7476	2.05287	3.56417	0.000492223	0.00210543	Conserved hypothetical protein.
Os01g0846700	425.806	4.52718	6.54231	6.73e-13	9.53e-12	Hypothetical protein.
Os01g0846800	1012.09	7.75823	7.00139	7.01e-102	1.69e-99	Regulator of chromosome condensation%2C RCC1 domain containing protein.
Os01g0847100	20.1387	62.4987	-1.63865	0.00607881	0.0194591	Conserved hypothetical protein.
Os01g0847250	38.0132	13.2313	1.51939	0.00123774	0.00480686	Non-protein coding transcript.
Os01g0847300	106.315	51.6796	1.042	0.0094423	0.0284708	Uncharacterised protein family UPF0497%2C trans-membrane plant domain containing protein.
Os01g0847600	38.8551	9.91719	1.96386	5.6e-05	0.000294656	Aldo-keto reductase%2C Detoxification of abiotic stress-related reactive aldehydes%2C Oxidative and heat stress tolerance%2C Herbicide resistance
Os01g0847700	2053.14	136.338	3.90919	2.83e-111	8.78e-109	Aldo-keto reductase%2C Detoxification of reactive aldehydes%2C Abiotic stress tolerance
Os01g0847900	190.213	80.455	1.23431	5.59e-07	4.11e-06	Prenylated rab acceptor PRA1 family protein.
Os01g0848900	130.265	382.02	-1.54729	1.61e-11	2.02e-10	Conserved hypothetical protein.
Os01g0850000	355.764	162.639	1.12944	1.16e-07	9.4e-07	Uncharacterised conserved protein UCP022260 domain containing protein.
Os01g0850550	600.894	8.83443	6.09294	0.00030352	0.00136761	Similar to Laccase-6.
Os01g0850900	2273.11	63.8324	5.16766	5.37e-76	8.27e-74	SOUL haem-binding protein domain containing protein.
Os01g0851000	103.757	482.565	-2.2104	1.28e-22	3.53e-21	Carbohydrate/purine kinase domain containing protein.
Os01g0851600	51.5183	19.9494	1.36226	0.00298937	0.0104751	3-oxo-5-alpha-steroid 4-dehydrogenase%2C C-terminal domain containing protein.
Os01g0852200	192.544	493.893	-1.35541	2.43e-12	3.29e-11	Similar to sialin.
Os01g0852900	41.9952	140.904	-1.7412	2.49e-07	1.93e-06	Pentatricopeptide repeat domain containing protein.
Os01g0853000	915.556	2298.87	-1.32706	2.92e-10	3.24e-09	Conserved hypothetical protein.
Os01g0853700	432.77	117.137	1.88041	3.5e-17	6.83e-16	Similar to MCB1 protein.
Os01g0854000	791.238	360.834	1.13494	2.03e-05	0.000115345	Similar to AER.
Os01g0855200	3568.54	1533.8	1.21872	8.52e-18	1.73e-16	Tetratricopeptide-like helical domain containing protein.
Os01g0856600	98.1772	216.267	-1.13524	3.21e-08	2.82e-07	Nsp1-like%2C C-terminal family protein.
Os01g0856900	1176.85	174.135	2.7543	5.46e-30	2.09e-28	Glycoside hydrolase%2C carbohydrate-binding domain containing protein.
Os01g0857200	54.0851	145.393	-1.42676	2.73e-07	2.1e-06	Di-trans-poly-cis-decaprenylcistransferase family protein.
Os01g0857400	594.326	150.318	1.98233	2.58e-24	7.74e-23	Amino acid transporter%2C transmembrane domain containing protein.
Os01g0857500	106.709	259.594	-1.28835	1.76e-09	1.8e-08	Xanthine/uracil/vitamin C permease family protein.
Os01g0858700	96.5168	209.182	-1.11786	4.02e-06	2.6e-05	Conserved hypothetical protein.
Os01g0860400	76.4012	14.2786	2.39347	2.24e-06	1.51e-05	Similar to Acidic endochitinase precursor (EC 3.2.1.14).
Os01g0860500	52.7369	22.9739	1.19988	0.0086315	0.0263826	Similar to Hevamine A precursor [Includes: Chitinase (EC 3.2.1.14)%3B Lysozyme (EC 3.2.1.17)].
Os01g0861700	20.3191	106.501	-2.38314	3.77e-11	4.57e-10	Hypothetical conserved gene.
Os01g0862000	357.21	171.337	1.05564	1.19e-09	1.25e-08	Alpha/beta hydrolase fold-1 domain containing protein.
Os01g0862600	51.1425	121.376	-1.25034	8.82e-05	0.000446591	Protein of unknown function DUF584 family protein.
Os01g0863166	246.457	558.391	-1.17668	2.43e-10	2.73e-09	Conserved hypothetical protein.
Os01g0863300	56.6408	133.385	-1.24105	0.00165605	0.00623817	Similar to MCB2 protein.
Os01g0864200	120.901	24.7131	2.29031	0.000272918	0.00124141	Conserved hypothetical protein.
Os01g0865100	213.239	682.334	-1.67943	4.15e-13	5.97e-12	Similar to Uricase.
Os01g0865700	43.2518	7.38508	2.52539	1.31e-06	9.09e-06	Zinc finger%2C RING/FYVE/PHD-type domain containing protein.
Os01g0866400	10416.7	2382.51	2.12817	7.36e-49	5.43e-47	Similar to Fructose-1%2C6-bisphosphatase (EC 3.1.3.11) (Fragment).
Os01g0867200	107.596	245.481	-1.19147	1.2e-07	9.73e-07	WD40 repeat-like domain containing protein.
Os01g0868000	67.1392	142.856	-1.0948	0.00737516	0.0230128	AP2/ERF transcription factor%2C Abiotic stress response%2C Salt stress response
Os01g0868300	3.3426	31.0798	-3.23306	4.75e-06	3.04e-05	Similar to DNA polymerase alpha catalytic subunit (EC 2.7.7.7).
Os01g0869200	517.137	128.176	2.00922	2.16e-18	4.53e-17	Magnesium transporter%2C Mg-mediated aluminum tolerance
Os01g0869800	45857.9	10519.9	2.12408	2.42e-40	1.38e-38	22-kDa Photosystem II protein%2C Photoprotection
Os01g0871500	421.195	2049.23	-2.2804	3.75e-30	1.45e-28	TGF-beta receptor%2C type I/II extracellular region family protein.
Os01g0871800	0	326.985	-10.6481	5.51e-19	1.21e-17	TGF-beta receptor%2C type I/II extracellular region family protein.
Os01g0871900	1.345	1105.98	-9.55837	3.65e-38	1.96e-36	Similar to POT family protein.
Os01g0872000	0.324107	323.107	-9.66823	6.34e-16	1.12e-14	TGF-beta receptor%2C type I/II extracellular region family protein.
Os01g0872100	3.98698	1003.19	-7.9577	4.86e-65	5.56e-63	TGF-beta receptor%2C type I/II extracellular region family protein.
Os01g0872300	1.90429	14.6566	-2.967	0.00252617	0.00903484	Similar to POT family protein.
Os01g0872500	71.396	287.231	-2.00482	7.91e-21	1.93e-19	Oligopeptide transporter domain containing protein.
Os01g0872800	537.54	1214.95	-1.17483	4.81e-15	7.98e-14	Similar to 3-phosphoinositide-dependent protein kinase-1 (Fragment).
Os01g0874700	197.649	486.58	-1.29776	1.66e-13	2.47e-12	GOLD domain containing protein.
Os01g0874800	142.243	747.151	-2.39175	8.58e-43	5.38e-41	Similar to DNA polymerase I.
Os01g0875000	3.3835	38.879	-3.54309	6.32e-07	4.61e-06	Conserved hypothetical protein.
Os01g0875500	38.6422	107.407	-1.48153	8.03e-05	0.000409433	Similar to cDNA clone:J033105C09%2C full insert sequence.
Os01g0878101	3.35027	23.3014	-2.80411	0.000708653	0.00291603	Conserved hypothetical protein.
Os01g0878300	1264.65	425.482	1.56993	3.49e-27	1.19e-25	Protein kinase%2C core domain containing protein.
Os01g0879200	36.9212	5.01686	2.87942	0.0109707	0.0324473	Plant disease resistance response protein domain containing protein.
Os01g0880300	36.2911	79.1904	-1.12813	0.000847302	0.00341398	Similar to Pectin methylesterase-like protein.
Os01g0880900	0.834829	15.9107	-4.38791	0.00156175	0.00592361	Similar to Pentatricopeptide repeat protein PPR868-14.
Os01g0881300	728.628	2737.64	-1.90937	4.02e-20	9.42e-19	MtN3 and saliva related transmembrane protein family protein.
Os01g0881800	84.8743	491.027	-2.52133	3.14e-22	8.45e-21	Conserved hypothetical protein.
Os01g0881900	727.499	1638.83	-1.17119	7.1e-15	1.16e-13	Leucine-rich repeat%2C cysteine-containing containing protein.
Os01g0884700	200.937	53.9808	1.90502	1.92e-11	2.39e-10	Conserved hypothetical protein.
Os01g0885600	228.981	70.2421	1.70582	1.84e-15	3.15e-14	Alpha/beta hydrolase fold-1 domain containing protein.
Os01g0886350	33.474	162.609	-2.27909	6.7e-17	1.28e-15	Conserved hypothetical protein.
Os01g0886600	226.803	600.403	-1.40461	4.14e-13	5.97e-12	Similar to CLP protease regulatory subunit CLPX precursor.
Os01g0886900	4203.24	562.618	2.90197	7.96e-54	6.81e-52	Similar to EMB1879 (EMBRYO DEFECTIVE 1879).
Os01g0887400	124.27	272.568	-1.1301	1.91e-07	1.51e-06	Similar to predicted protein.
Os01g0888500	301.829	1693.91	-2.48838	2.45e-66	2.93e-64	Similar to Phosphoribosylformylglycinamidine synthase.
Os01g0888900	46.2524	263.636	-2.51357	3.54e-20	8.31e-19	Conserved hypothetical protein.
Os01g0889800	306.71	792.149	-1.3691	1.5e-17	2.99e-16	Rhodanese-like domain containing protein.
Os01g0889900	584.078	1329.08	-1.18587	2.12e-08	1.91e-07	Serine/threonine protein kinase-related domain containing protein.
Os01g0891601	9.86419	0.816439	3.53668	0.0175607	0.0484437	Leucine-rich repeat%2C N-terminal domain containing protein.
Os01g0892500	121.362	18.5057	2.71247	9.28e-11	1.09e-09	Similar to carboxylic ester hydrolase.
Os01g0892600	1256.47	116.755	3.43515	5.72e-88	1.15e-85	Pectinacetylesterase family protein.
Os01g0893400	206.798	90.8035	1.18704	0.000122049	0.000599385	Zinc finger%2C TAZ-type domain containing protein.
Os01g0897600	2223.69	718.946	1.63014	4.66e-20	1.09e-18	Glycoside hydrolase%2C family 1 protein.
Os01g0898800	764.095	103.179	2.89798	3.18e-34	1.48e-32	Protein of unknown function DUF1685 domain containing protein.
Os01g0898900	341.279	143.125	1.25407	1.16e-08	1.09e-07	Nucleotide-sugar transporter family protein.
Os01g0899200	136.607	293.617	-1.10437	4.75e-07	3.53e-06	Similar to dehydration-responsive family protein.
Os01g0899500	677.452	286.572	1.24001	5.55e-10	6e-09	FMN-binding split barrel-related domain containing protein.
Os01g0900900	599.676	294.41	1.02857	4.28e-09	4.22e-08	Ovarian tumour%2C otubain domain containing protein.
Os01g0901200	83.3358	215.827	-1.37205	6.5e-10	6.99e-09	Similar to RecA protein (Fragment).
Os01g0901600	236.052	74.9967	1.65121	6.65e-05	0.000344207	Similar to 4-coumarate--CoA ligase-like 6.
Os01g0901900	153.065	924.755	-2.59082	7.49e-46	5.11e-44	S1%2C RNA binding domain containing protein.
Os01g0901950	96.8705	635.621	-2.71024	1.82e-36	9.15e-35	Non-protein coding transcript.
Os01g0902700	11.1055	1.54038	2.87915	0.00904167	0.0274388	Similar to Peptide transporter PTR2.
Os01g0904200	1781.21	708.472	1.32961	1.52e-16	2.84e-15	Protein kinase%2C core domain containing protein.
Os01g0905200	117.492	501.334	-2.09706	1.36e-17	2.73e-16	Similar to Leucine zipper protein-like.
Os01g0907200	19.5869	76.5114	-1.98274	0.000894574	0.00359016	Similar to BCL-2 binding anthanogene-1.
Os01g0908200	950.378	2296.98	-1.27414	4.49e-13	6.43e-12	Member of the Bric-a-Brac/Tramtrack/Broad (BTB) family%2C BT1/BT2 ortholog%2C Negative regulation of nitrate uptake and nitrogen use efficiency
Os01g0908301	12.439	54.1922	-2.14533	7.26e-06	4.49e-05	Non-protein coding transcript.
Os01g0908600	220.818	102.74	1.1029	0.00450882	0.014978	Amino acid transporter%2C transmembrane domain containing protein.
Os01g0909400	99.6752	353.431	-1.82363	8.47e-09	8.07e-08	Protein of unknown function DUF868%2C plant family protein.
Os01g0911300	1410.4	431.461	1.70959	2.85e-25	8.84e-24	Similar to Transporter associated with antigen processing-like protein.
Os01g0912700	7681.03	2784.48	1.46422	2.49e-22	6.76e-21	Similar to T23K8.14 protein.
Os01g0912850	20.0127	0.921802	4.4734	0.00114415	0.00447842	Conserved hypothetical protein.
Os01g0912900	1.02089	15.1933	-3.81352	0.00107322	0.00423165	Pentatricopeptide repeat domain containing protein.
Os01g0913000	17746.4	5636.01	1.65487	1.57e-19	3.56e-18	Similar to Thioredoxin F-type 2%2C chloroplast precursor (TRX-F2).
Os01g0913400	19.1198	47.9822	-1.32215	0.00169808	0.00637456	Hypothetical conserved gene.
Os01g0913800	72.3607	175.39	-1.27231	7.28e-08	6.08e-07	Hypothetical conserved gene.
Os01g0913900	0.972321	9.66227	-3.19756	0.0161151	0.0450794	Conserved hypothetical protein.
Os01g0915000	52.3416	880.937	-4.06413	1.14e-41	6.85e-40	Protein of unknown function DUF506%2C plant family protein.
Os01g0916600	137.026	2946.2	-4.43292	6.49e-69	8.25e-67	RNA recognition motif%2C glycine rich protein domain containing protein.
Os01g0916700	36.091	156.976	-2.12546	3.75e-12	5e-11	Conserved hypothetical protein.
Os01g0917300	20.1772	79.9041	-1.98061	4.53e-06	2.9e-05	Similar to Cysteine-rich peptide.
Os01g0917400	3849.64	1320	1.54408	6.47e-20	1.5e-18	CCCH-type zinc finger protein%2C Resistance against bacterial blight disease
Os01g0917500	178.842	51.5618	1.79846	8.56e-12	1.1e-10	Leucine-rich repeat receptor-like kinase%2C Specification of anther cell identity%2C Control of early sporogenic development%2C Initiation of anther wall formation
Os01g0917700	1.57635	11.3884	-2.90835	0.010666	0.0316599	Similar to wiscott-Aldrich syndrome%2C C-terminal.
Os01g0918400	37.7763	12.9754	1.55944	0.00304214	0.0106374	Conserved hypothetical protein.
Os01g0919100	100.455	6.00881	4.04917	3.28e-13	4.75e-12	Aluminum-induced citrate transporter%2C Aluminum tolerance
Os01g0919400	6798.55	525.682	3.69354	8.96e-115	3.23e-112	Sucrose phosphate synthase%2C Sucrose synthesis in pollen germination
Os01g0919800	820.715	323.36	1.34696	1.1e-16	2.06e-15	Similar to Efflux carrier of polar auxin transport.
Os01g0920300	540.417	2609.96	-2.27121	3.98e-56	3.67e-54	Methyltransferase small domain containing protein.
Os01g0921100	175.821	77.8462	1.17668	1.93e-05	0.000110119	Hypothetical conserved gene.
Os01g0921800	752.206	358.083	1.07244	3.95e-09	3.92e-08	Tetratricopeptide-like helical domain containing protein.
Os01g0922700	3.15982	961.497	-8.1901	8.64e-52	6.9e-50	Conserved hypothetical protein.
Os01g0923000	31.8294	143.569	-2.16524	8.72e-13	1.22e-11	Conserved hypothetical protein.
Os01g0924200	121.719	23.4815	2.39733	3.01e-08	2.65e-07	Conserved hypothetical protein.
Os01g0925700	1106.28	500.394	1.14468	0.00203972	0.00749488	Similar to predicted protein.
Os01g0926300	1151.4	2739.14	-1.25111	1.22e-08	1.14e-07	Similar to Transaldolase (EC 2.2.1.2).
Os01g0927000	34.3541	81.6515	-1.2497	0.00129149	0.004995	Similar to SET domain-containing protein SET118.
Os01g0927300	447.094	1084.27	-1.27747	2.97e-10	3.3e-09	Heavy metal transport/detoxification protein domain containing protein.
Os01g0927500	98.4445	48.34	1.02407	0.000932969	0.00373003	Serine/threonine protein kinase-related domain containing protein.
Os01g0928000	434.451	178.035	1.28454	1.62e-10	1.85e-09	Similar to Transcription factor ICE1 (Inducer of CBF expression 1) (Basic helix- loop-helix protein 116) (bHLH116) (AtbHLH116).
Os01g0929100	1812.59	6243.02	-1.7841	9.24e-22	2.41e-20	Similar to predicted protein.
Os01g0930000	210.59	526.608	-1.3207	5.48e-15	9.06e-14	Similar to CM0545.330.nc protein.
Os01g0930300	2.13509	18.6938	-3.09332	0.000389656	0.00170692	RNA-directed DNA polymerase (reverse transcriptase)%2C related domain containing protein.
Os01g0930400	464.854	45.9293	3.34028	0.00193477	0.00715394	Potassium transporter%2C High-affinity K acquisition%2C Root-to-shoot K transport%2C K-regulated salt tolerance
Os01g0931000	192.655	66.5621	1.52821	1.02e-07	8.33e-07	Similar to tropinone reductase 2.
Os01g0931400	109.543	240.924	-1.13471	1.33e-08	1.23e-07	Similar to thiamin pyrophosphokinase 1.
Os01g0933075	18.698	88.2884	-2.22261	3.83e-08	3.32e-07	Hypothetical protein.
Os01g0933900	137.572	59.5587	1.21076	0.0060817	0.0194636	Similar to Glutathione transferase III(B) (EC 2.5.1.18).
Os01g0934350	223.225	31.1392	2.82994	5.8e-22	1.54e-20	Similar to predicted protein.
Os01g0934400	543.048	56.2228	3.26623	6.01e-27	2.01e-25	Mog1/PsbP%2C alpha/beta/alpha sandwich domain containing protein.
Os01g0935300	40.6885	111.392	-1.45221	3.95e-06	2.56e-05	Cullin family protein.
Os01g0935400	180.195	54.2265	1.7228	2.13e-10	2.41e-09	2OG-Fe(II) oxygenase domain containing protein.
Os01g0936100	693.354	307.534	1.1707	1.01e-14	1.63e-13	Similar to Protein kinase.
Os01g0938100	6152.58	1441.38	2.09386	5.69e-33	2.48e-31	Photosystem II protein Psb28%2C class 1 domain containing protein.
Os01g0940000	1640.15	406.191	2.01109	6.44e-41	3.75e-39	Cytokinin oxidase/dehydrogenase%2C Crown root formation
Os01g0940600	214.742	681.65	-1.66549	6.01e-27	2.01e-25	Conserved hypothetical protein.
Os01g0940700	1172.33	61.0459	4.26522	0.000994147	0.00395003	Similar to Beta 1%2C3-glucanase.
Os01g0942200	7.94894	30.8617	-1.97304	0.00152094	0.00578717	Cyclin-like F-box domain containing protein.
Os01g0945200	14.0007	61.9403	-2.14704	0.000577909	0.00242891	Similar to BAT1 (BIDIRECTIONAL AMINO ACID TRANSPORTER 1)%3B amino acid transmembrane transporter.
Os01g0945300	720.322	1600.58	-1.15032	3.4e-09	3.39e-08	Amino acid/polyamine transporter I family protein.
Os01g0948100	57.2808	185.054	-1.68752	9.74e-13	1.36e-11	Restriction endonuclease%2C type II-like%2C core domain containing protein.
Os01g0948133	10.7726	31.1162	-1.52294	0.00693119	0.0217747	Non-protein coding transcript.
Os01g0949300	485.6	1557.51	-1.68189	4.94e-10	5.38e-09	EF-Hand type domain containing protein.
Os01g0949700	159.831	47.3041	1.75928	1.11e-05	6.64e-05	Glutathione S-transferase%2C C-terminal domain containing protein.
Os01g0949750	290.221	78.555	1.88283	1.32e-06	9.17e-06	Similar to Glutathione S-transferase GST 28 (Fragment).
Os01g0951200	215.15	672.564	-1.64446	3.55e-27	1.21e-25	Similar to Orotidine 5'-phosphate decarboxylase (EC 4.1.1.23) (OMP decarboxylase) (OMPDCase) (OMPdecase) (Uridine 5'-monophosphate synthase) (UMP synthase).
Os01g0952600	793.078	2095.14	-1.39987	9.69e-16	1.69e-14	Similar to LacZ (Fragment).
Os01g0954000	238.626	13.7901	4.11016	1.15e-22	3.18e-21	NADPH-dependent FMN reductase family protein.
Os01g0954400	1030.21	366.43	1.493	5.39e-16	9.63e-15	Similar to Hydroxyproline-rich glycoprotein DZ-HRGP precursor.
Os01g0955700	394.264	124.742	1.66131	3.14e-22	8.45e-21	CRT-like transporter%2C Glutathione homeostasis%2C Arsenic tolerance
Os01g0957200	35.8384	11.526	1.61797	0.00973808	0.0292503	Protein of unknown function DUF3411 domain containing protein.
Os01g0959600	3.71144	17.4076	-2.24122	0.00343079	0.0118345	Pentatricopeptide repeat domain containing protein.
Os01g0961200	374.716	164.799	1.18776	9.67e-10	1.02e-08	Cystathionine beta-synthase%2C core domain containing protein.
Os01g0962100	2.73912	53.6329	-4.36279	5.09e-10	5.52e-09	Conserved hypothetical protein.
Os01g0962500	34.103	70.4382	-1.04673	0.00221482	0.00805345	Zinc finger%2C HIT-type domain containing protein.
Os01g0962700	1132.32	2654.61	-1.22975	2.79e-13	4.08e-12	Similar to Peroxidase 12 precursor (EC 1.11.1.7) (Atperox P12) (PRXR6) (ATP4a).
Os01g0965500	41.1818	84.775	-1.04793	0.00572849	0.0184747	Similar to SET domain protein.
Os01g0965800	17.8867	51.2526	-1.51751	0.00176841	0.00660114	Conserved hypothetical protein.
Os01g0965900	525.283	71.118	2.88579	1.86e-19	4.2e-18	Conserved hypothetical protein.
Os01g0966200	177.114	1088.31	-2.6177	1.2e-39	6.71e-38	Protein of unknown function YGGT family protein.
Os01g0966300	172.948	400.216	-1.20792	4.76e-08	4.08e-07	Similar to Mitochondrial processing peptidase.
Os01g0967200	11.4584	34.5475	-1.59903	0.0019479	0.0071944	Similar to Rac GTPase activating protein 1.
Os01g0967800	17.9729	55.6062	-1.64349	7.92e-05	0.000404228	Conserved hypothetical protein.
Os01g0970700	7721.68	2704.43	1.51398	1.21e-20	2.91e-19	Peptidase M48%2C Ste24p family protein.
Os01g0970900	67.1193	153.04	-1.18914	6.03e-07	4.42e-06	Pentatricopeptide repeat domain containing protein.
Os01g0971000	5449.3	13045.2	-1.25958	2.61e-19	5.85e-18	Conserved hypothetical protein.
Os01g0971100	1479.39	227.394	2.70712	2.32e-49	1.74e-47	Drought induced 19 family protein.
Os01g0971600	35.1698	135.754	-1.95493	1.86e-08	1.69e-07	Similar to Sn-glycerol-3-phosphate dehydrogenase (Fragment).
Os01g0971800	1.94903	547.524	-8.21571	1.92e-34	9.04e-33	Transcription factor with a GARP DNA-binding domain%2C Photoperiodic control of flowering time%2C Clock associated-component
Os01g0971900	60.7806	253.46	-2.05634	2.11e-13	3.12e-12	Similar to BPM.
Os01g0972000	46.1467	182.915	-1.99473	2.12e-07	1.67e-06	Zinc finger%2C RING/FYVE/PHD-type domain containing protein.
Os01g0973200	2.13509	23.0569	-3.39854	4.39e-05	0.00023587	Hypothetical conserved gene.
Os01g0973400	974.294	2094.27	-1.10363	1.68e-08	1.54e-07	Similar to radical SAM domain-containing protein.
Os01g0974200	16810.2	8366.54	1.0065	5.7e-13	8.11e-12	RicMT (Metallothionein-like protein).
Os01g0974400	636.785	183.209	1.80168	1.69e-20	4.02e-19	Zinc finger%2C RING/FYVE/PHD-type domain containing protein.
Os01g0975000	27.0892	1.35296	4.26373	0.000405794	0.00176791	Protein of unknown function DUF966 family protein.
Os01g0975900	27681.1	6215.54	2.15499	2.26e-36	1.13e-34	Similar to Tonoplast membrane integral protein ZmTIP1-2.
Os01g0976800	27.855	67.2055	-1.27891	0.000214382	0.000993867	Zinc finger%2C NHR/GATA-type domain containing protein.
Os01g0977200	245.249	76.3458	1.68735	9.53e-15	1.54e-13	Similar to dnaJ subfamily C member 7.
Os01g0977400	4.92278	35.2603	-2.86751	3.57e-06	2.33e-05	Pentatricopeptide repeat domain containing protein.
Os02g0102300	74.1432	248.95	-1.75181	9.75e-09	9.22e-08	Arsenate reductase%2C Sulfurtransferase/rhodanese-like protein%2C Regulation of arsenic accumulation
Os02g0103900	140.056	294.116	-1.06909	2.89e-07	2.22e-06	U3 small nucleolar RNA-associated protein 6 domain containing protein.
Os02g0104100	106.093	42.8461	1.31825	4.66e-05	0.000248981	Similar to MADS-box transcription factor TaAGL18.
Os02g0104150	23.1509	6.03285	1.9625	0.00217849	0.00793693	Non-protein coding transcript.
Os02g0104700	688.809	1809.95	-1.39217	4.16e-16	7.53e-15	Nitric oxide synthase%2C Chloroplast ribosome biogenesis and/or translation
Os02g0106100	1607.62	29.3133	5.79513	3.4e-82	6.08e-80	Similar to Fructosyltransferase.
Os02g0106300	2.23607	30.7598	-3.78725	8.97e-05	0.000452835	Pentatricopeptide repeat domain containing protein.
Os02g0107251	7.13913	32.9629	-2.18889	0.000507647	0.00216401	Conserved hypothetical protein.
Os02g0107350	7.00547	21.156	-1.58941	0.0143402	0.0408241	Conserved hypothetical protein.
Os02g0107900	83.7874	20.0468	2.07016	5.68e-06	3.58e-05	Similar to ABC transporter family%2C cholesterol/phospholipid flippase.
Os02g0109501	13.605	34.5349	-1.35023	0.0086689	0.0264908	Hypothetical conserved gene.
Os02g0110200	467.101	1175.01	-1.32874	1.12e-09	1.18e-08	Fatty acid 13-hydroperoxide lyase (CYP74B)%2C Plant defense
Os02g0114300	196.761	22.0963	3.13911	1.5e-24	4.53e-23	Hypothetical protein.
Os02g0114400	335.202	39.2378	3.08984	2.13e-41	1.27e-39	Similar to glycerol-3-phosphate acyltransferase 8.
Os02g0114900	173.216	7.1984	4.56803	4.28e-32	1.79e-30	Non-protein coding transcript.
Os02g0115600	787.27	2028.91	-1.36567	8.02e-14	1.22e-12	S1%2C RNA binding domain containing protein.
Os02g0115700	6287.73	31209.1	-2.3114	3.72e-37	1.9e-35	Catalase isozyme A (EC 1.11.1.6) (CAT-A).
Os02g0116400	239.515	17.9556	3.71944	1.92e-28	6.84e-27	Oligopeptide transporter OPT superfamily protein.
Os02g0116500	1097.27	229.168	2.25834	2.3e-54	2.01e-52	Similar to Protochlorophyllide reductase homologue.
Os02g0116700	18.8481	1.63288	3.45583	0.000160165	0.000764881	Protein kinase%2C core domain containing protein.
Os02g0116800	6.49858	25.4547	-1.94756	0.00693055	0.0217747	Remorin%2C C-terminal region domain containing protein.
Os02g0117200	263.71	99.6011	1.39848	6.23e-08	5.25e-07	Similar to MIR-interacting saposin-like protein.
Os02g0119600	70.0372	27.6419	1.33985	0.00382432	0.0129961	Conserved hypothetical protein.
Os02g0120000	181.905	612.965	-1.749	7.95e-21	1.94e-19	Pentatricopeptide repeat domain containing protein.
Os02g0120200	28.3084	7.96991	1.83667	0.00262008	0.00932006	Similar to Phospholipase D nu-2 (Fragment).
Os02g0120300	6.40583	56.2262	-3.15742	1.39e-09	1.44e-08	Nicotinamide N-methyltransferase%2C putative domain containing protein.
Os02g0120400	25.4002	67.33	-1.41568	0.000612489	0.00255843	Single hybrid motif domain containing protein.
Os02g0120600	33.5918	13.2072	1.34087	0.00743635	0.0231818	Similar to Ubiquitin-conjugating enzyme E2-17 kDa 9 (EC 6.3.2.19) (Ubiquitin- protein ligase 9) (Ubiquitin carrier protein 9) (UBCAT4B).
Os02g0120700	46.5221	18.0512	1.36772	0.00849829	0.0260147	Non-protein coding transcript.
Os02g0120850	127.266	63.6258	1.00093	6.64e-05	0.000343841	Non-protein coding transcript.
Os02g0121000	439.884	1305.46	-1.56851	4.83e-19	1.06e-17	Similar to Glutamyl-tRNA synthetase (EC 6.1.1.17) (Glutamate--tRNA ligase) (GluRS).
Os02g0121900	36.8128	80.9755	-1.13719	0.000216197	0.00100087	Pentatricopeptide repeat domain containing protein.
Os02g0122400	110.945	231.043	-1.05922	6.38e-08	5.37e-07	Similar to Plastid division protein.
Os02g0122800	1076.48	3570.59	-1.72883	2.37e-16	4.36e-15	Nucleotide-binding%2C alpha-beta plait domain containing protein.
Os02g0125700	2227.91	619.065	1.84835	2.16e-20	5.11e-19	Similar to lil3 protein.
Os02g0126500	26.5498	85.9756	-1.68439	1.17e-06	8.21e-06	Pentatricopeptide repeat domain containing protein.
Os02g0130000	122.848	312.301	-1.34662	1.28e-11	1.63e-10	Similar to SWIb domain-containing protein (Fragment).
Os02g0130100	1972.21	696.035	1.50387	1.14e-19	2.6e-18	SNO glutamine amidotransferase family protein.
Os02g0131000	42.0465	84.5056	-1.00217	0.00358278	0.0122767	Conserved hypothetical protein.
Os02g0131800	3.29403	15.9726	-2.2778	0.00424246	0.0142152	Trivalent AI influx transporter%2C Aluminum (Al) tolerance
Os02g0132100	10.1812	69.145	-2.7791	7.64e-08	6.36e-07	Pentatricopeptide repeat domain containing protein.
Os02g0134000	184.966	47.5663	1.96711	6.94e-06	4.3e-05	Similar to bifunctional coenzyme A synthase.
Os02g0134400	301.16	17.3498	4.10682	1.66e-40	9.5e-39	Fumarate reductase/succinate dehydrogenase flavoprotein%2C C-terminal domain containing protein.
Os02g0135200	85.4063	35.4819	1.26563	0.00507681	0.0166174	Similar to Mitogen-activated protein kinase 13.
Os02g0135250	55.6632	18.0512	1.62622	0.0005643	0.00237942	Hypothetical protein.
Os02g0135900	611.366	273.491	1.16379	1.18e-09	1.24e-08	Similar to 5'-AMP-activated protein kinase beta-1 subunit-related.
Os02g0137200	1935.09	4058.3	-1.06841	1.81e-07	1.43e-06	Similar to 50S ribosomal protein L3-1%2C chloroplast precursor.
Os02g0137600	50.8701	200.791	-1.99055	2.55e-11	3.15e-10	Bacterial methyltransferase family protein.
Os02g0137700	10507.2	78.5572	7.072	1.25e-185	1.82e-182	NAD(P)-binding domain containing protein.
Os02g0137800	588.754	231.144	1.34505	8.41e-14	1.28e-12	Heterotrimeric G protein gamma subunit 2%2C Regulation of abiotic stresses
Os02g0138100	621.216	3.3012	7.471	2.8e-59	2.79e-57	Conserved hypothetical protein.
Os02g0139000	256.769	667.917	-1.37771	1.13e-17	2.28e-16	Transcription factor%2C Regulation of Pi signaling and homeostasis%2C Tolerance to low-Pi stress
Os02g0139200	75.1851	165.41	-1.1443	6.64e-06	4.12e-05	Skb1 methyltransferase family protein.
Os02g0139700	2337.78	916.205	1.35058	4.8e-23	1.36e-21	Similar to Cycloartenol synthase.
Os02g0139900	8.91688	30.8256	-1.77222	0.00208012	0.00762075	Hypothetical protein.
Os02g0141300	449.026	983.179	-1.12801	2.22e-11	2.76e-10	Arabinokinase-Like Protein%2C Pollen development
Os02g0142450	23.9116	54.578	-1.18727	0.00347795	0.011963	Hypothetical gene.
Os02g0148000	629.379	2069.78	-1.71765	1.54e-19	3.51e-18	CCT domain containing protein.
Os02g0148050	148.388	527.782	-1.83322	7.28e-13	1.03e-11	Non-protein coding transcript.
Os02g0148700	28.7831	84.3315	-1.55489	1.33e-05	7.84e-05	Hypothetical gene.
Os02g0149800	4002.05	1161.1	1.7849	1.02e-59	1.03e-57	Stress-responsive NAC1-regulated protein phosphatase%2C Drought and oxidative stress tolerance
Os02g0150700	275.667	632.042	-1.19421	1.64e-11	2.06e-10	Zinc finger%2C RING-type domain containing protein.
Os02g0151300	209.501	66.4803	1.66711	0.000156947	0.000751559	Similar to Cellulase (Fragment).
Os02g0151800	263.834	617.32	-1.22347	8.56e-09	8.15e-08	Similar to Ca2+/calmodulin-dependent protein kinase phosphatase.
Os02g0152400	15.4607	45.8419	-1.57185	0.000257276	0.00117595	Rubisco small subunit 1%2C Reguration of Rubisco catalytic activity
Os02g0152900	136.214	865.635	-2.67197	1.99e-36	1e-34	Nucleus-encoded chloroplast protein%2C Chloroplast development%2C Biogenesis of chloroplast ATP synthase
Os02g0154100	1.66966	13.3954	-3.09881	0.00882342	0.0268912	Hypothetical protein.
Os02g0156600	104.693	36.2037	1.52895	0.00755621	0.0235053	Hypothetical conserved gene.
Os02g0157600	8.0826	24.1739	-1.58196	0.0131068	0.0377473	Rhodanese-like domain containing protein
Os02g0157950	225.024	44.1845	2.34487	1.66e-18	3.52e-17	Hypothetical gene.
Os02g0158300	240.073	88.9349	1.43326	7.37e-10	7.89e-09	Sugar isomerase (SIS) domain containing protein.
Os02g0158800	11.8349	51.9559	-2.14063	1.32e-06	9.15e-06	Protein of unknown function DUF246%2C plant family protein.
Os02g0159700	85.2014	221.349	-1.38363	4.16e-10	4.57e-09	Similar to electron transport SCO1/SenC family protein.
Os02g0160800	7.70281	53.4754	-2.83086	1.44e-07	1.15e-06	Hypothetical protein.
Os02g0160900	36.3725	223.107	-2.60681	9e-13	1.26e-11	Protein of unknown function wound-induced domain containing protein.
Os02g0162200	28.4008	4.30505	2.70351	0.000347572	0.00154494	Similar to Early salt stress and cold acclimation-induced protein 2-3.
Os02g0162600	394.152	58.3483	2.74858	5.02e-41	2.93e-39	Conserved hypothetical protein.
Os02g0164300	379.113	109.628	1.7848	3e-19	6.69e-18	Similar to beta-1%2C3-galactosyltransferase sqv-2.
Os02g0166200	1747.5	455.756	1.93684	3.47e-29	1.29e-27	Non-protein coding transcript.
Os02g0167200	2.60108	44.4219	-4.10266	5.23e-09	5.11e-08	Pentatricopeptide repeat domain containing protein.
Os02g0168100	1735.08	691.862	1.32799	1.24e-11	1.58e-10	Similar to 4-hydroxyphenylpyruvate dioxygenase.
Os02g0168800	691.631	1550.54	-1.16466	8.7e-08	7.19e-07	Similar to Porphobilinogen deaminase (Fragment).
Os02g0170000	2007.5	4560.52	-1.18357	1.59e-10	1.82e-09	Conserved hypothetical protein.
Os02g0173100	291.967	2594.18	-3.15429	5.07e-72	7.03e-70	Similar to cytochrome P450.
Os02g0173700	117.594	548.677	-2.21897	1.07e-33	4.83e-32	Similar to RNA binding.
Os02g0174100	365.193	177.465	1.03976	1.58e-09	1.63e-08	Similar to Isoform 2 of Squamosa promoter-binding-like protein 4.
Os02g0174300	93.7596	295.773	-1.64878	4.11e-12	5.46e-11	Hypothetical conserved gene.
Os02g0175000	965.464	259.521	1.89384	6.04e-15	9.94e-14	Ion transporter %2C Na+ transport
Os02g0175950	66.558	27.0561	1.29356	0.000936266	0.00374094	Non-protein coding transcript.
Os02g0176000	448.701	118.964	1.91579	3.39e-19	7.51e-18	Zinc finger%2C B-box domain containing protein.
Os02g0177600	2158.83	777.901	1.47334	1.81e-08	1.65e-07	4-coumarate:coenzyme A ligase%2C Lignin biosynthesis%2C Defense against wounding
Os02g0178800	38.0623	121.851	-1.69367	3.16e-07	2.41e-06	Glossy1(GL1) homolog%2C Cuticular wax biosynthesis%2C Drought resistance
Os02g0179200	1.1142	18.8902	-4.09718	0.000109449	0.000542975	Glutamine amidotransferase class-I domain containing protein.
Os02g0180000	169.416	671.926	-1.98372	9.11e-22	2.38e-20	Similar to Protein phosphatase type-2C.
Os02g0180200	410.155	2139.58	-2.3852	1.07e-40	6.19e-39	Uncharacterised protein family UPF0133 domain containing protein.
Os02g0181300	483.051	968.503	-1.00445	0.00408042	0.0137386	WRKY transcription factor%2C Defense response
Os02g0181900	524.23	159.598	1.72282	2.04e-17	4.03e-16	Similar to ClpB.
Os02g0185200	93.7618	45.586	1.03983	0.000188579	0.000885313	Cytochrome P450 family protein.
Os02g0185300	206.86	27.068	2.93261	8.39e-09	8.01e-08	Cytochrome P450 family protein.
Os02g0186200	0.324107	28.6584	-6.16898	3.51e-06	2.29e-05	Similar to Cytochrome P450 CYP71K14.
Os02g0186500	483.594	238.766	1.0146	1.78e-08	1.62e-07	Similar to Protein kinase-like protein.
Os02g0187100	464.327	1000.86	-1.10774	2.77e-11	3.41e-10	Similar to cyclase.
Os02g0187700	46.5747	283.286	-2.60513	4.1e-20	9.58e-19	Similar to Myb-related protein B (B-Myb) (Myb-related protein 1) (XMYB1).
Os02g0187800	1838.76	708.179	1.37692	0.013175	0.0379312	Cinnamyl-alcohol dehydrogenase%2C Lignin biosynthesis%2C Monolignol biosynthesis
Os02g0188000	3067.26	910.75	1.75348	3.11e-14	4.85e-13	UDP-glucuronosyl/UDP-glucosyltransferase family protein.
Os02g0191200	6.13796	30.6753	-2.34527	0.00103276	0.0040868	Pentatricopeptide repeat domain containing protein.
Os02g0191300	94.4345	334.981	-1.82179	2.51e-17	4.95e-16	Similar to Amino acid transporter-like protein.
Os02g0191600	14.0257	0.98055	3.95111	0.000821057	0.00332196	Basic-leucine zipper (bZIP) transcription factor domain containing protein.
Os02g0193200	86.7266	34.8376	1.33105	0.00688289	0.0216565	Similar to TMV response-related protein.
Os02g0193425	64.2182	6.47688	3.35111	1.55e-09	1.6e-08	Non-protein coding transcript.
Os02g0195500	250.588	542.143	-1.11149	6.96e-07	5.04e-06	Protein of unknown function DUF1680 family protein.
Os02g0198200	197.734	86.2678	1.19095	1.08e-07	8.78e-07	EF-Hand type domain containing protein.
Os02g0199200	51.3558	153.172	-1.56703	9.53e-08	7.84e-07	Disease resistance protein domain containing protein.
Os02g0199300	94.9562	318.565	-1.74959	4.6e-12	6.08e-11	Peptidyl-prolyl cis-trans isomerase%2C FKBP-type domain containing protein.
Os02g0199500	64.1359	142.629	-1.15684	1.12e-05	6.68e-05	Cyclin-like F-box domain containing protein.
Os02g0199800	13.9259	52.5086	-1.92755	2e-05	0.000113596	Similar to No pollen.
Os02g0200300	97.9246	253.361	-1.36947	1.27e-09	1.33e-08	Similar to Beta-1%2C3-glucanase-like protein.
Os02g0201300	116.744	44.873	1.37763	4.6e-06	2.94e-05	Conserved hypothetical protein.
Os02g0202500	257.667	731.354	-1.50606	1.43e-18	3.04e-17	Similar to nucleic acid binding.
Os02g0202900	273.479	122.382	1.16632	7.87e-08	6.55e-07	Similar to ring canal kelch.
Os02g0202950	36.9826	3.51119	3.33377	7.18e-06	4.44e-05	Similar to OSIGBa0125M19.6 protein.
Os02g0203000	1716.66	320.059	2.42592	1.17e-41	7.05e-40	Similar to transcription factor HY5.
Os02g0203300	20.6563	123.888	-2.60462	5.22e-11	6.26e-10	Similar to UDP-glycosyltransferase UGT75E3.
Os02g0204400	197.7	12.3209	3.98319	4.64e-31	1.85e-29	Similar to (6-4)DNA photolyase.
Os02g0204500	373.647	148.282	1.33171	1.89e-10	2.15e-09	Agenet domain containing protein.
Os02g0206700	800.736	81.1703	3.30529	7.67e-23	2.15e-21	UDP-glucuronosyl/UDP-glucosyltransferase family protein.
Os02g0207300	2.55634	12.5323	-2.28267	0.0136567	0.0391084	Non-protein coding transcript.
Os02g0207400	468.216	44.7438	3.4088	1.09e-28	3.93e-27	Similar to UDP-glycosyltransferase UGT99C4.
Os02g0207900	78.8565	178.31	-1.17531	3.38e-07	2.58e-06	Similar to esterase/lipase/thioesterase family protein.
Os02g0208100	964.583	4806.58	-2.31608	2.13e-81	3.69e-79	Similar to plastidic ATP/ADP-transporter.
Os02g0208675	0	6.48975	-4.97803	0.00633246	0.0201389	Hypothetical protein.
Os02g0211000	40.5178	8.07358	2.31685	4.5e-05	0.000241245	Conserved hypothetical protein.
Os02g0211150	5.43679	21.6316	-1.98548	0.00496547	0.0163158	Non-protein coding transcript.
Os02g0212400	33.7339	6.26689	2.45392	0.000976573	0.00388607	Conserved hypothetical protein.
Os02g0220400	447.24	206.183	1.12015	2.8e-08	2.48e-07	GATA transcription factor%2C Chloroplast development%2C Plant architecture
Os02g0221100	15.2573	2.10021	2.86811	0.0118793	0.0347636	Helix-loop-helix DNA-binding domain containing protein.
Os02g0221400	67.122	19.0791	1.83553	1.79e-06	1.22e-05	Non-protein coding transcript.
Os02g0221900	14.8197	1.81956	2.94722	0.00624494	0.0199038	Cytochrome P450 family protein.
Os02g0225900	29.4085	5.86874	2.32793	0.000382403	0.00167907	Conserved hypothetical protein.
Os02g0226200	76.9499	16.942	2.18422	1.48e-05	8.62e-05	HAD-superfamily subfamily IB hydrolase%2C hypothetical 1 protein.
Os02g0226500	13.5271	51.3067	-1.91675	0.000335877	0.00149979	Non-protein coding transcript.
Os02g0227100	22.0859	49.2616	-1.15653	0.0115793	0.0340068	Conserved hypothetical protein.
Os02g0227700	135.3	13.9664	3.27695	0.00490307	0.0161289	Serine/threonine protein kinase-related domain containing protein.
Os02g0229400	7028.94	2754	1.35133	9.04e-29	3.28e-27	Tonoplast monosaccharide transpoter%2C Vacuolar sugar transport
Os02g0230000	43.384	104.801	-1.27802	0.000169172	0.000804104	Conserved hypothetical protein.
Os02g0231700	20.3744	2.61343	2.95307	0.00761817	0.0236724	Protein kinase%2C catalytic domain domain containing protein.
Os02g0232000	49.2386	4.15381	3.58128	4.59e-10	5.01e-09	Similar to Heat shock transcription factor 29 (Fragment).
Os02g0234450	172.095	34.2547	2.32287	3.64e-11	4.43e-10	Hypothetical conserved gene.
Os02g0240300	92.3378	1398.77	-3.91632	9.49e-81	1.63e-78	Similar to Class III peroxidase GvPx2b (Fragment).
Os02g0241600	309.601	651.038	-1.06991	6.28e-10	6.76e-09	Protein kinase%2C core domain containing protein.
Os02g0245800	151.203	60.0406	1.33236	6.45e-06	4.02e-05	Inward rectifying shaker-like potassium channel%2C Negative regulation of OsKAT2 channel activity
Os02g0246900	28.7225	69.222	-1.27377	0.00038905	0.00170512	Conserved hypothetical protein.
Os02g0248200	4.40767	23.1717	-2.34465	0.00390491	0.0132323	Zinc finger%2C RING-type domain containing protein.
Os02g0249200	3.66287	114.828	-4.96999	5.08e-19	1.12e-17	Similar to RING-H2 finger protein ATL5H.
Os02g0249300	88.201	825.963	-3.21676	3.55e-33	1.56e-31	Zinc finger%2C RING/FYVE/PHD-type domain containing protein.
Os02g0258000	75.8943	35.4588	1.09842	0.000349884	0.00155338	Hypothetical conserved gene.
Os02g0258800	2063.45	162.093	3.67303	5.88e-52	4.7e-50	Conserved hypothetical protein.
Os02g0259600	1627.14	3960.56	-1.28361	2.92e-07	2.24e-06	Similar to 50S ribosomal protein L21%2C chloroplast precursor (CL21) (CS-L7).
Os02g0265200	68.8178	33.891	1.03866	0.0157813	0.0442634	WRKY transcription factor 39.
Os02g0265800	2.27314	18.1131	-3.00868	0.00144861	0.00553195	Hypothetical conserved gene.
Os02g0266500	18.0078	79.0138	-2.1097	0.000185458	0.000872064	tRNA(Ile)-lysidine/2-thiocytidine synthase domain containing protein.
Os02g0267000	118.706	384.412	-1.69363	1.87e-14	2.96e-13	Similar to Signal peptidase I (EC 3.4.21.89) (Leader peptidase I).
Os02g0269200	19.2087	462.774	-4.58105	1.31e-48	9.61e-47	Dynein light chain%2C type 1 family protein.
Os02g0273100	162.345	713.019	-2.13397	9.66e-15	1.56e-13	Aminotransferase%2C class IV family protein.
Os02g0273700	1525.28	417.913	1.86764	8.81e-33	3.81e-31	VHS domain containing protein.
Os02g0273800	186.136	871.744	-2.22965	4.84e-28	1.7e-26	Multi antimicrobial extrusion protein MatE domain containing protein.
Os02g0273900	6.54715	19.5909	-1.57459	0.0170682	0.0472933	Conserved hypothetical protein.
Os02g0274900	3358.66	451.913	2.89305	2e-116	7.63e-114	Major facilitator superfamily protein.
Os02g0276900	233.344	97.3093	1.26046	1.7e-08	1.55e-07	Basic helix-loop-helix dimerisation region bHLH domain containing protein.
Os02g0277700	92.3986	25.8208	1.8333	3.35e-06	2.2e-05	Leucine-rich repeat domain containing protein.
Os02g0278400	94.5906	275.017	-1.53344	7.49e-12	9.73e-11	Cytochrome P450 family protein.
Os02g0281200	162.764	66.6445	1.28655	2.36e-05	0.000132453	Similar to NBS-LRR protein (Fragment).
Os02g0282000	150.246	21.4367	2.82053	7.33e-08	6.12e-07	NB-ARC domain containing protein.
Os02g0285800	7615.12	2444.96	1.63928	1.3e-22	3.58e-21	Similar to GTP-binding protein typA (Tyrosine phosphorylated protein A).
Os02g0285900	193.766	43.3249	2.16999	5.54e-15	9.15e-14	No apical meristem (NAM) protein domain containing protein.
Os02g0290500	84.6163	191.861	-1.174	2.92e-07	2.24e-06	Phosphatidylinositol 3-/4-kinase (PI3/4K) family protein%2C Ubiquitin-like domain kinase%2C Control of flowering time
Os02g0291500	126.922	508.46	-1.99729	5.12e-27	1.72e-25	Conserved hypothetical protein.
Os02g0298200	136.417	294.269	-1.10355	5.3e-06	3.36e-05	Similar to Resistance protein candidate (Fragment).
Os02g0298900	28.4502	57.3956	-1.00576	0.00826707	0.0254192	Hypothetical gene.
Os02g0299300	27.3923	322.593	-3.55262	1.85e-44	1.2e-42	Similar to cDNA clone:J023112L03%2C full insert sequence.
Os02g0300700	535.512	252.439	1.08325	1.28e-09	1.34e-08	Similar to Eukaryotic translation initiation factor 1A (EIF-1A) (EIF-4C).
Os02g0302200	93.2984	195.121	-1.06135	0.000225445	0.00104112	Similar to aminotransferase family protein.
Os02g0302700	36.7342	126.131	-1.77123	2.57e-06	1.71e-05	Similar to Nicotianamine aminotransferase A.
Os02g0302900	24.5124	100.464	-2.03925	1.43e-09	1.48e-08	Reticulon family protein.
Os02g0303500	165.657	60.3513	1.46221	9e-08	7.43e-07	Eggshell protein family protein.
Os02g0306401	5030.93	1427.48	1.81791	2.21e-08	1.98e-07	Similar to Nicotianamine aminotransferase A.
Os02g0307800	524.884	1540.92	-1.5531	1.82e-17	3.62e-16	Protein of unknown function DUF3082 domain containing protein.
Os02g0310200	1000.09	2065.84	-1.04584	1.63e-14	2.59e-13	Conserved hypothetical protein.
Os02g0312800	49.089	118.404	-1.25962	9.24e-05	0.000465681	Ankyrin repeat containing protein.
Os02g0314300	1398.32	385.434	1.86189	7.23e-22	1.91e-20	Sodium/calcium exchanger membrane region domain containing protein.
Os02g0320100	109.165	239.812	-1.12788	0.000146354	0.000706618	Bacterial Fmu (Sun)/eukaryotic nucleolar NOL1/Nop2p domain containing protein.
Os02g0321000	12.2524	49.9862	-2.03606	1.45e-05	8.5e-05	Pentatricopeptide repeat domain containing protein.
Os02g0323000	53.7931	19.3566	1.47548	0.000147706	0.000712098	Similar to Felis catus multi-drug resistance related (Fragment).
Os02g0323600	64.9007	15.2712	2.06913	9.31e-07	6.62e-06	Similar to Cytochrome P450-like protein.
Os02g0324700	589.03	1355.44	-1.20357	8.63e-10	9.19e-09	Similar to senescence-associated protein.
Os02g0325600	42.5144	140.468	-1.73288	0.000353911	0.0015702	Nitrate-inducible and autorepressible transcriptional repressor%2C Nitrogen response
Os02g0326500	56.0788	126.068	-1.17626	9.11e-06	5.52e-05	Similar to targeting protein-related.
Os02g0332800	87.0267	187.219	-1.09767	0.000572778	0.00241004	Hypothetical gene.
Os02g0453100	12.3407	1.54038	3.05332	0.00341373	0.0117879	Conserved hypothetical protein.
Os02g0453500	17.5657	206.774	-3.55868	0.00600197	0.019253	Similar to mitochondrial glycoprotein.
Os02g0459600	11.1453	30.5457	-1.44308	0.00683724	0.0215257	Protein kinase%2C catalytic domain domain containing protein.
Os02g0460200	2370.56	893.731	1.40708	2.59e-12	3.49e-11	Similar to OSIGBa0131F24.5 protein.
Os02g0465600	118.205	24.3895	2.28649	0.000118476	0.000583799	Kelch-type beta propeller domain containing protein.
Os02g0465900	1989.02	4672.76	-1.23211	3.16e-13	4.6e-12	ChaC-like protein family protein.
Os02g0467600	11.9628	0	6.19236	0.000536857	0.00227673	Similar to Cinnamate 4-hydroxylase CYP73.
Os02g0468400	1870.39	475.526	1.97744	6.63e-29	2.43e-27	Lipid-binding START domain containing protein.
Os02g0470000	53.2555	216.021	-2.01635	3e-11	3.68e-10	Pentatricopeptide repeat domain containing protein.
Os02g0474000	665.234	2573.09	-1.95044	2.28e-53	1.9e-51	F-box associated interaction domain domain containing protein.
Os02g0475400	3179.25	1532.09	1.05392	9.92e-11	1.16e-09	Bile acid:sodium symporter family protein.
Os02g0475500	44.1129	113.71	-1.36248	2.79e-06	1.85e-05	NB-ARC domain containing protein.
Os02g0482200	71.4974	19.4258	1.87193	6.83e-06	4.24e-05	Hypothetical genes.
Os02g0483500	279.68	113.859	1.29786	4.97e-08	4.24e-07	Transferase family protein.
Os02g0484900	0.324107	7.40985	-4.21456	0.0139286	0.0397962	Non-protein coding transcript.
Os02g0490000	2.96992	16.4633	-2.4794	0.00225896	0.00818797	Zinc finger%2C RING/FYVE/PHD-type domain containing protein.
Os02g0491400	1900.32	894.296	1.08706	9.76e-12	1.25e-10	Similar to Peptidylprolyl isomerase.
Os02g0496500	391.788	1035.59	-1.39922	4.42e-14	6.83e-13	HhH-GPD domain domain containing protein.
Os02g0497500	126.014	280.058	-1.15363	2.21e-09	2.25e-08	Similar to DNA repair protein Rad50.
Os02g0498100	39.7445	155.333	-1.96085	7.53e-10	8.06e-09	Hypothetical protein.
Os02g0498300	901.91	143.656	2.6491	3.48e-47	2.48e-45	Similar to non-imprinted in Prader-Willi/Angelman syndrome region protein 1.
Os02g0498666	535.099	153.084	1.80308	3.69e-13	5.33e-12	Non-protein coding transcript.
Os02g0499000	3225.08	832.449	1.95268	1.25e-55	1.14e-53	Similar to DNA binding protein.
Os02g0503700	82.7595	16.9855	2.26237	2.93e-07	2.25e-06	Similar to Cytochrome P450 CYP81L6.
Os02g0504000	704.882	239.531	1.5578	6.75e-19	1.47e-17	Similar to Cytochrome P450 CYP81L6.
Os02g0506600	6237.08	2601.59	1.26187	1.29e-15	2.22e-14	Heat shock protein DnaJ%2C cysteine-rich domain domain containing protein.
Os02g0507400	1060.69	3312.68	-1.64185	2.57e-32	1.09e-30	Protein of unknown function DUF493 family protein.
Os02g0513800	61.8373	182.027	-1.55534	2.55e-07	1.97e-06	Ovarian tumour%2C otubain domain containing protein.
Os02g0515125	113.684	26.1683	2.10537	1.43e-09	1.48e-08	Hypothetical conserved gene.
Os02g0517750	3.3835	21.7127	-2.70319	0.00111761	0.00438774	Hypothetical gene.
Os02g0517900	148.666	47.7685	1.63436	5.79e-06	3.65e-05	Aminotransferase-like%2C plant mobile domain domain containing protein.
Os02g0518100	728.347	196.211	1.89241	1.04e-31	4.27e-30	Protein of unknown function DUF803 family protein.
Os02g0518400	105.531	42.222	1.31559	3.92e-05	0.000212219	Hypothetical protein.
Os02g0518500	307.451	138.288	1.15267	7.12e-09	6.85e-08	Similar to Zinc finger%2C C2H2-type.
Os02g0519700	100.863	42.0627	1.25883	5.03e-05	0.000267162	Conserved hypothetical protein.
Os02g0525100	162.398	482.588	-1.56944	1.6e-12	2.19e-11	Conserved hypothetical protein.
Os02g0525600	1102.6	3593.52	-1.70333	7.35e-31	2.91e-29	Similar to H0502B11.1 protein.
Os02g0525900	323.335	654.88	-1.02055	3.33e-07	2.54e-06	Similar to Acetyl-coenzyme A synthetase 2 (EC 6.2.1.1) (Acetate--CoA ligase 2) (Acyl-activating enzyme 2).
Os02g0526600	15.9791	40.8311	-1.35021	0.00676723	0.0213293	Peptidase C12%2C ubiquitin carboxyl-terminal hydrolase 1 domain containing protein.
Os02g0526700	105.521	14.668	2.86335	2.88e-14	4.5e-13	Conserved hypothetical protein.
Os02g0527100	96.2356	280.665	-1.54426	5.19e-10	5.63e-09	DEAD-like helicase%2C N-terminal domain containing protein.
Os02g0527600	738.945	286.123	1.37225	1.34e-15	2.3e-14	Similar to CTR1-like protein kinase.
Os02g0527700	0.417415	6.05543	-3.93414	0.0174488	0.0481993	Hypothetical protein.
Os02g0530600	45.9289	135.829	-1.57087	3.74e-08	3.24e-07	Poly(ADP-ribose) polymerase%2C regulatory region domain containing protein.
Os02g0531450	18.6974	75.9472	-1.99876	2.72e-06	1.81e-05	Conserved hypothetical protein.
Os02g0532800	3251.98	521.893	2.64229	1.29e-50	1e-48	7TM GPCR%2C rhodopsin-like domain containing protein.
Os02g0533000	2358.54	1109.15	1.08898	8.24e-10	8.8e-09	FeS cluster biogenesis domain containing protein.
Os02g0533700	27.4206	94.733	-1.77153	8.82e-07	6.29e-06	Conserved hypothetical protein.
Os02g0533800	303.056	921.042	-1.60188	4.19e-29	1.55e-27	Similar to ATPase inhibitor.
Os02g0536500	945.17	291.269	1.6983	0.00347267	0.0119491	Similar to H0622F05.5 protein.
Os02g0537200	72.67	148.092	-1.02358	4.2e-05	0.000226305	Cyclin-like F-box domain containing protein.
Os02g0538400	49.9343	104.577	-1.05904	0.0032525	0.0112815	Armadillo-like helical domain containing protein.
Os02g0539100	3413.73	995.702	1.7779	3.54e-33	1.56e-31	Similar to Digalactosyldiacylglycerol synthase 1.
Os02g0539600	358.643	3310.46	-3.20402	3.94e-101	9.42e-99	SANT domain%2C DNA binding domain containing protein.
Os02g0540400	1.62492	11.0031	-2.8386	0.0127278	0.0368249	Similar to Yarrowia lipolytica chromosome C of strain CLIB99 of Yarrowia lipolytica.
Os02g0541150	2.87661	14.6061	-2.3381	0.0076285	0.0236938	Hypothetical protein.
Os02g0541300	11.8797	42.0654	-1.82841	0.000197032	0.000922369	Hypothetical conserved gene.
Os02g0541325	794.779	2234.21	-1.49167	3.17e-22	8.52e-21	Similar to Serine decarboxylase.
Os02g0541500	2.22456	14.5408	-2.70749	0.00734731	0.0229477	Similar to predicted protein.
Os02g0542400	92.315	462.834	-2.32904	8.87e-31	3.5e-29	Conserved hypothetical protein.
Os02g0543900	6.16736	54.3748	-3.17567	2.57e-07	1.98e-06	Similar to OSIGBa0159H11-OSIGBa0137A07.4 protein.
Os02g0550800	134.413	44.0102	1.60915	0.00335107	0.0115944	Ammonium transporter family protein.
Os02g0552100	15.8814	36.9067	-1.20425	0.0106171	0.0315326	Pentatricopeptide repeat domain containing protein.
Os02g0555100	11.7455	39.4743	-1.74449	0.000214345	0.000993867	Pentatricopeptide repeat domain containing protein.
Os02g0555200	9.75609	1.07305	3.10038	0.00874384	0.0266857	Conserved hypothetical protein.
Os02g0555600	204.626	96.1901	1.08989	3.91e-05	0.000211942	Amino acid-binding ACT domain containing protein.
Os02g0555700	72.2352	5.4031	3.76462	3.13e-13	4.56e-12	Similar to Chaperone protein dnaJ 10 (AtJ10) (AtDjC10).
Os02g0555832	79.7923	11.3306	2.82987	2.51e-12	3.39e-11	Hypothetical gene.
Os02g0555900	1614.12	382.69	2.07633	1.86e-39	1.03e-37	Similar to H0315A08.7 protein.
Os02g0556100	614.669	272.718	1.1734	2.66e-13	3.89e-12	NAD(P)-binding domain containing protein.
Os02g0556800	17079.6	3378.42	2.33815	1.39e-52	1.14e-50	Similar to proline-rich family protein.
Os02g0556900	327.714	38.2131	3.10253	1.36e-44	8.84e-43	DDT domain containing protein.
Os02g0558100	937	447.728	1.0647	2.1e-15	3.55e-14	Similar to Chloride channel (Fragment).
Os02g0563000	17.8758	150.491	-3.08124	2.15e-15	3.64e-14	Hypothetical conserved gene.
Os02g0564700	12.0811	2.03029	2.56812	0.00949478	0.0286093	Similar to BHLH transcription factor.
Os02g0565150	121.297	29.0519	2.0589	6.46e-11	7.66e-10	Conserved hypothetical protein.
Os02g0566000	52.7994	110.522	-1.07105	0.00201738	0.00742393	Similar to stem-specific protein TSJT1.
Os02g0566800	164.828	74.4053	1.14738	6.46e-07	4.71e-06	Similar to Avr9 elicitor response protein.
Os02g0568200	123.663	32.8634	1.9002	1.97e-05	0.00011236	NPH3 domain containing protein.
Os02g0568600	135.079	14.1072	3.26383	7.63e-06	4.7e-05	Hypothetical conserved gene.
Os02g0569000	12.2567	0	6.22108	5e-05	0.000265867	Cytochrome P450 family protein.
Os02g0571800	19.4963	3.38325	2.49523	0.000628766	0.00261593	Terpene synthase-like domain containing protein.
Os02g0571900	9.01896	0	5.78045	0.00416983	0.0139932	Cytochrome P450 family protein.
Os02g0573500	23.6399	7.74779	1.6219	0.00750499	0.023377	Similar to Monosaccharide transporter 1.
Os02g0574500	697.35	97.5353	2.83281	2.69e-32	1.14e-30	General substrate transporter domain containing protein.
Os02g0574800	0.696785	23.2096	-4.98627	3.31e-05	0.000181397	Ethylene insensitive 3 domain containing protein.
Os02g0575500	7329.82	2240.1	1.71037	1.88e-16	3.47e-15	Similar to ABC transporter-like.
Os02g0575700	3301.53	533.809	2.62809	1.12e-34	5.32e-33	Similar to OSIGBa0097P08.1 protein.
Os02g0577100	315.262	1312.26	-2.05677	4.58e-29	1.69e-27	Zinc finger%2C RING/FYVE/PHD-type domain containing protein.
Os02g0577300	143.982	306.697	-1.09036	1.06e-08	9.99e-08	Similar to predicted protein.
Os02g0578000	52.3531	10.4095	2.35129	4.28e-06	2.76e-05	Hypothetical protein.
Os02g0578300	31.4879	12.6241	1.30958	0.0114949	0.0338078	Similar to H0815C01.4 protein.
Os02g0578400	28.7793	437.047	-3.9388	1.55e-55	1.4e-53	Photosystem II oxygen evolving complex protein PsbQ family protein.
Os02g0579300	7.80323	0.256608	4.61287	0.00375925	0.012803	Similar to DNA binding protein.
Os02g0580400	79.6229	29.5442	1.4334	0.000150529	0.000723721	Dynein light chain%2C type 1 family protein.
Os02g0581400	159.352	439.409	-1.46043	9.95e-09	9.39e-08	Conserved hypothetical protein.
Os02g0581500	269.681	772.984	-1.51826	4e-21	1e-19	Alpha/beta hydrolase fold-1 domain containing protein.
Os02g0581900	69.6471	143.884	-1.04308	0.000131828	0.0006419	Similar to Pentatricopeptide repeat protein PPR986-12.
Os02g0582800	48.5402	6.32321	2.93188	0.000730467	0.00299316	Conserved hypothetical protein.
Os02g0588600	290.377	118.336	1.29358	2.4e-11	2.96e-10	Conserved hypothetical protein.
Os02g0588700	298.623	148.769	1.00941	1.76e-06	1.2e-05	Conserved hypothetical protein.
Os02g0591000	175.137	445.997	-1.34664	5.93e-09	5.75e-08	Conserved hypothetical protein.
Os02g0591900	2104.27	472.87	2.15326	1.22e-41	7.32e-40	Protein kinase%2C catalytic domain domain containing protein.
Os02g0592833	18.3182	57.7673	-1.65585	0.000496283	0.00212038	Protein of unknown function DUF581 family protein.
Os02g0593500	5809.03	1554.92	1.90186	1.13e-44	7.41e-43	Phosphate transporter family protein.
Os02g0594651	158.293	52.531	1.59995	8.79e-10	9.36e-09	Hypothetical gene.
Os02g0594700	142.943	48.1293	1.57406	9.67e-07	6.87e-06	Similar to Non-phototropic hypocotyl 3.
Os02g0595800	436.977	134.138	1.70715	2.57e-20	6.05e-19	Similar to Eukaryotic initiation factor 4B (Fragment).
Os02g0596000	946.297	2672.48	-1.49817	4.64e-10	5.06e-09	Rhodanese-like domain containing protein.
Os02g0598500	67.0155	147.103	-1.12324	0.00012518	0.000612476	Protein phosphatase 2C family protein.
Os02g0603800	12613.4	4512.36	1.48327	9.81e-15	1.58e-13	Similar to Isoprenoid biosynthesis-like protein (Fragment).
Os02g0603900	23.2404	5.00811	2.26629	0.0163169	0.0455424	Hypothetical protein.
Os02g0606000	276.933	630.483	-1.18801	1.48e-11	1.87e-10	Glycine-rich protein (GRP)%2C Regulation of chloroplast development at early leaf stage
Os02g0606200	2792.04	816.026	1.7763	2.91e-32	1.23e-30	Zinc finger%2C B-box domain containing protein.
Os02g0606400	8.54531	0	5.69909	0.000783801	0.00318641	Hypothetical protein.
Os02g0607700	24.0323	7.58368	1.66028	0.0168988	0.046888	Short-chain dehydrogenase/reductase SDR domain containing protein.
Os02g0608000	128.898	11.4216	3.4733	1.88e-11	2.35e-10	Protein of unknown function DUF1218 domain containing protein.
Os02g0608500	326.649	915.847	-1.48558	4.63e-22	1.23e-20	Similar to Ankyrin-kinase protein (Fragment).
Os02g0608600	964.67	2035.8	-1.07789	2.16e-08	1.94e-07	Amino acid-binding ACT domain containing protein.
Os02g0609000	21.5589	91.2107	-2.09513	4.24e-05	0.000228622	Hypothetical protein.
Os02g0609900	40.7548	5.43685	2.89426	0.000393871	0.0017231	Leucine-rich repeat%2C N-terminal domain containing protein.
Os02g0610500	1928.09	673.714	1.5187	3.41e-13	4.94e-12	CO-like protein containing two B-box zinc finger domains and one CCT domain%2C Constitutive flowering repressor
Os02g0610700	1855.27	710.703	1.38495	7.72e-27	2.56e-25	Conserved hypothetical protein.
Os02g0611200	7541.75	1456.2	2.3729	1.65e-84	3.15e-82	S-adenosylmethionine decarboxylase%2C Polyamine biosynthesis%2C Abiotic stress
Os02g0613900	65.1785	163.395	-1.32723	7.95e-07	5.71e-06	Similar to Adenine phosphoribosyltransferase 2 (EC 2.4.2.7) (APRT).
Os02g0617600	755.636	162.252	2.21955	1.06e-27	3.66e-26	Protein phosphatase 2A%2C regulatory subunit PR55 domain containing protein.
Os02g0617700	20.6237	79.0236	-1.96011	0.00012277	0.000602249	Nucleic acid-binding%2C OB-fold domain containing protein.
Os02g0617800	2432.89	1029.78	1.23938	1.74e-18	3.68e-17	Hypothetical gene.
Os02g0618200	618.685	2284	-1.88626	4.06e-38	2.17e-36	Circadian-associated rice pseudo response regulator%2C Control of flowering time
Os02g0618400	0	16.3654	-6.336	6.39e-05	0.000331762	R2R3-type MYB transcription factor%2C Adaptive growth regulation
Os02g0619600	179.172	24.2441	2.87298	5.72e-18	1.17e-16	Zinc finger%2C RING/FYVE/PHD-type domain containing protein.
Os02g0620400	370.765	182.176	1.02216	2.37e-08	2.12e-07	RmlC-like jelly roll fold domain containing protein.
Os02g0620600	83.2494	24.4822	1.78169	1.29e-06	8.97e-06	Ammonium transporter%2C Ammonium uptake
Os02g0622500	427.842	141.312	1.59967	3.22e-16	5.86e-15	Conserved hypothetical protein.
Os02g0624100	3.24929	18.8096	-2.5137	0.00111765	0.00438774	EGF-type aspartate/asparagine hydroxylation site domain containing protein.
Os02g0625100	8.40671	40.8627	-2.27399	1.1e-05	6.56e-05	Hypothetical conserved gene.
Os02g0626400	9786.39	4866.2	1.00808	9.16e-10	9.73e-09	Phenylalanine ammonia-lyase (EC 4.3.1.5).
Os02g0626600	200.281	4.03558	5.62111	0.00268614	0.00953312	Similar to Phenylalanine ammonia-lyase.
Os02g0627100	1005.27	85.4012	3.55761	8.2e-06	5.02e-05	Similar to Phenylalanine ammonia-lyase (EC 4.3.1.5).
Os02g0627700	167.681	52.5642	1.67339	5.52e-11	6.59e-10	Similar to ATCNGC15.
Os02g0628600	299.647	129.148	1.21049	3.37e-10	3.74e-09	Similar to Auxin response factor 8.
Os02g0629000	9.92243	55.5173	-2.46098	7.78e-06	4.79e-05	Protein of unknown function DUF584 family protein.
Os02g0629200	8667.05	1641.08	2.40047	3.7e-47	2.63e-45	Similar to cDNA clone:001-039-E03%2C full insert sequence.
Os02g0631200	839.542	400.486	1.06525	1.35e-08	1.25e-07	Homeodomain-like containing protein.
Os02g0632800	160.823	366.723	-1.18836	5.08e-05	0.000269539	Wall-associated kinase%2C Positive regulation of rice blast resistance
Os02g0633200	90.1793	225.239	-1.31987	2.48e-08	2.21e-07	Pentatricopeptide repeat domain containing protein.
Os02g0633300	519.363	1073.79	-1.04718	1.09e-10	1.26e-09	EspB-like protein.
Os02g0635200	858.247	354.906	1.27354	1.04e-17	2.09e-16	Similar to Nitrilase 2 (EC 3.5.5.1).
Os02g0636300	93.7036	353.817	-1.91569	1.81e-19	4.09e-18	DEAD-like helicase%2C N-terminal domain containing protein.
Os02g0636600	25.1447	124.655	-2.30244	1e-11	1.28e-10	GRAM domain containing protein.
Os02g0639100	52.9197	213.27	-2.01379	4.3e-11	5.21e-10	Similar to H0801D08.12 protein.
Os02g0640800	17.0039	1.63288	3.31299	0.00067488	0.00278752	Similar to Carbonyl reductase 1.
Os02g0642200	261.331	10.469	4.70822	2.49e-32	1.06e-30	Similar to Remorin.
Os02g0643000	1166.78	197.83	2.55932	5.33e-52	4.27e-50	Similar to VAP27.
Os02g0645100	65.3483	31.9838	1.03313	0.00770676	0.023903	Kinesin%2C motor region domain containing protein.
Os02g0646200	13.0337	129.66	-3.28347	9.29e-16	1.62e-14	Zinc finger%2C B-box domain containing protein.
Os02g0646500	493.34	217.298	1.18296	8.15e-07	5.84e-06	Aldehyde dehydrogenase domain containing protein.
Os02g0649300	96.4076	2.60129	5.19327	2.89e-16	5.28e-15	HD-ZIP I protein%2C Transcription activator%2C Stress response%2C Panicle development
Os02g0649400	316.782	18.4848	4.12297	1.06e-34	5.03e-33	Similar to predicted protein.
Os02g0649750	34.0097	12.7406	1.41055	0.00422759	0.0141671	Hypothetical protein.
Os02g0649900	47.4844	96.2754	-1.02064	0.00143763	0.00549798	Metal-nicotianamine (NA) transporter%2C Fe and Mn transport to the endosperm
Os02g0650300	0	19.4236	-6.58185	4.44e-06	2.85e-05	Iron-phytosiderophore transporter%2C Iron homeostasis
Os02g0651900	202.573	86.8871	1.22892	5.55e-07	4.09e-06	Hypothetical protein.
Os02g0652000	394.95	95.1093	2.06084	3.34e-24	9.99e-23	PREG-like protein.
Os02g0652600	1377.24	3075.92	-1.15932	2.88e-06	1.91e-05	Ribosomal protein L19 family protein.
Os02g0653300	113.369	358.351	-1.65725	2.38e-15	4.02e-14	Conserved hypothetical protein.
Os02g0653400	37.4648	119.273	-1.66763	5.06e-08	4.32e-07	Similar to OSIGBa0101C23.8 protein.
Os02g0654300	37.2738	77.0931	-1.04845	0.00386311	0.0131094	Similar to Protein kinase KIPK.
Os02g0658200	37.8963	2.29807	4.02191	5.68e-07	4.18e-06	Zinc finger%2C PHD-type domain containing protein.
Os02g0658500	296.996	144.445	1.04531	2.23e-06	1.5e-05	Similar to Leucine Rich Repeat family protein.
Os02g0661100	197.199	1030.68	-2.38971	7.93e-20	1.83e-18	Similar to Trehalose-6-phosphate phosphatase.
Os02g0661800	34.3039	134.754	-1.96715	4.35e-10	4.76e-09	Phosphatidic acid phosphatase type 2/haloperoxidase domain containing protein.
Os02g0661900	9.18858	205.214	-4.44171	2.3e-30	8.97e-29	Similar to OSIGBa0143N19.13 protein.
Os02g0662700	1114.31	286.596	1.95863	2.37e-45	1.59e-43	GRAS (GAI-RGA-SCR) plant-specific transcription factor%2C Maintenance of shoot apical meristem indeterminacy%2C Regulation of vegetative to reproductive phase change
Os02g0663100	1369.56	489.275	1.48332	6.65e-30	2.53e-28	GRAS (GAI-RGA-SCR) plant-specific transcription factor%2C Maintenance of shoot apical meristem indeterminacy%2C Regulation of vegetative to reproductive phase change
Os02g0663800	1.02089	23.7534	-4.45631	2.08e-05	0.000117816	Similar to Actin-depolymerizing factor (ADF).
Os02g0663900	1.81482	32.1455	-4.1305	1.4e-06	9.69e-06	Similar to Phosphoribosyltransferase (Fragment).
Os02g0666200	20790.6	6248.03	1.73434	8.72e-48	6.25e-46	Aquaporin.
Os02g0666250	107.694	16.3725	2.74296	5.65e-14	8.66e-13	Hypothetical gene.
Os02g0666700	22.1229	84.9329	-1.94159	4.97e-06	3.17e-05	Permease for cytosine/purines%2C uracil%2C thiamine%2C allantoin family protein.
Os02g0667500	38.1095	5.34435	2.84795	5.38e-05	0.000284473	Similar to tetracycline transporter protein.
Os02g0668000	41.0126	10.1971	2.00451	9.15e-05	0.000461554	Membrane protein%2C At2g17000%2C predicted domain containing protein.
Os02g0668400	68.0982	169.626	-1.31229	2.57e-08	2.28e-07	tRNA pseudouridine synthase family protein.
Os02g0668500	240.653	1238.51	-2.36204	4.82e-28	1.7e-26	Cellular retinaldehyde-binding/triple function%2C C-terminal domain containing protein.
Os02g0669100	1841.41	598.777	1.619	6.65e-14	1.02e-12	Dehydrin family protein.
Os02g0669366	117.873	39.7593	1.56247	0.000400132	0.00174642	Hypothetical gene.
Os02g0670500	891.487	334.456	1.41825	2.02e-17	3.99e-16	Rapid ALkalinization Factor family protein.
Os02g0671200	779.595	337.516	1.20928	2.64e-08	2.34e-07	Protein of unknown function DUF295 domain containing protein.
Os02g0671300	79.1507	17.8373	2.12482	3.75e-07	2.83e-06	Basic helix-loop-helix dimerisation region bHLH domain containing protein.
Os02g0671400	208.338	63.2148	1.7178	9.37e-11	1.1e-09	Hypothetical gene.
Os02g0672700	36.1761	83.1587	-1.20139	0.000145602	0.000703633	DNA-directed RNA polymerase%2C M/15 kDa subunit domain containing protein.
Os02g0673500	472.437	184.124	1.35791	0.000436522	0.00188834	Basic helix-loop-helix dimerisation region bHLH domain containing protein.
Os02g0674233	1.39357	762.179	-9.02057	1.82e-33	8.17e-32	Hypothetical conserved gene.
Os02g0675800	1060.94	141.73	2.90256	7.65e-51	5.99e-49	Cyclin-like F-box domain containing protein.
Os02g0676800	1.53545	20.4996	-3.78079	0.000156701	0.000750515	Similar to Dehydration responsive element binding protein 1E (DREB1E protein).
Os02g0677300	12.703	55.8576	-2.14816	0.00105569	0.00417002	Similar to CRT/DRE binding factor 1.
Os02g0678200	4830.06	2334.51	1.04898	5.95e-06	3.74e-05	SPX-MFS protein%2C Pi homeostasis
Os02g0678400	935.816	335.862	1.47729	2.25e-23	6.45e-22	NAD(P)-binding domain containing protein.
Os02g0680500	35.257	104.678	-1.5579	7.79e-06	4.79e-05	Pentatricopeptide repeat domain containing protein.
Os02g0680600	4120.13	1963.9	1.06973	1.06e-10	1.23e-09	Similar to 2-C-methyl-D-erythritol 2%2C4-cyclodiphosphate synthase%2C chloroplast precursor (EC 4.6.1.12) (MECPS) (MECDP-synthase).
Os02g0680700	2535.54	514.862	2.30164	3.27e-41	1.93e-39	Similar to DNA binding protein.
Os02g0681200	285.992	860.456	-1.58927	1.68e-08	1.53e-07	Zinc finger%2C RING/FYVE/PHD-type domain containing protein.
Os02g0681632	326.487	152.572	1.09559	6.84e-06	4.24e-05	Peptidoglycan-binding Lysin subgroup domain containing protein.
Os02g0681700	471.64	222.179	1.08425	0.000201463	0.000940264	Serine/threonine protein kinase-related domain containing protein.
Os02g0681900	337.799	87.3819	1.95085	7.54e-24	2.21e-22	GRAS transcription factor domain containing protein.
Os02g0682300	17.8829	71.7524	-2.00701	0.000270163	0.00123015	RING-type E3 ligase%2C Negative regulation of cuticular wax biosynthesis%2C Drought stress response
Os02g0682700	24.3143	54.2406	-1.1644	0.00405031	0.013653	Similar to protein binding protein.
Os02g0683800	3.57779	45.2865	-3.72443	4.25e-07	3.18e-06	Conserved hypothetical protein.
Os02g0683900	206.268	432.597	-1.07097	3.44e-08	3.01e-07	Protein of unknown function DUF1084 family protein.
Os02g0685200	51.6335	4.28079	3.57349	2.36e-05	0.00013242	MYB transcription factor%2C Transcriptional activator in mediating stress and rhythm responsivegene expression
Os02g0685900	67.2056	139.893	-1.05901	0.000127883	0.000623958	Similar to Calcium dependent protein kinase.
Os02g0686100	53.8095	18.1772	1.56242	0.000812834	0.00329325	Similar to RING-H2 finger protein ATL1B.
Os02g0688800	50.8544	9.3928	2.4374	2.17e-07	1.7e-06	Non-protein coding transcript.
Os02g0689132	40.9007	12.1565	1.74148	0.000582299	0.00244541	Similar to EIL transcription factor.
Os02g0689700	179.041	432.06	-1.27066	1.65e-12	2.26e-11	Ribosomal protein L18P/L5E family protein.
Os02g0689900	315.332	50.7945	2.6292	1.8e-12	2.45e-11	TGF-beta receptor%2C type I/II extracellular region family protein.
Os02g0690000	10.6601	53.8716	-2.32081	0.000129715	0.000632313	Conserved hypothetical protein.
Os02g0693400	19.9694	58.9428	-1.55767	0.000128336	0.00062594	Peptidase C19%2C ubiquitin carboxyl-terminal hydrolase 2 family protein.
Os02g0693500	1775.74	441.524	2.01065	1.65e-30	6.45e-29	Similar to OSIGBa0142I02-OSIGBa0101B20.17 protein.
Os02g0694700	0.324107	12.9055	-5.01814	0.000535469	0.00227158	Zinc finger%2C RING-type domain containing protein.
Os02g0694800	527.811	1118.38	-1.08339	1.7e-10	1.94e-09	Similar to ATP binding / protein kinase.
Os02g0695200	12.9612	0.256608	5.34059	0.000355097	0.00157493	Similar to P-type R2R3 Myb protein (Fragment).
Os02g0695800	120.322	242.288	-1.01237	4.54e-05	0.000243117	Similar to oligopeptide transporter 4.
Os02g0696900	136.813	37.0619	1.90239	4.09e-09	4.05e-08	Myb-like DNA-binding domain%2C SHAQKYF class domain containing protein.
Os02g0697400	249.437	103.802	1.26085	1.16e-06	8.16e-06	4-coumarate:coenzyme A ligase%2C Flavonoid biosynthesis
Os02g0697500	842.443	353.798	1.25445	1.83e-09	1.88e-08	Similar to Selenium-binding protein-like.
Os02g0697550	146.001	69.1353	1.08312	0.000362876	0.00160483	Hypothetical protein.
Os02g0697800	433.714	187.259	1.21098	9.79e-11	1.14e-09	Similar to Secretory carrier-associated membrane protein 5.
Os02g0697900	69.2973	29.7518	1.21497	0.00435204	0.0145268	Hypothetical protein.
Os02g0698000	50014.9	21513.9	1.21711	1.55e-10	1.78e-09	Similar to Phosphoribulokinase%2C chloroplast precursor (EC 2.7.1.19) (Phosphopentokinase) (PRKase) (PRK).
Os02g0699000	57.1717	14.1305	2.02004	0.00674834	0.0212815	Tonoplast localized low-affinity nitrate transporter%2C Nitrate accumulation and homeostasis
Os02g0699300	86.6545	39.0618	1.13942	0.00055355	0.00233849	Similar to ADP-ribosylation factor-like protein.
Os02g0700100	33.7031	96.5749	-1.5042	8.66e-05	0.000439536	Similar to WD-repeat protein.
Os02g0700300	174.793	50.3912	1.79153	3.63e-10	4e-09	Similar to Phosphate starvation response regulator-like protein.
Os02g0700400	786.833	49.9287	3.98879	3.01e-93	6.66e-91	Homodimeric diiron-carboxylate protein%2C Cyanide-resistant respiration in mitochondria%2C Reactive oxygen species (ROS) scavenging
Os02g0701700	77.3373	26.6992	1.54678	0.000159393	0.000762024	Conserved hypothetical protein.
Os02g0702351	2.22456	36.0529	-4.02823	9.66e-07	6.86e-06	Hypothetical conserved gene.
Os02g0704300	2547.66	73.9122	5.09905	1.17e-81	2.04e-79	Conserved hypothetical protein.
Os02g0704600	1797.35	670.632	1.42087	2.01e-20	4.77e-19	Conserved hypothetical protein.
Os02g0704966	145.809	363.307	-1.3166	1.37e-11	1.74e-10	Hypothetical conserved gene.
Os02g0705100	9140.8	733.563	3.63986	9.88e-61	1.03e-58	Alpha/beta hydrolase fold-1 domain containing protein.
Os02g0706400	1355.9	301.926	2.16696	1.26e-33	5.68e-32	Similar to RADIALIS.
Os02g0706500	60.3075	131.607	-1.12377	7.9e-06	4.85e-05	ATPase%2C AAA-type%2C core domain containing protein.
Os02g0707200	21.2505	6.9901	1.63089	0.0111345	0.0328802	Similar to Dof-like protein 34.
Os02g0707900	65.4885	178.307	-1.44495	1.02e-07	8.35e-07	Rossmann-like alpha/beta/alpha sandwich fold domain containing protein.
Os02g0708100	957.66	2122.21	-1.14756	2.63e-18	5.49e-17	Similar to Carbamoyl phosphate synthetase small subunit (EC 6.3.5.5).
Os02g0710800	203.418	493.378	-1.27734	7.64e-15	1.25e-13	Similar to ATP binding / ATP-dependent DNA helicase/ ATP-dependent helicase/ helicase/ nucleic acid binding.
Os02g0711200	23.7659	74.1317	-1.62518	2.09e-05	0.000118382	Anion-transporting ATPase family protein.
Os02g0711900	83.799	19.8939	2.08039	1.32e-08	1.23e-07	Similar to groundhog protein 7.
Os02g0712700	34.6583	136.263	-1.97892	0.000778057	0.00316599	Concanavalin A-like lectin/glucanase domain containing protein.
Os02g0714600	147.539	609.75	-2.04857	5.61e-16	1e-14	Ribose-phosphate pyrophosphokinase 4 (EC 2.7.6.1) (Phosphoribosyl pyrophosphate synthetase 4).
Os02g0715300	594.445	291.356	1.02717	3.16e-11	3.87e-10	Conserved hypothetical protein.
Os02g0716800	116.095	237.096	-1.02851	0.0133363	0.0383131	TGF-beta receptor%2C type I/II extracellular region family protein.
Os02g0718100	739.022	86.1317	3.1011	0.0139913	0.0399494	Non-protein coding transcript.
Os02g0718600	697.413	323.821	1.10709	0.00376427	0.0128119	Conserved hypothetical protein.
Os02g0720100	23.3976	5.58809	2.03558	0.00159516	0.0060373	Cupredoxin domain containing protein.
Os02g0720700	386.083	161.196	1.25572	8.91e-10	9.47e-09	Similar to Chloride channel protein CLC-f (AtCLC-f). Splice isoform 2.
Os02g0724000	38.0192	109.564	-1.52398	2.1e-06	1.42e-05	CONSTANS-like protein%2C Heading promotion under long-day condition
Os02g0724850	54.3812	26.227	1.04188	0.009507	0.0286363	Hypothetical gene.
Os02g0725000	383.399	118.959	1.68983	2.45e-14	3.85e-13	Similar to Protein kinase G11A (EC 2.7.1.-) (Fragment).
Os02g0725600	43.1898	97.7322	-1.18697	0.000549852	0.00232447	tRNA (guanine-N1-)-methyltransferase%2C eukaryotic domain containing protein.
Os02g0726500	31.0121	72.8853	-1.24918	0.00101977	0.00404207	Protein of unknown function DUF246%2C plant domain containing protein.
Os02g0726700	97.8968	29.5144	1.71766	0.00401383	0.0135561	Helix-loop-helix DNA-binding domain containing protein.
Os02g0726833	59.8029	18.0253	1.72134	0.00823049	0.0253245	Non-protein coding transcript.
Os02g0728300	366.562	162.744	1.16985	1.37e-07	1.1e-06	Similar to ASC1-like protein 2.
Os02g0728401	62.3543	30.4507	1.02142	0.00387792	0.0131527	Hypothetical gene.
Os02g0729300	169.704	55.6889	1.60252	1.21e-10	1.4e-09	Zinc finger%2C CCHC retroviral-type domain containing protein.
Os02g0729350	182.005	18.7846	3.2734	4.56e-16	8.22e-15	Hypothetical conserved gene.
Os02g0729400	10255.2	1983.51	2.37031	2.09e-53	1.75e-51	Similar to Extracellular calcium sensing receptor.
Os02g0730600	34.1593	2.20484	3.89066	8.84e-08	7.3e-07	Similar to predicted protein.
Os02g0730900	45.2386	138.014	-1.60715	4.75e-08	4.07e-07	Pentatricopeptide repeat domain containing protein.
Os02g0731300	657.538	257.663	1.34901	1.19e-16	2.24e-15	Non-protein coding transcript.
Os02g0731700	143.336	1225.32	-3.09224	2.84e-22	7.67e-21	Similar to CONSTANS-like 1 protein.
Os02g0731800	6.12152	63.067	-3.30494	2.03e-08	1.83e-07	Hypothetical protein.
Os02g0732200	49.9593	233.36	-2.23039	1.06e-08	9.96e-08	Armadillo-like helical domain containing protein.
Os02g0733200	88.5701	241.231	-1.44074	5.23e-11	6.27e-10	Conserved hypothetical protein.
Os02g0733400	3.1118	15.0547	-2.29885	0.0158002	0.044307	Conserved hypothetical protein.
Os02g0733800	291.865	714.848	-1.29224	1.55e-13	2.31e-12	SET domain containing protein.
Os02g0733900	12.0701	33.2717	-1.48512	0.00774041	0.0239876	Conserved hypothetical protein.
Os02g0735200	9177.86	1477.55	2.63508	3.38e-69	4.4e-67	Glutamine synthetase shoot isozyme (EC 6.3.1.2) (Glutamate--ammonia ligase) (Clone lambda-GS28).
Os02g0735800	153.021	676.37	-2.14165	9.84e-26	3.11e-24	Pentatricopeptide repeat domain containing protein.
Os02g0736400	360.543	813.36	-1.17616	4.27e-10	4.68e-09	Aldolase-type TIM barrel domain containing protein.
Os02g0738200	166.197	3.81757	5.46036	0.0121386	0.0353847	Zinc finger%2C RING/FYVE/PHD-type domain containing protein.
Os02g0738300	27.66	0.641886	5.50693	0.000364574	0.00161072	Conserved hypothetical protein.
Os02g0738350	147.066	2.72923	5.73532	0.00125054	0.00485087	Similar to JHL23J11.5 protein.
Os02g0740600	359.526	172.911	1.05322	0.0148203	0.0419486	Conserved hypothetical protein.
Os02g0740800	1.06563	19.4532	-4.14762	0.000143643	0.000695056	Hypothetical protein.
Os02g0740900	1.94903	17.1624	-3.19809	0.000764349	0.00311551	WD-40 repeat containing protein.
Os02g0743400	620.473	227.578	1.44735	5.4e-11	6.46e-10	Auxin transport protein REH1.
Os02g0743450	15.0886	3.38325	2.12219	0.00818589	0.025205	Hypothetical protein.
Os02g0743700	389.317	1070.43	-1.45928	4.73e-16	8.49e-15	Similar to RING-H2 finger protein ATL1Q.
Os02g0744000	1085.84	4542	-2.06391	2.06e-45	1.39e-43	Similar to NDF6 (NDH DEPENDENT FLOW 6).
Os02g0744700	4657.66	833.245	2.48333	9.18e-42	5.59e-40	Similar to Starch synthase isoform zSTSII-2 (EC 2.4.1.21).
Os02g0745200	4.59045	23.59	-2.33819	0.00128732	0.00498133	Hypothetical gene.
Os02g0745250	8.63039	39.0317	-2.18725	6.93e-05	0.000357496	Similar to NAC domain class transcription factor.
Os02g0750400	108.821	379.603	-1.80828	6.83e-13	9.67e-12	Pentatricopeptide repeat domain containing protein.
Os02g0751600	1397.09	3582.45	-1.35877	6.41e-23	1.8e-21	Peptidyl-prolyl cis-trans isomerase%2C FKBP-type domain containing protein.
Os02g0752000	211.072	493.701	-1.22812	6.38e-10	6.87e-09	Cellular retinaldehyde-binding/triple function%2C C-terminal domain containing protein.
Os02g0753300	400.223	892.391	-1.15877	1.64e-12	2.24e-11	Lipoxygenase%2C LH2 domain containing protein.
Os02g0753700	26.2881	1.45833	4.16438	0.000158701	0.00075913	VQ domain containing protein.
Os02g0754300	1322.78	4202.36	-1.66765	2.4e-08	2.14e-07	Ribosomal protein L29 family protein.
Os02g0754700	367.247	737.479	-1.00596	1.25e-09	1.31e-08	Similar to Histidyl-tRNA synthetase (EC 6.1.1.21).
Os02g0755000	137.67	375.642	-1.45424	4.15e-09	4.1e-08	Putative methyltransferase%2C Pectin synthesis and methylesterification%2C Root development%2C Cellular adhesion
Os02g0756800	735.842	144.355	2.34396	6.97e-15	1.14e-13	Phosphate-induced protein 1 conserved region family protein.
Os02g0757100	11.5229	102.978	-3.18133	3.48e-07	2.64e-06	Similar to Phi-1 protein.
Os02g0759000	19.35	1.91279	3.28188	0.000376628	0.00165758	Similar to DNA binding protein.
Os02g0759500	163.861	65.8074	1.31474	3.1e-08	2.73e-07	Pentatricopeptide repeat domain containing protein.
Os02g0759900	6903.8	2550.23	1.43708	9.74e-22	2.54e-20	Similar to threonine endopeptidase.
Os02g0760000	816.597	283.579	1.52274	2.73e-17	5.37e-16	Similar to chaperone protein dnaJ.
Os02g0761100	16.463	42.4858	-1.37263	0.0126566	0.0366592	Similar to Cyclophilin-40 (Expressed protein).
Os02g0762200	9.36697	31.1861	-1.71096	0.0070516	0.0221239	Zinc finger%2C CCHC-type domain containing protein.
Os02g0762800	3.33876	19.2304	-2.52926	0.00149894	0.00571009	Similar to ATRAD54/CHR25 (ARABIDOPSIS HOMOLOG OF RAD54)%3B ATP binding / DNA binding / helicase.
Os02g0764100	14.6663	576.325	-5.2661	5.95e-73	8.46e-71	Similar to DNA-binding protein RAV1.
Os02g0764500	2504.64	965.478	1.37517	6.02e-19	1.31e-17	Similar to Lhca5 protein.
Os02g0767500	3576.24	1195.99	1.58002	7.36e-16	1.3e-14	Mitochondrial phosphate transporter.
Os02g0768100	9.46906	30.174	-1.68952	0.00218145	0.00794451	Hypothetical protein.
Os02g0768300	60.4401	4.88988	3.65881	6.66e-10	7.16e-09	Protein of unknown function DUF6%2C transmembrane domain containing protein.
Os02g0770700	30.9701	74.7328	-1.27271	8.96e-05	0.000452379	Peptidase C50%2C separase domain containing protein.
Os02g0771100	2580.71	660.513	1.96588	1.88e-31	7.62e-30	Ortholog of Arabidopsis CONSTITUTIVE PHOTOMORPHOGENIC1%2C Regulation of the onset of the adult phase%2C Regulation of vegetative-reproductive phase change and the time of flowering
Os02g0771666	88.5663	20.6984	2.08972	4.76e-09	4.66e-08	Hypothetical gene.
Os02g0771700	449.137	87.3649	2.35713	1.53e-17	3.06e-16	Glycoside hydrolase%2C family 17 protein.
Os02g0773500	69.3038	1878.02	-4.75431	9.25e-92	2e-89	Protein of unknown function DUF3464 domain containing protein.
Os02g0774100	8.48796	1584.46	-7.49514	4.74e-114	1.64e-111	Similar to thioredoxin-like 5.
Os02g0775100	1321.55	431.589	1.61497	3.41e-25	1.06e-23	Manganese (Mn) cation diffusion facilitator (Mn-CDF)%2C Mn tolerance
Os02g0775900	8.03075	31.6437	-2.00536	0.000545407	0.00230853	Conserved hypothetical protein.
Os02g0776900	1.20751	8.89002	-2.96521	0.0179586	0.0494017	Transcription activator%2C Gibberellin (GA)-induced stem elongation
Os02g0777400	33.201	121.003	-1.8679	5.31e-05	0.000281165	Similar to ER (ERECTA)%3B transmembrane receptor protein kinase.
Os02g0779300	48.8732	15.6099	1.62878	0.000815852	0.00330497	Conserved hypothetical protein.
Os02g0780700	366.911	885.927	-1.27159	3.44e-15	5.74e-14	Lipase%2C class 3 family protein.
Os02g0781000	73.8136	184.397	-1.3195	7.9e-07	5.68e-06	Pectin lyase fold/virulence factor domain containing protein.
Os02g0781300	0	5.21472	-4.67966	0.0145871	0.0414079	Similar to AP2/ERF domain-containing transcription factor.
Os02g0782300	750.486	240.152	1.63851	1.67e-17	3.32e-16	Similar to Heat shock-like protein.
Os02g0782366	276.646	97.5256	1.49647	8.41e-10	8.98e-09	Hypothetical genes.
Os02g0784900	227.349	612.855	-1.42606	4.61e-12	6.1e-11	RmlC-like jelly roll fold domain containing protein.
Os02g0785900	6.40911	21.2359	-1.71028	0.0148427	0.0420067	Similar to nucleotide binding.
Os02g0786900	38.9113	0.279915	6.93155	6.62e-08	5.56e-07	Similar to Pathogenesis-related protein PR-1 precursor.
Os02g0788500	189.534	690.815	-1.86655	2.53e-18	5.31e-17	Similar to DNA binding / nuclease.
Os02g0791700	98.1292	46.7234	1.08306	0.000387984	0.00170101	Similar to STE20/SPS1-related proline-alanine-rich protein kinase.
Os02g0794500	72.959	211.781	-1.53585	8.74e-06	5.32e-05	Similar to Serine carboxypeptidase II precursor (EC 3.4.16.6) (Carboxypeptidase D) (Bri1 suppressor 1) [Contains: Serine carboxypeptidase II chain A%3B Serine carboxypeptidase II chain B].
Os02g0795800	22.0974	47.6896	-1.10783	0.00674649	0.0212807	Similar to BHLH transcription factor.
Os02g0797400	3.62252	28.2299	-3.02306	0.000947576	0.00377982	MCM family protein.
Os02g0798200	1124.53	456.415	1.30059	7.74e-12	1e-10	Zinc finger%2C RING/FYVE/PHD-type domain containing protein.
Os02g0798800	59.6517	131.657	-1.14504	3.93e-06	2.55e-05	Leucine-rich repeat%2C cysteine-containing subtype containing protein.
Os02g0799000	464.441	1023.36	-1.13944	7.25e-17	1.38e-15	Similar to DNA-binding protein phosphatase 2C.
Os02g0799100	38.8867	94.8682	-1.27389	0.000200325	0.000935287	Shugoshin%2C Synaptonemal complex stabilization%2C Protection of centromeric cohesion in meiosis
Os02g0799300	369.33	1068.67	-1.53353	3.41e-13	4.94e-12	Similar to H0306F03.12 protein.
Os02g0799600	234.152	478.389	-1.03067	1.43e-07	1.15e-06	Conserved hypothetical protein.
Os02g0799700	385.089	1469.59	-1.92935	3.84e-28	1.36e-26	Similar to serine-rich protein.
Os02g0803600	47.8079	16.0532	1.5587	0.000828811	0.00334921	Longin domain containing protein.
Os02g0805800	3625.63	1419.25	1.35363	4.04e-14	6.25e-13	Aminoglycoside phosphotransferase domain containing protein.
Os02g0806600	2871.8	1406.85	1.02902	1.56e-21	4.03e-20	ENTH/VHS domain containing protein.
Os02g0807000	86.0801	24.0919	1.82948	7.49e-05	0.000384728	Similar to Phosphoenolpyruvate carboxylase kinase 1.
Os02g0807800	49.0578	15.1079	1.68843	0.00995387	0.0298118	Hypothetical conserved gene.
Os02g0809800	252.826	33.0425	2.92912	1.15e-31	4.7e-30	Phosphate (Pi) transporter%2C Root-to-shoot Pi transfer
Os02g0810500	41.903	16.5669	1.33138	0.00629222	0.0200246	RabGAP/TBC domain containing protein.
Os02g0810600	94.7062	39.9771	1.25459	0.000111015	0.000549914	Hypothetical conserved gene.
Os02g0814000	2432.83	587.174	2.04879	9.08e-23	2.53e-21	Protein of unknown function DUF862%2C eukaryotic domain containing protein.
Os02g0815700	91.1542	0.361971	8.16037	3.18e-11	3.89e-10	Similar to D1 protease (Fragment).
Os02g0816100	478.814	194.545	1.30203	1.77e-13	2.63e-12	HAD-superfamily hydrolase%2C subfamily IA%2C variant 2 protein.
Os02g0816200	25.5895	3.63986	2.77455	6.07e-05	0.00031684	Lipase%2C GDSL domain containing protein.
Os02g0816600	6478.63	447.669	3.85526	1.36e-161	9.95e-159	Similar to ABC(yeast) homolog1.
Os02g0816700	72.0382	27.7931	1.37146	4.58e-05	0.000245265	Conserved hypothetical protein.
Os02g0817500	271.079	133.224	1.01755	5.6e-06	3.54e-05	Potassium channel%2C voltage-dependent%2C beta subunit%2C KCNAB-related domain containing protein.
Os02g0817700	2565.41	5941.66	-1.21133	3.45e-23	9.84e-22	Similar to 3-ketoacyl-CoA thiolase (Fragment).
Os02g0818000	11512.9	29856.2	-1.37467	4.23e-13	6.07e-12	Similar to Brown planthopper-induced resistance protein 1.
Os02g0819500	2228.5	1112.09	1.00233	4.99e-16	8.94e-15	Ovarian tumour%2C otubain domain containing protein.
Os02g0821800	87.0451	197.552	-1.18496	4.51e-08	3.87e-07	Similar to Fibrillarin-2.
Os02g0822600	767.095	2168.41	-1.49949	2.48e-08	2.21e-07	Similar to 50S ribosomal protein L9.
Os02g0822900	21.2196	3.95522	2.40871	0.017342	0.0479459	Hypothetical conserved gene.
Os02g0823100	9094.35	1400.53	2.69895	8.83e-21	2.15e-19	Similar to Plasma membrane intrinsic protein (Plasma membrane integral protein ZmPIP1-5).
Os02g0823900	626.158	46.8399	3.7605	6.22e-61	6.5e-59	Hypothetical conserved gene.
Os02g0824500	42.2381	14.8418	1.50569	0.000945578	0.00377357	Similar to Remorin.
Os02g0826100	104.994	546.159	-2.37141	8.9e-29	3.23e-27	Similar to RNA helicase (Fragment).
Os02g0826200	210.843	565.95	-1.42251	3.58e-09	3.56e-08	NAD(P)-binding domain containing protein.
Os02g0827400	322.575	0	10.9447	1.15e-19	2.63e-18	Similar to predicted protein.
Os02g0827600	64.7167	959.174	-3.89793	3.3e-39	1.81e-37	Protein of unknown function DUF3531 domain containing protein.
Os02g0829200	2100.59	805.477	1.38335	1.2e-22	3.32e-21	C2 calcium-dependent membrane targeting domain containing protein.
Os02g0829400	317.221	148.072	1.10085	7.91e-08	6.58e-07	Conserved hypothetical protein.
Os02g0829600	2209.97	685.726	1.68847	9.38e-42	5.7e-40	Similar to Sperm protamine P1 (Po1) [Contains: Sperm protamine P2 (Po2) (Main protamine)].
Os02g0829800	39.9852	118.254	-1.56678	3.32e-06	2.17e-05	Pentatricopeptide repeat domain containing protein.
Os02g0829850	331.408	4.41042	6.23313	4.59e-42	2.81e-40	Conserved hypothetical protein.
Os02g0830000	10.8948	33.9891	-1.61879	0.00659959	0.0208799	Pentatricopeptide repeat domain containing protein.
Os02g0831000	315.815	152.582	1.05456	1.86e-05	0.000106752	Hypothetical protein.
Os02g0831200	121.347	295.201	-1.27929	2.21e-07	1.73e-06	Protein of unknown function DUF177 family protein.
Os02g0831800	192.387	400.184	-1.05927	8.28e-06	5.07e-05	Similar to 3-hydroxy-3-methylglutaryl-coenzyme A reductase 2.
Os02g0832200	172.125	544.162	-1.65569	3.26e-21	8.26e-20	Similar to chloroplast channel forming outer membrane protein.
Os02g0833050	18.7995	66.4267	-1.82153	9.99e-07	7.09e-06	Pentatricopeptide repeat domain containing protein.
Os02g0833100	44.989	114.014	-1.33381	0.00026164	0.00119465	Similar to antiporter/ drug transporter.
Os02g0833900	4.63574	22.7576	-2.31444	0.0108486	0.0321369	Similar to Peroxidase 64 precursor (EC 1.11.1.7) (Atperox P64) (PRXR4) (ATP17a).
Os03g0100100	119.415	59.843	1.00485	0.00581302	0.018713	Pectinesterase inhibitor domain containing protein.
Os03g0100200	5120.97	2094.68	1.29036	1.87e-22	5.12e-21	Transcriptional coactivator/pterin dehydratase family protein.
Os03g0101000	23.8707	114.214	-2.24568	5.04e-10	5.48e-09	Similar to AMP binding protein.
Os03g0102600	50.8215	190.731	-1.90002	7.49e-10	8.02e-09	Conserved hypothetical protein.
Os03g0102700	29.7569	1.02643	4.74686	8.27e-05	0.000421107	Similar to Expansin-B7.
Os03g0106100	3.20839	52.9905	-4.01219	1.73e-08	1.58e-07	Non-protein coding transcript.
Os03g0106200	14.3907	160.815	-3.46103	2.32e-23	6.66e-22	Conserved hypothetical protein.
Os03g0106250	3.75946	21.6081	-2.47312	0.00237819	0.0085646	Non-protein coding transcript.
Os03g0107100	12.3822	46.5311	-1.90591	0.000120605	0.000593511	Hypothetical conserved gene.
Os03g0108600	1139.79	3064.96	-1.42618	2.16e-14	3.41e-13	Similar to DEAD-box ATP-dependent RNA helicase 50.
Os03g0109800	406.185	32.7335	3.65322	3.6e-29	1.33e-27	Hypothetical conserved gene.
Os03g0110500	2.13126	13.7462	-2.66053	0.00805901	0.0248696	KIP1-like domain containing protein.
Os03g0113000	229.61	82.8147	1.47655	0.00155598	0.00590382	Serine/threonine protein kinase domain containing protein.
Os03g0113500	27.2137	79.043	-1.54515	0.016872	0.0468334	Conserved hypothetical protein.
Os03g0114000	31.1872	4.19969	2.8517	3.76e-05	0.000204193	Similar to Kinesin.
Os03g0114700	42.6975	90.8256	-1.09636	0.00123466	0.00479631	Non-protein coding transcript.
Os03g0114800	142.983	322.393	-1.17373	1.11e-09	1.17e-08	Protein of unknown function DUF791 family protein.
Os03g0115000	12.1514	39.2262	-1.69206	0.00289645	0.0101889	Cupredoxin domain containing protein.
Os03g0115300	58.8707	242.2	-2.03471	9.7e-12	1.25e-10	Pentatricopeptide repeat domain containing protein.
Os03g0116300	1352.96	614.276	1.13762	1.52e-14	2.42e-13	Similar to catalytic/ hydrolase.
Os03g0116800	677.936	224.582	1.59728	1.01e-21	2.64e-20	Similar to F-box protein.
Os03g0118450	494.916	141.707	1.79695	1.67e-19	3.79e-18	Non-protein coding transcript.
Os03g0118600	225.26	746.44	-1.72922	1.86e-14	2.95e-13	Similar to Dihydrodipicolinate reductase-like protein.
Os03g0118800	90.8191	30.7442	1.55937	3.03e-06	2e-05	Similar to Hydroxymethylglutaryl-CoA synthase.
Os03g0119900	57.8783	24.4169	1.22947	0.00431409	0.0144203	Similar to Histone H4.
Os03g0120100	745.425	361.146	1.04689	2.51e-13	3.68e-12	Protein of unknown function DUF284%2C transmembrane eukaryotic family protein.
Os03g0120425	0.648214	9.26413	-3.71053	0.00943684	0.0284641	Non-protein coding transcript.
Os03g0121700	935.545	2466.79	-1.39916	8.11e-13	1.14e-11	Similar to Nascent polypeptide-associated complex alpha subunit-like protein 3 (NAC-alpha-like protein 3) (Alpha-NAC-like protein 3).
Os03g0122000	219.237	794.934	-1.8534	2.77e-19	6.18e-18	Serine/threonine protein kinase domain containing protein.
Os03g0122200	1111.51	2588.89	-1.2201	5.18e-07	3.83e-06	Similar to 50S ribosomal protein L11.
Os03g0123500	29.534	80.7183	-1.46167	0.00461219	0.0152694	Similar to HOS66 protein.
Os03g0125000	1695.54	4961.73	-1.54926	1.56e-08	1.43e-07	Similar to 50S ribosomal protein L5%2C chloroplast.
Os03g0125100	418.577	110.831	1.90768	2.17e-13	3.2e-12	Beta-carotene hydroxylase%2C Drought and oxidative stress resistance
Os03g0125900	765.836	346.063	1.14516	8.68e-14	1.31e-12	Hypothetical conserved gene.
Os03g0126825	218.725	98.875	1.13987	3.87e-05	0.000209769	Hypothetical gene.
Os03g0126850	22.0085	1.75037	3.64717	4.53e-05	0.000242797	Conserved hypothetical protein.
Os03g0127000	138.118	62.3042	1.14437	2.9e-06	1.92e-05	Similar to cell growth defect factor 2.
Os03g0127500	58.4044	14.9911	1.95012	5.48e-05	0.000289236	bZIP transcription factor%2C bZIP-1 domain containing protein.
Os03g0127600	14.8485	43.522	-1.52947	0.00148366	0.00565595	Forkhead-associated domain containing protein.
Os03g0127900	1598.02	514.773	1.63258	9.33e-34	4.25e-32	Cation/H+ exchanger domain containing protein.
Os03g0127950	831.895	264.325	1.65243	6.01e-22	1.59e-20	Similar to inner membrane protein ybaL.
Os03g0128500	14.484	39.4599	-1.43951	0.00181336	0.0067448	Similar to DNA polymerase delta small subunit (EC 2.7.7.7).
Os03g0128800	3328.27	730.97	2.18815	2.79e-36	1.39e-34	Conserved hypothetical protein.
Os03g0129300	77544.8	27613.6	1.48968	8.89e-27	2.93e-25	Similar to Glyceraldehyde-3-phosphate dehydrogenase (EC 1.2.1.13) (Fragment).
Os03g0129800	184.095	49.6498	1.898	1.97e-14	3.11e-13	Similar to Putataive InsB from Escherichia coli.
Os03g0130700	66.4367	145.793	-1.12893	4.52e-06	2.9e-05	Conserved hypothetical protein.
Os03g0130750	37.3301	78.0083	-1.05913	0.00139562	0.0053518	Similar to predicted protein.
Os03g0131200	55557.8	24246.5	1.19625	2.22e-11	2.76e-10	Catalase%2C Hydrogen peroxide-induced leaf cell death
Os03g0131800	74.485	30.2007	1.31031	0.00105915	0.00418118	Similar to H0211B05.1 protein.
Os03g0131900	89.874	256.782	-1.51057	5.07e-09	4.95e-08	Chloroplast signal recognition particle 43 KD protein%2C Chloroplast development and photosynthesis
Os03g0132000	825.035	316.756	1.37896	1.55e-14	2.47e-13	Similar to 4-coumarate-CoA ligase-like protein.
Os03g0132900	823.217	104.638	2.97459	8.58e-06	5.23e-05	Similar to Chitinase 11.
Os03g0133400	1118.12	2847.95	-1.34941	5.23e-07	3.86e-06	Peptidoglycan-binding Lysin subgroup domain containing protein.
Os03g0133500	29.5559	74.6889	-1.3482	0.00625353	0.0199215	Similar to Adenosine monophosphate binding protein 1 AMPBP1.
Os03g0133800	37.987	183.74	-2.27678	2.58e-16	4.73e-15	Similar to predicted protein.
Os03g0134500	66.6401	28.6666	1.21493	0.000610059	0.0025502	Cytochrome p450 (CYP78A9).
Os03g0136700	64.0382	183.364	-1.51732	4.13e-10	4.53e-09	Similar to pentatricopeptide (PPR) repeat-containing protein.
Os03g0138000	102.139	33.2397	1.61326	2.35e-06	1.57e-05	Conserved hypothetical protein.
Os03g0138700	1063	2924.91	-1.45971	2.36e-21	6.03e-20	TGF-beta receptor%2C type I/II extracellular region family protein.
Os03g0138900	193.758	488.888	-1.33341	4.67e-09	4.58e-08	Conserved hypothetical protein.
Os03g0140200	207.72	433.241	-1.0611	6.17e-05	0.000321312	Similar to Cytochrome P450 86A1 (EC 1.14.-.-) (CYPLXXXVI) (P450-dependent fatty acid omega-hydroxylase).
Os03g0140700	1413.96	346.178	2.02979	6.49e-41	3.77e-39	Tetratricopeptide-like helical domain containing protein.
Os03g0141200	4861.65	561.799	3.11401	1.19e-112	3.89e-110	Similar to Beta-amylase PCT-BMYI (EC 3.2.1.2).
Os03g0142500	24.6081	1.54038	4.02689	0.000830209	0.00335364	Zinc finger%2C RING/FYVE/PHD-type domain containing protein.
Os03g0142800	1755.74	672.376	1.38573	6.31e-11	7.5e-10	Similar to MRP-like ABC transporter.
Os03g0145900	23.1232	160.168	-2.81512	6.2e-17	1.19e-15	Similar to CHY zinc finger family protein%2C expressed.
Os03g0146300	141.022	886.963	-2.65439	1.45e-53	1.22e-51	Similar to Cyclin-dependent kinases regulatory subunit.
Os03g0146800	3.66726	23.5223	-2.73916	0.00355107	0.0121807	Non-protein coding transcript.
Os03g0149200	85.5737	32.189	1.40014	0.00108986	0.0042889	HR-like lesion-inducer family protein.
Os03g0149300	719.037	309.033	1.21615	3.28e-11	4e-10	Protein of unknown function DUF6%2C transmembrane domain containing protein.
Os03g0149400	96.9888	195.258	-1.00703	4.71e-06	3.01e-05	Tetratricopeptide-like helical domain containing protein.
Os03g0149700	13.4075	39.5974	-1.57557	0.00184817	0.00686848	Zinc finger%2C RING/FYVE/PHD-type domain containing protein.
Os03g0149800	13.1275	63.3877	-2.26992	3.27e-07	2.49e-06	Similar to RING-H2 finger protein ATL1D.
Os03g0150200	4.7285	0	4.85533	0.0151874	0.0428395	Similar to Ethylene-responsive transcription factor 5 (Ethylene-responsive element binding factor 5 homolog) (EREBP-4) (NtERF4).
Os03g0151600	49.8269	108.076	-1.12057	0.000406348	0.00177003	Acyl-CoA N-acyltransferase domain containing protein.
Os03g0151700	179.361	388.963	-1.11692	1.98e-10	2.25e-09	Similar to WD repeat protein (Fragment).
Os03g0152000	66.0505	237.103	-1.8457	1.02e-07	8.33e-07	Heavy metal transport/detoxification protein domain containing protein.
Os03g0152600	1826.27	650.609	1.48989	2.81e-16	5.14e-15	Conserved hypothetical protein.
Os03g0152700	213.628	706.864	-1.72611	1.94e-21	4.96e-20	Pseudouridine synthase domain containing protein.
Os03g0153100	43.0062	0.793132	5.63192	2.55e-08	2.27e-07	Similar to FAD binding domain containing protein%2C expressed.
Os03g0153400	323.269	128.736	1.32616	4.28e-06	2.76e-05	Similar to EMB1374.
Os03g0153500	95.7103	2.53137	5.19812	3.38e-13	4.9e-12	Similar to FAD binding domain containing protein%2C expressed.
Os03g0156700	327.904	130.982	1.32259	2.51e-10	2.81e-09	Nickel/cobalt transporter%2C high-affinity domain containing protein.
Os03g0157400	2841.62	1214.44	1.22567	8.12e-20	1.87e-18	ABC transporter-like domain containing protein.
Os03g0157800	762.128	1956.38	-1.35973	9.09e-25	2.77e-23	Hypothetical conserved gene.
Os03g0158300	1501.64	3788.28	-1.33466	2.29e-27	7.85e-26	Glycoside hydrolase-type carbohydrate-binding domain containing protein.
Os03g0159400	21.3323	85.3682	-1.99571	3.18e-06	2.09e-05	Protein of unknown function DUF623%2C plant domain containing protein.
Os03g0159900	1251.26	2640.23	-1.07615	6.05e-13	8.58e-12	Hypothetical conserved gene.
Os03g0161200	3944.13	707.704	2.47647	3.9e-41	2.29e-39	Similar to Sulphate transporter.
Os03g0161400	76.9685	28.8048	1.41356	0.000583969	0.00244962	Similar to IQ calmodulin-binding motif family protein%2C expressed.
Os03g0161900	5445.47	806.994	2.75267	7.16e-45	4.71e-43	Heat stress transcriptioon factor%2C High-temperature stress tolerance
Os03g0162000	9.66279	42.6648	-2.15563	9.52e-05	0.000477969	Flavin-containing monooxygenase (FMO)%2C Auxin biosynthesis
Os03g0162400	55.227	126.887	-1.19527	5.79e-06	3.65e-05	Hypothetical protein.
Os03g0162500	315.675	858.966	-1.44077	6.04e-12	7.89e-11	Protein of unknown function DUF506%2C plant family protein.
Os03g0162900	130.721	305.542	-1.22617	6.81e-07	4.94e-06	Pentatricopeptide repeat domain containing protein.
Os03g0163000	42.3067	94.0555	-1.16151	0.00996489	0.0298355	Hypothetical conserved gene.
Os03g0163100	601.755	1594.57	-1.40545	2.61e-14	4.09e-13	Protein of unknown function DUF1012 family protein.
Os03g0163200	180.131	711.084	-1.97986	6.47e-20	1.5e-18	Protein of unknown function DUF247%2C plant family protein.
Os03g0166000	49.8897	113.772	-1.19227	0.000191458	0.000897389	Alba%2C DNA/RNA-binding protein family protein.
Os03g0167500	341.2	875.581	-1.35955	2.95e-25	9.14e-24	Receptor-like membrane Ring-H2 (RMR) protein%2C Sorting receptor in transporting vicilin-like storage proteins
Os03g0167550	28.0213	75.8549	-1.43057	6.91e-05	0.000357035	Hypothetical gene.
Os03g0167775	7.79117	0.793132	3.21173	0.017327	0.0479145	Hypothetical protein.
Os03g0168100	1.06563	20.8441	-4.27244	0.00865863	0.0264625	Late embryogenesis abundant protein repeat containing protein.
Os03g0168550	0.372678	6.72062	-4.08188	0.0113804	0.0335086	Similar to predicted protein.
Os03g0169300	7.83975	39.9271	-2.32586	1.66e-05	9.6e-05	Pentatricopeptide repeat domain containing protein.
Os03g0169400	33.9639	224.43	-2.70634	4.1e-20	9.59e-19	Ribosomal protein L18/L5 domain containing protein.
Os03g0170100	13.3896	96.7048	-2.86073	9.82e-09	9.28e-08	Conserved hypothetical protein.
Os03g0170500	2517.49	813.698	1.63056	2.89e-15	4.85e-14	Similar to Putativ eribonuclease P.
Os03g0172100	27.7496	204.876	-2.87815	7.74e-23	2.16e-21	Similar to Leucine zipper protein.
Os03g0174500	370.122	846.136	-1.19384	1.37e-13	2.06e-12	Similar to Adenylosuccinate synthetase%2C chloroplast precursor (EC 6.3.4.4) (IMP-- aspartate ligase) (AdSS) (AMPSase) (Fragment).
Os03g0174800	283.16	98.6186	1.52509	3.51e-13	5.08e-12	Conserved hypothetical protein.
Os03g0175800	42.9892	103.934	-1.27299	0.00141325	0.00541341	Positive regulator of auxin response and transport%2C Regulation of grain size
Os03g0176700	1890.87	74.467	4.66664	7.3e-106	2e-103	Conserved hypothetical protein.
Os03g0177000	338.502	709.169	-1.06635	9.86e-11	1.15e-09	Acyl-CoA N-acyltransferase domain containing protein.
Os03g0178100	3223.24	963.286	1.74243	6.53e-29	2.4e-27	Similar to Copper-translocating P-type ATPase family protein%2C expressed.
Os03g0178200	510.616	1044.9	-1.03261	2.91e-06	1.92e-05	Protein of unknown function YGGT family protein.
Os03g0178400	538.571	46.7516	3.51792	1.36e-70	1.84e-68	Alpha/beta hydrolase fold-1 domain containing protein.
Os03g0178500	309.718	30.7105	3.33866	1.71e-37	8.88e-36	Alpha/beta hydrolase family protein.
Os03g0179000	78.7409	258.648	-1.71133	6.87e-14	1.05e-12	Similar to Tubulin-tyrosine ligase family protein%2C expressed.
Os03g0179100	7.5801	27.4897	-1.87152	0.0078523	0.0242946	Similar to predicted protein.
Os03g0179400	188.843	46.5688	2.02191	1.4e-05	8.2e-05	Drought-inducible receptor-like cytoplasmic kinase%2C Drought tolerance%2C Regulator of grain yield
Os03g0179700	10.6727	28.9094	-1.46158	0.0165745	0.0461098	Similar to OSIGBa0140O07.11 protein.
Os03g0180300	4660.86	1397.15	1.73722	6.12e-36	3.02e-34	Similar to Ataxin-2 C-terminal region family protein%2C expressed.
Os03g0180800	15.6295	102.479	-2.71823	3.36e-05	0.000183589	TIFY domain-containing transcriptional regulator%2C Salt and dehydration stress tolerance
Os03g0181100	285.655	1676.52	-2.55339	3.44e-06	2.25e-05	Tify domain containing protein.
Os03g0181400	2.41118	21.4803	-3.22936	0.000612285	0.00255828	Similar to ubiquitin thiolesterase.
Os03g0181800	651.615	251.086	1.37524	4.69e-14	7.24e-13	Protein of unknown function DUF936%2C plant family protein.
Os03g0183100	340.292	799.083	-1.23148	3.69e-12	4.93e-11	SAP-like protein BP-73 (OsBP-73) (Riaa1).
Os03g0183500	34.5086	384.816	-3.47675	6.38e-05	0.00033169	Protein of unknown function DUF581 family protein.
Os03g0184100	1.90046	867.109	-8.88162	1.86e-39	1.03e-37	Conserved hypothetical protein.
Os03g0184550	6.8183	65.5396	-3.21763	7.71e-07	5.55e-06	Similar to Dihydroflavonol-4-reductase.
Os03g0186950	31.4523	101.199	-1.67137	2.76e-06	1.84e-05	Similar to CUTA.
Os03g0187500	274.743	127.194	1.11055	6.03e-08	5.09e-07	Leucine-rich repeat%2C cysteine-containing subtype containing protein.
Os03g0188100	415.03	14.5038	4.84895	8.2e-51	6.38e-49	Similar to transparent testa 12 protein.
Os03g0188500	158.958	349.528	-1.14186	0.00153411	0.00583138	Glutelin family protein.
Os03g0189400	435.249	188.257	1.21091	1.81e-06	1.24e-05	Similar to Alcohol dehydrogenase ADH.
Os03g0190100	281.542	1207.3	-2.10302	3.95e-27	1.33e-25	UbiA prenyltransferase family protein.
Os03g0190300	100.929	10.42	3.28879	8.27e-15	1.34e-13	Similar to protein binding protein.
Os03g0191100	1191.04	423.757	1.49042	8.58e-25	2.62e-23	Mitochondrial carrier protein domain containing protein.
Os03g0191900	140.193	20.2085	2.79078	1.91e-17	3.8e-16	Pathogenesis-related transcriptional factor and ERF domain containing protein.
Os03g0192500	6871.27	742.598	3.21009	1.86e-155	1.19e-152	Sporulation stage II%2C protein E C-terminal domain containing protein.
Os03g0192700	3521	304.94	3.53417	1.94e-52	1.57e-50	Similar to Myo-inositol-1-phosphate synthase.
Os03g0194600	105.21	32.8158	1.67417	0.00309576	0.0108077	Protein of unknown function DUF568%2C DOMON-like domain containing protein.
Os03g0195300	142.661	23.8483	2.57824	3.28e-16	5.96e-15	Similar to Low affinity sulphate transporter 3.
Os03g0195450	196.675	83.9072	1.23157	5.53e-06	3.5e-05	Similar to sulfate/bicarbonate/oxalate exchanger and transporter sat-1.
Os03g0195475	189.202	51.3749	1.8852	7.14e-10	7.66e-09	Hypothetical protein.
Os03g0195500	81.0369	25.2986	1.69359	1.23e-06	8.61e-06	Similar to Sulfate permease (Fragment).
Os03g0196400	423.052	63.9558	2.72809	6.24e-11	7.43e-10	Similar to UPF0497 membrane protein 12.
Os03g0196800	1141.04	3074.99	-1.43031	8.94e-16	1.57e-14	Similar to Cyanelle 30S ribosomal protein S10.
Os03g0197000	2211.13	70.3933	4.97374	2.22e-219	5.32e-216	Di-trans-poly-cis-decaprenylcistransferase-like domain containing protein.
Os03g0197050	111.758	0.618579	7.57348	1.55e-12	2.13e-11	Non-protein coding transcript.
Os03g0197100	7946.13	501.905	3.98393	4.12e-189	6.77e-186	Similar to Sugar transporter protein.
Os03g0197175	104.278	1.44788	6.23858	0.000891363	0.00357782	Hypothetical gene.
Os03g0197200	20.8437	0.361971	6.03023	0.000121506	0.000597274	Similar to Sorbitol transporter.
Os03g0197300	535.052	11.3537	5.56207	3.34e-05	0.000182819	Similar to Cupin family protein%2C expressed.
Os03g0197900	15.798	0.618579	4.71961	0.00161273	0.00609592	Protein of unknown function DUF623%2C plant domain containing protein.
Os03g0198300	4072.05	1403.73	1.53683	9.56e-23	2.66e-21	Heat shock protein DnaJ%2C N-terminal domain containing protein.
Os03g0199500	0	20.9157	-6.68894	3.84e-06	2.5e-05	Conserved hypothetical protein.
Os03g0201500	4.4568	0	4.76668	0.0127995	0.0369958	Glycoside hydrolase%2C family 10 protein.
Os03g0201700	62.2527	131.921	-1.08286	1.49e-05	8.68e-05	Histone acetylation protein 2 domain containing protein.
Os03g0201901	55.4021	9.84631	2.48465	4.58e-06	2.93e-05	Glycoside hydrolase%2C family 10 domain containing protein.
Os03g0203100	157.414	373.811	-1.25216	6.8e-09	6.55e-08	Nucleolar 27S pre-rRNA processing%2C Urb2/Npa2%2C C-terminal domain containing protein.
Os03g0203200	3720.73	7504.49	-1.01188	1.14e-06	8.03e-06	Esterase%2C Alpha/beta fold hydrolase superfamily protein%2C Regulation of panicle structure
Os03g0203800	73.501	238.611	-1.69642	2.46e-13	3.61e-12	Cyclin D domain containing protein.
Os03g0206700	1224.28	566.885	1.11315	8.1e-14	1.23e-12	BTB/POZ fold domain containing protein.
Os03g0208600	4.46063	26.3103	-2.56682	0.000395464	0.0017292	Pentatricopeptide repeat domain containing protein.
Os03g0210000	2.68616	22.2048	-2.98278	0.00166572	0.00627098	Putative cysteine proteinase inhibitor 9.
Os03g0210500	752.59	177.881	2.08113	6.94e-22	1.83e-20	Protein of unknown function DUF538 family protein.
Os03g0211900	91.2933	274.778	-1.59671	1.97e-11	2.45e-10	Hypothetical conserved gene.
Os03g0212800	27.7142	8.23696	1.72692	0.00549104	0.0177918	Similar to Beta-glucosidase.
Os03g0213800	24.8077	49.7044	-1.0128	0.0175115	0.0483333	Mitochondrial substrate carrier family protein.
Os03g0214100	3.90189	16.4288	-2.11418	0.0102643	0.0306117	Replication protein A1.
Os03g0215400	20.2334	4.53836	2.13816	0.00196789	0.00726118	MADS-domain-containing protein%2C Sexual reproduction
Os03g0215700	313.877	1000.78	-1.67333	1.34e-06	9.27e-06	Myosin II heavy chain-like family protein.
Os03g0215900	196.65	414.343	-1.07002	2.47e-05	0.000138313	Similar to 67kD chloroplastic RNA-binding protein%2C P67.
Os03g0216300	6.40527	61.1515	-3.22443	1.85e-10	2.1e-09	Pentatricopeptide repeat domain containing protein.
Os03g0216400	0	8.36637	-5.35561	0.000859365	0.00345888	Pentatricopeptide repeat domain containing protein.
Os03g0216700	74.6913	20.651	1.84708	1.49e-05	8.69e-05	Citrate transporter%2C Efficient translocation of Fe
Os03g0218400	4387.29	341.362	3.68427	2.57e-08	2.28e-07	Similar to Hexose transporter.
Os03g0219100	11.9883	2.24102	2.47714	0.0134737	0.0386392	Cellular retinaldehyde-binding/triple function%2C C-terminal domain containing protein.
Os03g0219900	1356.21	2783.27	-1.03704	1.23e-06	8.58e-06	Similar to 50S ribosomal protein L15%2C chloroplast precursor (CL15) (Fragment).
Os03g0221200	98.0154	38.1597	1.37055	0.00145542	0.00555633	Similar to Homocysteine S-methyltransferase 1 (EC 2.1.1.10) (S- methylmethionine:homocysteine methyltransferase 1) (SMM:Hcy S- methyltransferase 1) (ZmHMT-1).
Os03g0223100	425.305	176.446	1.27076	4.98e-06	3.18e-05	Cytochrome P450 family protein.
Os03g0223200	52.7601	10.3003	2.32087	5.85e-05	0.000306829	Similar to Cinnamyl alcohol dehydrogenase.
Os03g0223400	796.386	376.557	1.08292	1.7e-07	1.35e-06	Cytosolic glutamine synthetase%2C Ammonium assimilation
Os03g0225100	189.181	515.364	-1.44429	1.66e-13	2.47e-12	Mitogen-activated protein kinase (MAPK) kinase%2C Disease resistance%2C Drought tolerance
Os03g0225900	121.42	27.6717	2.12417	0.000821253	0.00332224	Allene oxide synthase (CYP74A2)%2C Biosynthesis of jasmonic acid (JA)
Os03g0227400	1436.86	521.286	1.4618	5.93e-21	1.47e-19	Similar to glucan endo-1%2C3-beta-glucosidase 7.
Os03g0228200	4466.72	68.8114	6.02678	3.16e-161	2.25e-158	Conserved hypothetical protein.
Os03g0230000	35.9217	93.9151	-1.39172	9.12e-05	0.00045993	Non-protein coding transcript.
Os03g0230500	3233.02	578.03	2.48335	4e-76	6.19e-74	Inositol 1%2C3%2C4-trisphosphate 5/6-kinase%2C Drought and salt tolerance%2C Negative regulator of osmotic stress signaling
Os03g0231400	77.5705	36.7409	1.07804	0.00060838	0.00254398	Hypothetical protein.
Os03g0231600	496.738	79.0667	2.65017	0.0014723	0.00561555	Similar to Branched-chain-amino-acid aminotransferase 3%2C chloroplast precursor (EC 2.6.1.42) (Atbcat-3).
Os03g0231800	5729.18	2674.57	1.09911	7.36e-15	1.2e-13	Similar to Squalene monooxygenase 1 (EC 1.14.99.7).
Os03g0231850	53.7772	20.4554	1.40934	0.000742829	0.00303673	Hypothetical protein.
Os03g0232400	1396.36	602.22	1.21308	1.35e-09	1.4e-08	Phytosulfokine family protein.
Os03g0232600	898.078	411.563	1.12744	1.8e-10	2.05e-09	U-Box E3 ubiquitin ligase%2C Regulation of brassinosteroid-mediated growth
Os03g0233000	103.68	10.4528	3.30302	2.38e-09	2.42e-08	Protein of unknown function DUF607 family protein.
Os03g0236200	317.682	51.3795	2.62746	0.00875669	0.0267156	Similar to Glutamate decarboxylase isozyme 3 (EC 4.1.1.15).
Os03g0237250	5.24634	0	5.01268	0.00990747	0.0296998	Indeterminate domain protein%2C Shoot gravitropism
Os03g0237500	107.079	47.5267	1.17872	0.000209451	0.000974269	Similar to predicted protein.
Os03g0238600	2086.21	796.553	1.3888	1.27e-11	1.61e-10	Similar to Purple acid phosphatase.
Os03g0238800	411.77	103.869	1.99254	1.13e-12	1.57e-11	Conserved hypothetical protein.
Os03g0239300	91.5283	508.918	-2.46725	4.51e-18	9.3e-17	Zinc finger%2C C2H2-type domain containing protein.
Os03g0240500	440.486	1012.74	-1.19994	3.25e-16	5.91e-15	Similar to Toc34-2 protein.
Os03g0240600	79.582	1.99485	5.30634	0.000564161	0.00237942	U-box containing E3 ligase%2C Response to phosphate starvation
Os03g0241600	1379.27	320.007	2.11053	2.27e-46	1.59e-44	Serine/threonine protein kinase-related domain containing protein.
Os03g0242100	12.0696	28.8453	-1.24983	0.0170759	0.0473096	Conserved hypothetical protein.
Os03g0242350	767.573	146.717	2.38159	2.02e-31	8.17e-30	Non-protein coding transcript.
Os03g0243200	32.721	65.4037	-1.0062	0.00558462	0.0180619	Conserved hypothetical protein.
Os03g0244200	31.0878	136.063	-2.12279	3.83e-10	4.22e-09	Similar to Thaumatin-like protein.
Os03g0244950	728.49	220.631	1.72666	4.22e-18	8.74e-17	Heat shock protein DnaJ%2C N-terminal domain containing protein.
Os03g0246500	764.231	1663.48	-1.12266	6.5e-09	6.27e-08	Protein of unknown function DUF869%2C plant family protein.
Os03g0247600	25.5174	79.3644	-1.63316	3.91e-06	2.54e-05	Hypothetical conserved gene.
Os03g0248300	4.03555	28.1085	-2.79964	4.05e-05	0.000218755	Similar to Cytochrome P450 76C4 (EC 1.14.-.-).
Os03g0249200	1104.66	489.009	1.17675	5.12e-12	6.74e-11	Class I peptide chain release factor domain containing protein.
Os03g0249700	2341.47	1142.43	1.03473	2.1e-14	3.3e-13	Conserved hypothetical protein.
Os03g0251350	2556.12	5296.34	-1.05081	3.86e-14	5.99e-13	Histone-fold domain containing protein.
Os03g0251425	31.5314	144.487	-2.19582	9.78e-08	8.03e-07	Similar to Histone-like transcription factor and archaeal histone family protein%2C expressed.
Os03g0251700	3.99081	49.651	-3.63044	3.66e-08	3.18e-07	Similar to Protein kinase domain containing protein%2C expressed.
Os03g0253600	346.594	156.874	1.14275	1.28e-05	7.59e-05	Conserved hypothetical protein.
Os03g0254000	72.6444	31.0266	1.23808	0.000182909	0.00086177	NB-ARC domain containing protein.
Os03g0254200	1654.69	16.4754	6.65374	2.57e-112	8.26e-110	Similar to predicted protein.
Os03g0254250	505.194	7.53875	6.10143	5.39e-69	6.92e-67	Non-protein coding transcript.
Os03g0254400	190.134	92.8304	1.03614	8.28e-07	5.93e-06	Patatin-related phospholipase A%2C Modulation of longitudinal growth of vegetative tissues and seeds
Os03g0254900	1849.75	742.158	1.31653	9.55e-20	2.19e-18	Zinc finger%2C RING/FYVE/PHD-type domain containing protein.
Os03g0255200	238.041	628.748	-1.40418	2.43e-10	2.73e-09	Heat shock protein DnaJ%2C N-terminal domain containing protein.
Os03g0257000	3.52866	25.9245	-2.8454	8.22e-05	0.000418808	Conserved hypothetical protein.
Os03g0259900	484.486	213.691	1.17741	1.03e-08	9.73e-08	Protein of unknown function DUF593 family protein.
Os03g0261800	1424.31	354.849	2.00396	1.24e-18	2.64e-17	Protein of unknown function DUF3049 domain containing protein.
Os03g0262000	12.6769	1.77368	2.84988	0.00325658	0.0112942	Similar to AtPIP5K1.
Os03g0263700	763.193	373.67	1.03005	2.55e-05	0.000142722	Similar to glycine-rich protein.
Os03g0263900	2537.48	1240.64	1.03206	1.84e-09	1.89e-08	EF-HAND 2 domain containing protein.
Os03g0265001	464.478	105.368	2.14415	2.46e-15	4.15e-14	Hypothetical gene.
Os03g0265100	2709.05	755.559	1.84147	9.01e-31	3.56e-29	Glycosyl transferase%2C group 1 domain containing protein.
Os03g0265400	1141.77	3792.41	-1.73182	3.42e-12	4.58e-11	Similar to 50S ribosomal protein L4%2C chloroplast precursor (R-protein L4).
Os03g0265600	1452.47	723.944	1.00302	9.91e-15	1.6e-13	Similar to Transformer-2-like protein.
Os03g0265900	153.765	10073	-6.02757	5.11e-129	2.54e-126	Conserved hypothetical protein.
Os03g0266100	241.674	492.532	-1.02532	2.2e-07	1.72e-06	Zinc finger%2C LIM-type domain containing protein.
Os03g0266300	189.418	641.734	-1.76501	6.9e-15	1.13e-13	Class I low-molecular-weight heat shock protein 17.9.
Os03g0266900	204.711	38.0475	2.42278	2.09e-05	0.000118666	Low molecular mass heat shock protein Oshsp17.3.
Os03g0267000	109.479	25.9694	2.06751	0.00192928	0.00713566	Low molecular mass heat shock protein Oshsp18.0.
Os03g0268900	454.86	1037.61	-1.19043	4.13e-18	8.56e-17	Similar to Short chain alcohol dehydrogenase-like.
Os03g0269900	501.645	141.045	1.83167	1.71e-13	2.55e-12	Protein of unknown function DUF604 family protein.
Os03g0269950	12.8226	1.35296	3.17444	0.0030092	0.0105362	Non-protein coding transcript.
Os03g0270500	33.6624	6.39409	2.39082	0.000861743	0.00346739	Protein of unknown function DUF668 family protein.
Os03g0270700	132.168	307.655	-1.22081	5.03e-06	3.2e-05	Conserved hypothetical protein.
Os03g0271100	750.47	1979.22	-1.39842	1.49e-15	2.55e-14	Similar to Sigma factor SIG2B.
Os03g0271200	511.502	1187.17	-1.21358	4.69e-12	6.19e-11	Similar to Chloroplastic outer envelope membrane protein (OEP75) precursor (Outer membrane protein).
Os03g0271300	1.48304	15.5293	-3.39919	0.00104921	0.00414535	Similar to Pentatricopeptide repeat protein PPR868-14.
Os03g0271400	323.027	1111.75	-1.78017	1.72e-21	4.44e-20	Armadillo-like helical domain containing protein.
Os03g0273800	4895.5	740.279	2.72384	2.24e-53	1.87e-51	HAD-superfamily hydrolase%2C subfamily IA%2C variant 3 domain containing protein.
Os03g0274300	2884.61	1028.65	1.48763	2.13e-43	1.34e-41	Similar to Initiator-binding protein.
Os03g0275300	11.0377	1316.68	-6.94026	1.26e-103	3.22e-101	Hypothetical conserved gene.
Os03g0276500	13028.7	2142.95	2.60399	1.97e-55	1.77e-53	Similar to Heat shock protein 70.
Os03g0276700	71.9561	175.038	-1.28987	3.43e-05	0.000187474	Conserved hypothetical protein.
Os03g0279600	497.621	1313.54	-1.39858	3.15e-19	7.01e-18	Conserved hypothetical protein.
Os03g0279950	174.57	1177.08	-2.75415	1.29e-16	2.42e-15	Similar to Kinase binding protein (Fragment).
Os03g0280400	117.993	275.729	-1.21689	0.000604193	0.00252768	Similar to plant-specific domain TIGR01589 family protein.
Os03g0280700	178.375	399.696	-1.16173	2.33e-12	3.15e-11	Hypothetical conserved gene.
Os03g0283400	243.515	109.582	1.14831	2.87e-05	0.000159366	Conserved hypothetical protein.
Os03g0283500	15.3925	53.5766	-1.78934	0.000541537	0.00229363	Pentatricopeptide repeat domain containing protein.
Os03g0283600	1297.86	635.37	1.02902	8.46e-12	1.09e-10	CDP-alcohol phosphatidyltransferase domain containing protein.
Os03g0284200	32.5797	7.67786	2.08837	0.000124583	0.000609896	Non-protein coding transcript.
Os03g0284400	1319.79	3385.91	-1.35931	1.11e-11	1.42e-10	Similar to Ribosomal protein L10-like.
Os03g0284500	401.722	27.9242	3.86233	2.09e-43	1.32e-41	HAD-superfamily subfamily IIA hydrolase%2C CECR5 protein.
Os03g0284600	2545.7	402.347	2.66292	7.89e-41	4.57e-39	Thioredoxin-like fold domain containing protein.
Os03g0285100	483.879	223.227	1.11769	1.96e-09	2e-08	Conserved hypothetical protein.
Os03g0285200	31.7165	74.6149	-1.2469	0.00725841	0.022697	Conserved hypothetical protein.
Os03g0286900	74.0232	24.0588	1.6263	7.68e-05	0.00039329	RCI2 (rare cold-inducible 2) family protein%2C Drought resistance
Os03g0287100	318.303	55.7593	2.50492	4.05e-25	1.25e-23	Similar to Phosphatidylinositol transfer protein%2C expressed.
Os03g0288400	87.1652	273.317	-1.64968	1.44e-11	1.82e-10	Similar to kinesin like protein.
Os03g0289400	314.378	633.739	-1.01183	6.34e-06	3.96e-05	Rhodanese-like domain containing protein.
Os03g0290300	9031.61	948.014	3.25125	1.68e-59	1.69e-57	Similar to W-3 fatty acid desaturase (Fragment).
Os03g0291500	13.4124	79.6381	-2.58644	0.000822945	0.00332755	Asparagine synthetase%2C Biosynthesis of asparagine following the supply of ammonium
Os03g0291800	572.967	217.824	1.39506	1.08e-10	1.25e-09	Similar to ESK1 (ESKIMO 1).
Os03g0292200	684.223	228.374	1.58235	2.46e-24	7.39e-23	Adenine nucleotide translocator 1 domain containing protein.
Os03g0292700	440.244	26.1231	4.06661	5.2e-40	2.94e-38	Similar to Protein kinase domain containing protein%2C expressed.
Os03g0293000	492.298	102.601	2.26752	1.66e-29	6.22e-28	Similar to DnaJ domain containing protein%2C expressed.
Os03g0296600	5.42473	0	5.06463	0.010721	0.0318017	Similar to ECA1 protein.
Os03g0298700	138.653	309.04	-1.15229	3.31e-07	2.52e-06	Hypothetical conserved gene.
Os03g0299600	1070.37	2486.57	-1.21541	4.8e-12	6.32e-11	Wound-induced protein%2C Wun1 domain containing protein.
Os03g0299900	1157.47	2621.1	-1.17864	1.76e-14	2.78e-13	Similar to Plastid aminotransferase (Fragment).
Os03g0300200	126.561	324.31	-1.36278	6.17e-12	8.05e-11	Similar to Ubiquitin-specific protease 16.
Os03g0300300	153.065	460.771	-1.59482	3.02e-14	4.71e-13	WD40 repeat-like domain containing protein.
Os03g0300600	1111.44	4818.21	-2.11728	2.47e-49	1.85e-47	Similar to Chaperone protein dnaJ.
Os03g0301200	66.0593	157.618	-1.26014	0.00112628	0.00441899	Glycosyl-phosphatidyl inositol-anchored%2C plant domain containing protein.
Os03g0301400	431.918	170.938	1.3396	4.05e-12	5.4e-11	Exonuclease domain containing protein.
Os03g0303100	302.637	65.2806	2.20969	3.19e-24	9.53e-23	Protein of unknown function DUF1645 family protein.
Os03g0305000	1416.04	43.0916	5.04667	4.36e-106	1.21e-103	AMP-binding protein.
Os03g0305100	373.454	884.157	-1.24033	4.91e-10	5.34e-09	Similar to AMP-binding protein.
Os03g0305400	2.96992	41.4167	-3.81646	5.34e-08	4.54e-07	UspA domain containing protein.
Os03g0305500	358.585	740.143	-1.04688	4.61e-07	3.44e-06	Argininosuccinate lyase%2C Splicing variant with unknown function
Os03g0305600	115.267	57.2388	1.00293	0.0168013	0.0466717	Mitochondrial import inner membrane translocase%2C subunit Tim17/22 family protein.
Os03g0308100	421.434	1322.76	-1.64849	8.94e-24	2.61e-22	Peptidase S14%2C ClpP family protein.
Os03g0308800	7470.87	1520.85	2.29686	6.7e-27	2.23e-25	Hypothetical conserved gene.
Os03g0308900	41.7224	99.8096	-1.24712	6.87e-05	0.000354998	Similar to Fip1 motif family protein%2C expressed.
Os03g0310600	102.306	10.9798	3.22413	1.16e-11	1.48e-10	Protein of unknown function DUF247%2C plant family protein.
Os03g0310633	45.95	11.9242	1.93809	1.45e-05	8.47e-05	Non-protein coding transcript.
Os03g0310701	58.3251	14.6583	2.01892	5.63e-05	0.000296009	Conserved hypothetical protein.
Os03g0310800	6161.28	742.341	3.05344	4.36e-61	4.59e-59	Similar to Hypersensitive reaction associated Ca2+-binding protein.
Os03g0311000	17.2084	0.793132	4.32661	0.000208881	0.000971958	Hypothetical protein.
Os03g0311300	14895	6188.79	1.26716	2.04e-15	3.47e-14	Similar to HAD-superfamily hydrolase%2C subfamily IA%2C variant 3 containing protein%2C expressed.
Os03g0311600	16.0053	45.3073	-1.51459	0.00586346	0.0188661	Helix-loop-helix DNA-binding domain containing protein.
Os03g0314400	12.6731	30.6029	-1.26997	0.0154134	0.0433608	Pentatricopeptide repeat domain containing protein.
Os03g0314800	241.186	87.4574	1.47177	3.49e-11	4.25e-10	Plant neutral invertase family protein.
Os03g0315400	40.4816	222.3	-2.44719	2.05e-14	3.24e-13	Similar to Typical P-type R2R3 Myb protein (Fragment).
Os03g0316200	3169.32	1319.98	1.26293	2.83e-11	3.48e-10	Similar to Galactinol synthase (Fragment).
Os03g0316900	474.677	235.176	1.01367	7.95e-08	6.61e-07	Similar to NBD-like protein.
Os03g0317100	28.4541	59.2671	-1.04992	0.00668422	0.021097	Pentatricopeptide repeat domain containing protein.
Os03g0318550	0.372678	6.12535	-3.94877	0.0167383	0.0465113	Non-protein coding transcript.
Os03g0319400	11476.9	4478.01	1.3575	6.77e-21	1.66e-19	Similar to CBL-interacting protein kinase 3.
Os03g0320800	3.19689	20.6637	-2.66846	0.00179768	0.00669596	Similar to Leucine Rich Repeat family protein%2C expressed.
Os03g0321100	32.7215	12.3922	1.41241	0.00633985	0.0201581	Hypothetical protein.
Os03g0326200	57.231	17.2918	1.72313	0.00578817	0.0186375	Similar to aminophospholipid ATPase.
Os03g0326500	3535.17	1283.61	1.46206	1.39e-11	1.76e-10	Similar to Thioredoxin-like 1.
Os03g0329500	333.718	864.381	-1.37093	4.44e-23	1.26e-21	Similar to Endo-1%2C4-beta-glucanase (EC 3.2.1.4).
Os03g0331700	855.609	387.252	1.14212	1.1e-05	6.54e-05	Similar to cDNA clone:002-120-A09%2C full insert sequence.
Os03g0332533	5.66814	0	5.11082	0.00506071	0.016575	Similar to Plant acid phosphatase family protein%2C expressed.
Os03g0332900	104.788	36.31	1.52151	1.28e-06	8.89e-06	Protein kinase%2C core domain containing protein.
Os03g0333100	243.456	544.705	-1.164	2.28e-12	3.09e-11	Protein of unknown function DUF663 domain containing protein.
Os03g0334700	1253.14	587.598	1.09144	8.51e-16	1.49e-14	Similar to Potential phospholipid-transporting ATPase VB (EC 3.6.3.1).
Os03g0335500	0.648214	12.2026	-4.11294	0.00348104	0.0119701	Protein kinase%2C core domain containing protein.
Os03g0337500	671.712	319.934	1.06946	2.61e-10	2.92e-09	Similar to Potassium transporter.
Os03g0338600	58.7589	159.26	-1.42875	6.27e-06	3.92e-05	tRNA pseudouridine synthase family protein.
Os03g0339700	7.46707	37.3122	-2.30086	4.75e-05	0.00025368	Protein of unknown function DUF827%2C plant family protein.
Os03g0339900	1167.78	5938.65	-2.34633	1.91e-52	1.54e-50	Similar to Serine/threonine protein kinase.
Os03g0340500	610.625	4064.63	-2.73628	2.66e-75	4e-73	Similar to Sucrose synthase (EC 2.4.1.13).
Os03g0342100	21.4831	2.87004	2.89241	0.00168727	0.00633763	Pollen Ole e 1 allergen/extensin domain containing protein.
Os03g0342900	2864.62	5878.96	-1.03676	6.05e-06	3.79e-05	Dormancyauxin associated family protein.
Os03g0343300	161.986	337.824	-1.06015	6.2e-07	4.53e-06	Small-subunit processome%2C Utp14 domain containing protein.
Os03g0347900	443.629	1024.94	-1.20896	2.01e-05	0.000114499	Terpenoid synthase domain containing protein.
Os03g0348200	1902.7	172.176	3.4652	4.08e-44	2.61e-42	Terpene synthase-like domain containing protein.
Os03g0349400	8.07877	47.6071	-2.55421	1.11e-06	7.82e-06	Hypothetical protein.
Os03g0350100	306.212	852.71	-1.47969	4.41e-13	6.33e-12	SAR DNA-binding protein-2.
Os03g0351300	1234.76	574.886	1.10283	5.6e-12	7.34e-11	Similar to beta-amylase.
Os03g0351500	6025.66	2451.1	1.29745	7.9e-16	1.39e-14	Similar to Superoxide dismutase.
Os03g0352300	415.49	955.914	-1.20381	1.08e-10	1.26e-09	Similar to Nucleolar protein.
Os03g0353701	29.1061	67.4983	-1.20867	0.000373	0.00164381	Similar to aberrant pollen transmission 1.
Os03g0355200	30.5752	4.71291	2.68827	0.0178669	0.0491803	WD40 repeat-like domain containing protein.
Os03g0355700	29.0422	63.4591	-1.12365	0.00418837	0.0140474	Hypothetical conserved gene.
Os03g0355800	83.3893	221.525	-1.41214	3.65e-11	4.43e-10	Similar to Diphthine synthase (EC 2.1.1.98) (Diphthamide biosynthesis methyltransferase).
Os03g0355900	1874.49	396.038	2.24351	5.83e-59	5.77e-57	Hypothetical conserved gene.
Os03g0356300	871.229	3265.3	-1.90653	5.19e-13	7.4e-12	Ribosomal protein L6 family protein.
Os03g0356582	85.1839	24.1559	1.82133	0.000410016	0.00178276	Phosphatidylinositol-4-phosphate 5-kinase%2C core domain containing protein.
Os03g0356700	1146.63	547.615	1.06372	3.1e-13	4.52e-12	Villin%2C villin/gelsolin superfamily protein%2C Actin binding protein%2C Regulation of plant architecture
Os03g0360300	23.4059	8.42269	1.44778	0.0177175	0.0488046	Conserved hypothetical protein.
Os03g0363400	61.2291	187.961	-1.62508	9.47e-11	1.11e-09	Uncharacterised protein family UPF0153 domain containing protein.
Os03g0363600	8.86064	85.9265	-3.24398	6.38e-13	9.05e-12	Similar to Sugar transporter-like protein.
Os03g0366350	178.077	40.3303	2.12914	6.03e-11	7.19e-10	Similar to F-box domain containing protein.
Os03g0369700	2.32554	18.0253	-2.99586	0.00201252	0.0074124	Similar to Pentatricopeptide repeat protein PPR868-14.
Os03g0370500	50.2264	138.45	-1.46953	2.33e-05	0.000130805	Similar to H/ACA ribonucleoprotein complex subunit 4 (EC 5.4.99.-) (Nucleolar protein NAP57 homolog) (Nopp-140 associated protein of 57 kDa homolog) (AtNAP57).
Os03g0374600	54.6011	141.013	-1.36869	5.27e-05	0.000279128	Glycoside hydrolase%2C family 17 protein.
Os03g0375200	920.884	9.69529	6.53567	1.31e-108	3.8e-106	Hypothetical conserved gene.
Os03g0376600	128.455	947.287	-2.8875	3.94e-38	2.11e-36	Similar to 29 kDa ribonucleoprotein%2C chloroplast precursor (RNA-binding protein cp29).
Os03g0377700	353.956	1054.29	-1.57203	3.69e-12	4.93e-11	Cellulose synthase-like A5.
Os03g0379500	19.0298	44.118	-1.19762	0.00531101	0.0172808	Similar to 40S ribosomal protein S9.
Os03g0386000	390.114	171.199	1.18792	2.24e-07	1.75e-06	Similar to Salt-responsive WD40 protein 5.
Os03g0386500	256.247	43.7182	2.54679	8.79e-30	3.33e-28	Similar to Trehalose-6-phosphate phosphatase.
Os03g0387900	14693.6	2108.74	2.80111	6.16e-125	2.7e-122	Conserved hypothetical protein.
Os03g0388100	596.77	141.409	2.0791	7.22e-28	2.52e-26	ATPase%2C P-type%2C K/Mg/Cd/Cu/Zn/Na/Ca/Na/H-transporter domain containing protein.
Os03g0390200	597.986	157.108	1.92766	1.18e-26	3.89e-25	Serine/threonine protein kinase%2C Hyperosmotic stress response
Os03g0391700	153.33	478.4	-1.64541	6.29e-21	1.55e-19	Helix-loop-helix DNA-binding domain containing protein.
Os03g0395000	238.568	788.85	-1.72448	3.54e-21	8.92e-20	Stroma-localized heme oxygenase 2%2C Tetrapyrrole biosynthesis
Os03g0396000	5.56333	25.1901	-2.18878	0.00193064	0.00713968	Conserved hypothetical protein.
Os03g0396200	14.1158	59.6145	-2.08289	8.13e-07	5.83e-06	Hypothetical conserved gene.
Os03g0396900	141.145	318.509	-1.17224	2.34e-08	2.1e-07	Similar to PIMT.
Os03g0398250	15.7325	2.77754	2.54404	0.00202106	0.00743439	Zinc finger%2C RING/FYVE/PHD-type domain containing protein.
Os03g0398600	109.601	347.527	-1.65775	4.5e-09	4.43e-08	Hypothetical conserved gene.
Os03g0399532	572.287	145.286	1.98046	2.67e-13	3.91e-12	Similar to phosphatidylinositol-4-phosphate 5-kinase family protein.
Os03g0400700	80.7813	170.712	-1.08708	0.00221169	0.00804343	Similar to retrotransposon protein.
Os03g0400901	13.2241	58.7192	-2.12813	4.7e-06	3.01e-05	Hypothetical conserved gene.
Os03g0405200	3.19689	20.7086	-2.67615	0.00328299	0.0113753	Non-protein coding transcript.
Os03g0405500	354.835	145.009	1.29068	0.00305375	0.0106709	Similar to PDI-like protein.
Os03g0407100	76.4552	231.72	-1.60744	5.06e-10	5.5e-09	Protein of unknown function DUF1677%2C plant family protein.
Os03g0409100	123.095	1196.84	-3.27281	2.21e-33	9.88e-32	Hypothetical conserved gene.
Os03g0411300	424.536	4172.92	-3.29508	4.86e-53	4.01e-51	EF-Hand type domain containing protein.
Os03g0411500	310.234	740.107	-1.25436	2.04e-15	3.47e-14	Subunit of the chloroplast Clp (plastidic caseinolytic protease)%2C Chloroplast biogenesis and leaf development
Os03g0412400	265.194	62.041	2.0974	1.33e-05	7.85e-05	Conserved hypothetical protein.
Os03g0412800	412.268	1255.22	-1.6055	1.25e-11	1.6e-10	Similar to Glucose-6-phosphate dehydrogenase precursor.
[truncated: 3,392 more rows]

## Sheet: Table S2-3
Table S2-3 The differentially expressed genes (DEGs) identified in the comparison of PY6_CK22vsPY6_CK40 (log2FC≥ 1 and padj ≤0.05)
[truncated: 1,121 more rows]

[truncated: 9 more sheets: Table S2-4, Table S2-5, Table S2-6, Table S2-7, Table S2-8, Table S2-9, Table S2-10, Table S2-11, Table S2-12]
