# Supplementary material for: Weighted gene coexpression network analysis-based identification of key modules and hub genes associated with drought sensitivity in rice
Source: BMC Plant Biol. 2020 Oct 20;20:478. doi: 10.1186/s12870-020-02705-9 (PMC7576772; doi:10.1186/s12870-020-02705-9)
Supplement: Supplementary file 13 — Additional file 13: Table S3–1. Hub genes list of module black. Table S3–2. Hub genes list of module blue. Table S3–3. Hub genes list of module grey60. Table S3–4. Hub genes list of module green. Table S3–5. Hub genes list of module red. Table S3–6. Hub genes list of module brown. Table S3–7. Hub genes list of module royalblue. [file 12870_2020_2705_MOESM13_ESM.xlsx]

## Sheet: Table S3-1
Table S3-1 Hub genes list of module black
Gene_id		PR403_22vsPR403_CK40				PR403_20vsPR403_CK40				PY6_22vsPY6_CK40				PY6_20vsPY6_CK40			Description
	log2FC	pvalue	padja		log2FC	pvalue	padj		log2FC	pvalue	padj		log2FC	pvalue	padj
Os01g0102600	-1.31588	1.75e-15	6.65e-14		-1.66482	5.81e-31	1.57e-29		-0.914167	5.07e-06	5.25e-05		-1.76973	8.37e-23	1.52e-21		Shikimate kinase domain containing protein.
Os01g0159800	3.55942	4.7e-12	1.18e-10		3.47374	4.85e-08	2.77e-07		3.42986	6.82e-10	1.47e-08		3.17527	1.28e-07	7.27e-07		Similar to DNA binding protein.
Os01g0188100	1.80961	7.53e-30	1.07e-27		1.80371	1.66e-23	3.2e-22		1.69982	1.35e-28	1.69e-26		1.61956	6.63e-24	1.28e-22		Isopenicillin N synthase family protein.
Os01g0189800	1.02746	4.15e-09	6.69e-08		0.980745	6.87e-09	4.32e-08		0.611517	0.00167546	0.00904736		0.423042	0.0221302	0.0510209		Protein of unknown function DUF1618 domain containing protein.
Os01g0207400	-3.45239	1.7e-29	2.38e-27		-1.82133	6.27e-30	1.63e-28		-3.09644	1.09e-21	8.07e-20		-1.57622	6.33e-09	4.17e-08		Similar to peptide-N4-asparagine amidase A.
Os01g0232000	-2.37401	7.21e-09	1.12e-07		-3.6296	6.59e-22	1.15e-20		-2.61803	2.37e-11	6.11e-10		-3.98149	2.91e-26	6.32e-25		Major intrinsic protein family protein.
Os01g0501800	-1.45122	7.72e-18	3.76e-16		-1.02951	4.42e-07	2.26e-06		-1.21288	5.54e-08	8.78e-07		-1.06933	3.75e-10	2.78e-09		Similar to Photosystem II oxygen-evolving complex protein 1 (Fragment).
Os01g0600900	-2.26013	1.07e-53	5.99e-51		-2.28887	7.39e-11	5.66e-10		-2.10925	1.4e-22	1.14e-20		-2.12334	1.92e-31	5.3e-30		Chlorophyll a-b binding protein 2%2C chloroplast precursor (LHCII type I CAB-2) (LHCP).
Os01g0602400	1.38703	2.49e-07	2.98e-06		1.56064	4.83e-16	5.75e-15		2.27826	6.72e-29	8.58e-27		1.66094	6.07e-21	9.88e-20		Similar to Cytochrome P450 monooxygenase CYP72A5 (Fragment).
Os01g0635200	-2.85149	2.03e-32	3.31e-30		-3.93602	5.48e-61	4.42e-59		-2.90869	1.57e-41	3.85e-39		-4.35741	6.84e-71	6.31e-69		Homeodomain-like containing protein.
Os01g0635400	-1.12709	0.0124145	0.0430377		-2.20843	9.11e-07	4.45e-06		-1.38442	6.32e-06	6.44e-05		-2.54474	1.15e-10	8.97e-10		Similar to mRNA-associated protein mrnp 41 (Rae1 protein homolog).
Os01g0635550	-2.28372	8.36e-59	5.81e-56		-2.50901	2.28e-39	8.99e-38		-1.84371	3.55e-23	2.99e-21		-2.3881	5.44e-48	2.79e-46		ZF-HD homeobox protein Cys/His-rich dimerisation region domain containing protein.
Os01g0710700	-1.33998	1.05e-25	1.08e-23		-1.1914	1.13e-05	4.72e-05		-0.921962	1.72e-06	1.97e-05		-0.740776	2.16e-05	9.25e-05		Lipase%2C class 3 family protein.
Os01g0730500	-1.94979	6.45e-20	3.82e-18		-1.35373	1.54e-14	1.63e-13		-2.15451	2.54e-41	6.16e-39		-1.70327	5.72e-38	2.06e-36		Similar to Ferredoxin (Bacterial type ferredoxin family).
Os01g0760000	-3.07965	6.81e-25	6.56e-23		-4.14219	8.75e-42	3.76e-40		-2.33686	4.45e-17	2.11e-15		-3.07515	5.17e-21	8.46e-20		Similar to Dynein light chain.
Os01g0773700	-1.60522	3.93e-15	1.43e-13		-1.55103	6.34e-10	4.46e-09		-1.234	1.54e-07	2.22e-06		-1.32932	1.41e-13	1.4e-12		Similar to Photosystem II reaction center W protein (PSII 6.1 kDa protein) (Fragment).
Os01g0887100	-1.1461	1.23e-10	2.53e-09		-0.911208	1.71e-07	9.17e-07		-0.925297	2.44e-05	0.000216749		-0.7332	0.000195262	0.000719903		Similar to 4-(Cytidine 5'-diphospho)-2-C-methyl-D-erythritol synthase.
Os01g0905700	-1.37007	3.3e-17	1.51e-15		-0.822271	4.28e-10	3.07e-09		-1.38082	3.17e-17	1.53e-15		-0.920223	9.85e-08	5.71e-07		Zinc finger%2C RING/FYVE/PHD-type domain containing protein.
Os01g0924000	-0.683822	8.61e-06	7.42e-05		-0.779158	2.62e-06	1.21e-05		-0.510075	0.00938916	0.0378285		-1.02896	2.11e-09	1.46e-08		Similar to 50S ribosomal protein L27%2C chloroplastic.
Os01g0952500	-3.53026	5.84e-48	2.45e-45		-4.54902	1.68e-110	4.57e-108		-2.69697	3.62e-14	1.29e-12		-4.64886	2.87e-33	8.55e-32		A-type response regulator%2C Cytokinin signaling
Os02g0121500	-1.13453	6.15e-10	1.13e-08		-2.84258	4.52e-63	3.84e-61		-1.37357	5.17e-21	3.65e-19		-3.16474	1.3e-105	2.34e-103		Conserved hypothetical protein.
Os02g0155900	-1.47948	3.45e-12	8.8e-11		-1.46846	1.05e-10	7.92e-10		-2.02897	7.82e-20	5.02e-18		-2.10824	5.9e-19	8.5e-18		Leucine-rich repeat domain containing protein.
Os02g0608900	-1.12889	1.04e-13	3.25e-12		-1.1294	2.4e-17	3.16e-16		-0.855014	4.94e-05	0.000408438		-1.15044	3.96e-11	3.21e-10		Similar to Epstein-Barr virus (B95-8 isolate) U2-IR2 domain encoding nuclear protein EBNA2%2C complete cds.
Os02g0727100	-1.20546	1.11e-07	1.42e-06		-0.514912	0.0137354	0.0315537		-1.86951	7.6e-14	2.62e-12		-1.27732	7.71e-10	5.55e-09		Amino acid transporter%2C transmembrane domain containing protein.
Os02g0736300	1.69066	4.31e-06	3.99e-05		1.88999	8.29e-14	8.29e-13		2.52268	1.01e-18	5.67e-17		3.12508	4.34e-32	1.24e-30		Membrane attack complex component/perforin/complement C9 family protein.
Os02g0769100	-1.21946	4.98e-11	1.09e-09		-1.17385	2.26e-06	1.05e-05		-1.09985	1.1e-07	1.64e-06		-1.12602	6.35e-05	0.000254484		Auxin responsive SAUR protein family protein.
Os03g0153900	3.11434	3.82e-06	3.58e-05		3.28318	4e-08	2.3e-07		3.29912	1.04e-05	0.000100498		3.83792	0.00289637	0.00834884		Aromatic-ring hydroxylase family protein.
Os03g0169600	-1.25227	2.48e-12	6.48e-11		-1.90136	5.59e-39	2.16e-37		-1.82846	3.52e-46	1.08e-43		-2.68367	1.81e-89	2.43e-87		Dof (DNA binding with one finger) transcription factor%2C Regulation of Flowering time%2C Brassinosteroid (BR) signaling to modulate plant architecture
Os03g0169900	-0.648652	7.7e-08	1.01e-06		-0.782597	2.84e-09	1.86e-08		-0.812396	1.55e-08	2.72e-07		-1.08733	1.96e-13	1.92e-12		Pathogenic type III effector avirulence factor Avr cleavage site domain containing protein.
Os03g0206300	-1.0754	0.000909903	0.00468759		-0.749192	0.00862179	0.0209019		-0.599041	0.0221779	0.0751138		-0.832391	0.00416409	0.0115929		Similar to augmenter of liver regeneration.
Os03g0242200	-1.54644	1.55e-18	8.02e-17		-2.19393	2.39e-27	5.52e-26		-1.21794	1.63e-07	2.34e-06		-1.458	9.31e-16	1.09e-14		Ras GTPase family protein.
Os03g0297600	-1.51612	7.36e-25	6.99e-23		-2.00185	2.64e-21	4.45e-20		-1.64699	4.68e-19	2.74e-17		-2.2349	2.76e-26	6.01e-25		Streptomyces cyclase/dehydrase family protein.
Os03g0332100	-2.19681	1.06e-14	3.72e-13		-5.62889	7.21e-69	7.26e-67		-2.58621	1.26e-17	6.33e-16		-4.44812	1.59e-39	6.05e-38		Similar to Cytochrome P450 CYP714B3.
Os03g0370000	-1.36536	8.36e-16	3.31e-14		-1.36776	1.68e-12	1.51e-11		-1.15364	6.27e-14	2.19e-12		-1.18794	5.19e-09	3.45e-08		Similar to Pyruvate dehydrogenase kinase isoform 1 (EC 2.7.1.99).
Os03g0371400	-0.951941	1.45e-07	1.82e-06		-1.49966	2.57e-26	5.72e-25		-1.58597	3.38e-14	1.21e-12		-2.00845	2.37e-20	3.68e-19		Cytochrome P450 family protein.
Os03g0376100	-1.21138	5.39e-22	4e-20		-0.579401	6.19e-06	2.7e-05		-1.20215	1.52e-09	3.1e-08		-0.650033	0.000626868	0.00209894		Similar to Cystathionine gamma-synthase (Fragment).
Os03g0388900	-1.36358	1.47e-10	3e-09		-2.28486	1.19e-26	2.69e-25		-1.71851	3.05e-28	3.7e-26		-3.25325	7.25e-82	8.76e-80		Peptidase C14%2C caspase catalytic domain containing protein.
Os03g0563300	-1.28554	8.28e-14	2.63e-12		-1.54645	2.51e-25	5.31e-24		-0.685243	0.000947969	0.00554233		-1.59444	1.3e-20	2.05e-19		Similar to Mg-chelatase subunit (Fragment).
Os03g0644400	-1.37899	1.51e-20	9.45e-19		-1.22264	1.53e-15	1.74e-14		-1.60269	1.45e-24	1.35e-22		-1.5284	8.4e-26	1.78e-24		Amino acid permease.
Os03g0778100	-1.6224	1.85e-17	8.64e-16		-1.5039	1.75e-10	1.3e-09		-1.48577	2.59e-08	4.34e-07		-1.47279	2.87e-14	3e-13		Similar to Photosystem-1 F subunit.
Os03g0784100	-2.22858	2.14e-20	1.32e-18		-3.40222	9.12e-39	3.5e-37		-1.88582	1.26e-06	1.48e-05		-3.6706	2.14e-18	2.95e-17		Similar to Patatin-like phospholipase family protein%2C expressed.
Os04g0296700	-0.692963	0.000361923	0.00210191		-1.14073	7.79e-15	8.4e-14		-0.808304	7.71e-06	7.7e-05		-1.41822	3.15e-18	4.29e-17		Similar to cDNA clone:006-306-G03%2C full insert sequence.
Os04g0405000	-0.660708	0.00151449	0.00726386		-0.794078	0.0008499	0.00259416		-1.05233	1.51e-06	1.75e-05		-1.23652	2.5e-10	1.89e-09		Similar to ATP-dependent Clp protease ATP-binding subunit.
Os04g0414700	-1.88261	1.02e-15	3.97e-14		-1.37181	4.52e-06	2.01e-05		-1.77155	5.07e-10	1.1e-08		-1.16633	6.13e-11	4.89e-10		Photosystem I PsaO domain containing protein.
Os04g0430600	1.79665	3.1e-17	1.42e-15		1.41129	1.38e-12	1.25e-11		1.07149	0.000702809	0.00426852		0.979956	0.00145054	0.00450369		Similar to OSIGBa0160I14.1 protein.
Os04g0456900	-2.73727	6.64e-11	1.43e-09		-1.89015	9.49e-06	4.03e-05		-2.57231	4.24e-12	1.22e-10		-1.57219	1.65e-07	9.27e-07		Similar to H0523F07.9 protein.
Os04g0505200	1.08612	0.00118873	0.00589079		1.39804	1.65e-05	6.72e-05		2.58395	3.74e-05	0.000319483		2.64183	2.68e-05	0.000113458		Leucine-rich repeat%2C plant specific containing protein.
Os04g0572200	-5.72184	4.74e-07	5.35e-06		-7.43805	9.29e-09	5.77e-08		-5.17618	7.41e-09	1.36e-07		-5.31266	5.37e-08	3.2e-07		Similar to OSIGBa0127A14.7 protein.
Os05g0394900	-1.23626	2.96e-12	7.61e-11		-1.32059	2.7e-16	3.27e-15		-1.82374	4.91e-28	5.9e-26		-1.64316	2.08e-23	3.87e-22		Conserved hypothetical protein.
Os05g0408900	-2.20934	3.14e-51	1.51e-48		-1.52038	0.00393964	0.0104263		-1.90872	8.56e-28	1.01e-25		-1.18279	1.96e-12	1.77e-11		Similar to 1-D-deoxyxylulose 5-phosphate synthase.
Os05g0500000	-1.29088	7.01e-07	7.65e-06		-1.89545	3.54e-09	2.3e-08		-1.79014	4.84e-08	7.78e-07		-2.40516	5.04e-17	6.41e-16		UDP-glucuronosyl/UDP-glucosyltransferase family protein.
Os05g0508900	-1.63238	1.32e-42	3.97e-40		-0.666947	6.64e-05	0.000246742		-1.14345	2.18e-10	4.96e-09		-0.849025	5.32e-08	3.17e-07		Similar to cDNA clone:001-011-D03%2C full insert sequence.
Os05g0560000	-1.39607	1.69e-14	5.84e-13		-0.958581	3.07e-06	1.4e-05		-1.31306	3.33e-08	5.47e-07		-0.941283	1.15e-07	6.57e-07		Photosystem I reaction center subunit VI%2C chloroplast precursor (PSI- H) (Light-harvesting complex I 11 kDa protein) (GOS5 protein).
Os05g0573700	-1.58198	3.48e-16	1.43e-14		-1.80693	6.48e-23	1.21e-21		-0.841751	1.21e-05	0.000115411		-1.64769	4.08e-19	5.92e-18		Similar to Ketol-acid reductoisomerase%2C chloroplast precursor (EC 1.1.1.86) (Acetohydroxy-acid reductoisomerase) (Alpha-keto-beta-hydroxylacil reductoisomerase).
Os06g0101800	1.24936	8.54e-05	0.000583336		1.35766	4.8e-06	2.13e-05		0.927113	0.000845376	0.0050191		1.31769	6.13e-05	0.000246055		Similar to NAC-domain protein 1-1.
Os06g0132400	-1.40264	2.73e-16	1.14e-14		-2.06099	8.27e-21	1.36e-19		-0.765894	0.00343541	0.016577		-2.09521	4.06e-25	8.34e-24		Similar to Magnesium-protoporphyrin O-methyltransferase (EC 2.1.1.11) (Magnesium- protoporphyrin IX methyltransferase).
Os06g0232200	-1.0248	1.72e-08	2.53e-07		-1.08103	3.55e-08	2.06e-07		-1.11702	4.07e-09	7.78e-08		-0.982184	1.47e-07	8.31e-07		Similar to Fructokinase-2.
Os06g0257450	-2.08079	6.39e-17	2.84e-15		-1.93717	4.36e-19	6.44e-18		-1.8942	3.61e-16	1.59e-14		-2.08545	1.19e-16	1.46e-15		Ribonucleotide reductase%2C Chloroplast biogenesis
Os06g0320500	-1.32982	4.44e-16	1.8e-14		-1.66964	4.54e-09	2.9e-08		-1.33747	2.52e-09	4.97e-08		-1.57746	2.21e-23	4.12e-22		Similar to Light-harvesting complex I (Fragment).
Os06g0496800	1.19215	1.1e-10	2.3e-09		1.23048	2.4e-18	3.36e-17		1.19536	7.41e-10	1.59e-08		1.51628	3.25e-16	3.92e-15		Similar to S-locus receptor kinase precursor.
Os06g0699050	-1.67148	4.1e-20	2.47e-18		-4.37796	7.01e-59	5.28e-57		-2.14581	3.19e-22	2.51e-20		-4.99377	1.41e-76	1.51e-74		Hypothetical protein.
Os06g0699100	-1.80698	3.11e-16	1.29e-14		-4.35729	3.42e-58	2.5e-56		-1.90624	8.79e-19	4.96e-17		-5.29265	2.24e-84	2.83e-82		Transferase domain containing protein.
Os06g0717200	-0.361851	0.0596058	0.148708		-0.728955	8.97e-05	0.000326125		-1.04593	2.48e-06	2.75e-05		-1.37853	8.25e-11	6.51e-10		Serine/threonine protein kinase domain containing protein.
Os07g0108300	-0.751633	1.32e-06	1.36e-05		-0.839601	2.96e-09	1.93e-08		-0.648934	9.51e-05	0.000731891		-1.27532	3.06e-23	5.65e-22		Similar to Alanine aminotransferase.
Os07g0141400	-1.45198	2.53e-16	1.06e-14		-1.41887	1.21e-10	9.07e-10		-1.22882	6.03e-08	9.49e-07		-1.47837	9.24e-19	1.31e-17		Similar to 23 kDa polypeptide of photosystem II.
Os07g0209000	0.919406	6.41e-13	1.83e-11		1.01086	1.55e-13	1.51e-12		0.734832	1.02e-06	1.22e-05		0.694914	8.03e-07	4.16e-06		Dolichyl-diphosphooligosaccharide-protein glycosyltransferase 48 kDa subunit precursor%2C N-glycosylation%2C Root development
Os07g0469100	-1.63904	1.75e-11	4.07e-10		-2.29661	6.6e-20	1.03e-18		-1.31188	1.9e-05	0.00017207		-2.20452	3.05e-18	4.17e-17		Similar to Thylakoid membrane phosphoprotein 14 kDa%2C chloroplast precursor.
Os07g0503300	2.28008	2.31e-20	1.42e-18		2.27796	1.62e-17	2.15e-16		2.6146	1.31e-14	4.95e-13		2.16094	1.81e-09	1.26e-08		UDP-glucuronosyl/UDP-glucosyltransferase family protein.
Os07g0517100	-1.55369	5.33e-12	1.32e-10		-3.32199	1.47e-67	1.43e-65		-2.10061	7.09e-35	1.24e-32		-3.67068	5.64e-104	9.86e-102		Heat shock protein Hsp20 domain containing protein.
Os07g0558400	-2.57308	6.97e-48	2.83e-45		-2.2147	1.62e-10	1.2e-09		-2.43975	5.5e-19	3.17e-17		-2.28985	1.15e-39	4.4e-38		Similar to Chlorophyll a/b-binding protein CP29 precursor.
Os07g0559700	-1.47357	6.02e-12	1.49e-10		-1.19844	2.61e-08	1.54e-07		-1.64212	8.83e-18	4.53e-16		-1.74811	1.21e-18	1.7e-17		Similar to Monosaccharide transporter 3.
Os07g0577600	-1.80572	6.2e-26	6.5e-24		-0.83695	0.000483019	0.00154274		-1.71297	4.68e-13	1.49e-11		-0.813836	2.07e-06	1.02e-05		Similar to Chlorophyll a-b binding protein.
Os07g0583600	-1.52476	2.44e-19	1.35e-17		-1.02077	1.11e-11	9.25e-11		-0.852759	9.25e-07	1.12e-05		-0.696716	1.45e-05	6.41e-05		Chitin-inducible gibberellin-responsive protein.
Os07g0586200	-2.36255	1.59e-06	1.61e-05		-4.32082	9.07e-17	1.14e-15		-1.85061	4.43e-06	4.66e-05		-3.8259	2.99e-11	2.45e-10		Similar to Esterase precursor (EC 3.1.1.-) (Early nodule-specific protein homolog) (Latex allergen Hev b 13).
Os07g0601000	-1.52308	6.8e-17	3e-15		-1.50355	6.67e-09	4.21e-08		-1.30299	5.35e-16	2.32e-14		-1.84492	1.37e-31	3.81e-30		Similar to NADPH HC toxin reductase (Fragment).
Os07g0628700	-0.9281	3.7e-08	5.17e-07		-4.07374	4.69e-43	2.1e-41		-1.24036	2.5e-12	7.43e-11		-4.51006	5.1e-61	3.65e-59		Similar to Receptor protein kinase.
Os07g0634600	-2.35457	3.24e-10	6.31e-09		-1.46198	5.5e-06	2.42e-05		-2.04566	9.45e-13	2.93e-11		-0.759292	0.0154177	0.0371095		Similar to Pectin acetylesterase (Fragment).
Os07g0673600	-2.06199	1.15e-26	1.26e-24		-1.02037	9.97e-05	0.000359578		-1.34955	1.29e-07	1.9e-06		-1.02974	2.55e-08	1.57e-07		Conserved hypothetical protein.
Os07g0680000	1.28858	9.88e-06	8.39e-05		1.28333	8.98e-07	4.4e-06		2.03714	5.15e-11	1.27e-09		1.80683	3.48e-10	2.6e-09		Similar to Vacuolar sorting receptor 1 precursor (AtVSR1) (Epidermal growth factor receptor-like protein 1) (AtELP1) (AtELP) (BP80-like protein b) (AtBP80b) (Spot 3 protein).
Os07g0688200	2.96633	3.89e-06	3.64e-05		2.40564	0.000442348	0.00142177		1.25672	0.131084	0.28544		1.42821	0.0872393	0.163598		Similar to Typical P-type R2R3 Myb protein (Fragment).
Os08g0119900	-1.07107	1.6e-07	1.99e-06		-0.986239	0.00635641	0.015954		-0.932223	3.91e-05	0.000333028		-1.23298	5.24e-10	3.83e-09		Hypothetical protein.
Os08g0135900	-1.47742	8.91e-28	1.09e-25		-0.621684	2.89e-05	0.000113494		-1.07906	1.51e-11	4.01e-10		-0.449388	0.00458061	0.0126296		Similar to Tryptophan synthase beta chain 1 (EC 4.2.1.20) (Orange pericarp 1) (Fragment).
Os08g0242700	-1.18431	4.13e-14	1.35e-12		-1.25819	5.6e-20	8.79e-19		-0.883934	9.53e-07	1.15e-05		-1.47305	7.64e-24	1.47e-22		Similar to uridylyltransferase-related.
Os08g0278900	1.3218	2.6e-19	1.44e-17		1.03809	1.21e-08	7.44e-08		0.939673	9.36e-07	1.13e-05		0.917677	4.6e-07	2.45e-06		MIR domain containing protein.
Os08g0374000	-6.95016	3.75e-13	1.1e-11		-8.8415	4.2e-17	5.43e-16		-6.2758	1.11e-58	5.46e-56		-8.48287	2.33e-29	5.83e-28		Bet v I allergen family protein.
Os08g0384000	1.32844	9.96e-09	1.52e-07		1.39342	8.94e-12	7.49e-11		1.20378	2.29e-06	2.56e-05		1.63567	1.1e-12	1.02e-11		Cytochrome b561 family protein.
Os08g0435900	-1.25826	1.35e-17	6.43e-16		-1.51133	2.82e-08	1.65e-07		-1.18103	5.42e-10	1.18e-08		-1.59991	1.01e-23	1.93e-22		Similar to LHC I type IV chlorophyll binding protein (Fragment).
Os08g0468700	-1.41374	1.76e-05	0.000141389		-4.64924	1.36e-16	1.69e-15		-2.12713	1.47e-09	3.01e-08		-5.65322	7.66e-21	1.24e-19		Similar to Nitrate reductase [NADH] 1 (EC 1.7.1.1) (NR1).
Os08g0526300	-0.734261	1.68e-06	1.7e-05		-1.21565	3.95e-10	2.84e-09		-0.899313	9.33e-08	1.4e-06		-1.30611	5.57e-18	7.48e-17		Similar to cDNA clone:001-038-D09%2C full insert sequence.
Os08g0541400	-1.21465	4.8e-11	1.05e-09		-0.911069	2.38e-07	1.25e-06		-0.578984	0.014551	0.053699		-0.756168	0.00033641	0.00118767		Peptidyl-prolyl cis-trans isomerase%2C FKBP-type domain containing protein.
Os08g0560900	-1.47757	8.11e-14	2.58e-12		-0.956047	7.38e-05	0.000271986		-1.42395	3.99e-08	6.49e-07		-0.943994	2.1e-07	1.16e-06		Similar to Photosystem I reaction center subunit II%2C chloroplast precursor (Photosystem I 20 kDa subunit) (PSI-D).
Os08g0566700	-2.91427	2.11e-27	2.48e-25		-1.58489	2.95e-09	1.93e-08		-2.74071	1.21e-25	1.23e-23		-1.69821	5.86e-25	1.19e-23		Cullin repeat-like-containing domain domain containing protein.
Os09g0115500	-1.64414	2.14e-15	8.05e-14		-2.13585	9.45e-32	2.66e-30		-1.63906	1.13e-15	4.77e-14		-1.95206	2.95e-19	4.33e-18		Proteinase inhibitor I3%2C Kunitz legume domain containing protein.
Os09g0131200	-0.703733	0.000446404	0.00252481		-1.02004	8.38e-07	4.12e-06		-1.12765	5.54e-10	1.2e-08		-1.23721	9.12e-10	6.52e-09		Similar to Elicitor-inducible LRR receptor-like protein EILP.
Os09g0279400	-1.482	2.7e-21	1.84e-19		-0.629094	1.47e-05	6.04e-05		-1.01968	1.78e-09	3.58e-08		-0.709255	1.66e-05	7.22e-05		Rhodanese-like domain containing protein.
Os09g0394500	-1.11109	9.98e-20	5.78e-18		-2.13178	5.9e-69	5.97e-67		-1.31553	3.33e-18	1.78e-16		-2.3909	6.97e-63	5.26e-61		Similar to predicted protein.
Os09g0436800	1.90353	6.07e-09	9.57e-08		2.22745	4.69e-12	4.05e-11		1.47709	1.47e-08	2.6e-07		1.50546	7.87e-08	4.61e-07		CAAX amino terminal protease domain containing protein.
Os09g0470000	-0.845554	1.59e-07	1.98e-06		-1.52879	1.36e-09	9.22e-09		-1.10762	8.62e-08	1.31e-06		-1.14912	1.48e-07	8.34e-07		Similar to Plastidic general dicarboxylate transporter.
Os09g0528700	-3.35459	1.23e-63	1.08e-60		-5.24134	2.13e-73	2.4e-71		-3.55148	1.37e-63	8.06e-61		-5.20309	2.74e-77	3.06e-75		Similar to Cytochrome p450 (CYP78A9).
Os09g0530000	-1.64868	6.23e-25	6.07e-23		-1.3502	1.66e-16	2.04e-15		-1.65229	5.28e-27	6.02e-25		-1.44067	3.74e-28	8.89e-27		Rhodanese-like domain containing protein.
Os09g0530275	-2.94564	2.99e-14	1e-12		-2.83896	8.13e-12	6.84e-11		-3.25496	9.82e-20	6.21e-18		-1.96383	2.27e-10	1.73e-09		Cytochrome P450 domain containing protein.
Os10g0450900	2.91734	4.58e-29	6.14e-27		3.48132	1.83e-52	1.15e-50		3.25822	3.28e-35	5.82e-33		3.72356	6.74e-45	3.1e-43		Similar to Glycine-rich cell wall structural protein 2 precursor.
Os10g0496900	-1.7992	2.64e-30	3.9e-28		-1.34027	5.34e-18	7.3e-17		-1.39161	3.51e-20	2.32e-18		-1.28679	5.06e-22	8.83e-21		NADPH: protochlorophyllide oxidoreductase%2C Chlorophyll synthesis
Os11g0143300	-3.81094	1.75e-49	7.99e-47		-4.47125	4.88e-59	3.7e-57		-3.40583	1.9e-24	1.76e-22		-4.28529	1.94e-32	5.6e-31		A-type response regulator%2C Cytokinin signaling
Os11g0153500	-1.40764	9.75e-07	1.03e-05		-3.42472	1.48e-19	2.24e-18		-1.96125	2.5e-19	1.51e-17		-3.94217	1.93e-36	6.57e-35		Protein of unknown function DUF3049 domain containing protein.
Os11g0214900	-2.02505	9.87e-09	1.51e-07		-6.83396	6.66e-19	9.72e-18		-2.3558	6.1e-22	4.7e-20		-5.10752	9.37e-34	2.87e-32		Plant disease resistance response protein family protein.
Os11g0242800	-2.93038	2.58e-33	4.45e-31		-1.99046	5.13e-10	3.64e-09		-2.98287	9.81e-24	8.73e-22		-1.87338	2.28e-24	4.51e-23		Similar to ASCAB9-A (ASCAB9-B) (Fragment).
Os12g0188700	-0.920495	1.38e-09	2.4e-08		-0.8484	4.06e-09	2.62e-08		-1.0606	8.35e-07	1.02e-05		-1.07046	7.66e-09	5e-08		Similar to Thioredoxin (TRX).
Os12g0236900	-1.06902	4.73e-12	1.18e-10		-0.993889	5.2e-17	6.68e-16		-1.12117	4.69e-09	8.89e-08		-1.23206	1.44e-12	1.32e-11		SET domain containing protein.
Os12g0291100	-1.30528	1.6e-08	2.36e-07		-1.68308	2.56e-07	1.34e-06		-0.99589	0.000714768	0.00432823		-1.44794	6.1e-11	4.87e-10		Similar to Petunia ribulose 1%2C5-bisphosphate carboxylase small subunit mRNA (clone pSSU 51)%2C partial cds. (Fragment).
Os12g0292400	-2.05495	7.6e-14	2.43e-12		-2.26221	1.23e-11	1.02e-10		-1.53802	0.0104659	0.0412798		-2.01934	1.74e-14	1.85e-13		Similar to Petunia ribulose 1%2C5-bisphosphate carboxylase small subunit mRNA (clone pSSU 51)%2C partial cds. (Fragment).
Os12g0420400	-1.2969	1.82e-28	2.32e-26		-0.984424	5.22e-06	2.3e-05		-1.15737	2.2e-09	4.37e-08		-0.994914	2.08e-12	1.88e-11		Similar to Photosystem I reaction center subunit XI%2C chloroplast precursor (PSI- L) (PSI subunit V).
Os12g0514000	-1.31487	1.61e-17	7.55e-16		-1.95824	9.92e-25	2.03e-23		-1.28523	1.41e-17	7.05e-16		-2.16768	3.56e-38	1.3e-36		Similar to Sorbitol transporter.
Os12g0601800	-1.1208	9.62e-13	2.68e-11		-3.69843	2.67e-58	1.96e-56		-1.50993	5.42e-19	3.14e-17		-4.0689	8.5e-72	8.02e-70		Similar to BZIP transcription factor family protein%2C expressed.
Os12g0624900	-0.780367	7.96e-06	6.94e-05		-0.808797	3.38e-06	1.53e-05		-1.00864	1.45e-07	2.1e-06		-0.868747	7.24e-06	3.33e-05		Similar to GATA transcription factor 2 (AtGATA-2).
Notes: a represents false discovery rate correction.

## Sheet: Table S3-2
Table S3-2 Hub genes list of module blue
Gene_id		PR403_22vsPR403_CK40				PR403_20vsPR403_CK40				PY6_22vsPY6_CK40				PY6_20vsPY6_CK40			Description
	log2FC	pvalue	padja		log2FC	pvalue	padj		log2FC	pvalue	padj		log2FC	pvalue	padj
Os01g0126200	-1.66679	4.46e-24	3.99e-22		-1.47659	8.19e-20	1.27e-18		-1.45474	7.88e-23	6.47e-21		-2.01731	4.11e-35	1.33e-33		Multicopper oxidase
Os01g0126401	-2.80959	0.00031043	0.00183473		-3.7132	9.67e-05	0.000349725		-2.58608	6.88e-05	0.00054882		-2.03125	0.00381947	0.0107172		Hypothetical gene.
Os01g0154600	-1.93443	7.67e-14	2.44e-12		-3.80107	4.1e-28	9.85e-27		-1.47898	6.08e-08	9.57e-07		-2.25465	4.7e-16	5.6e-15		Protein of unknown function DUF674 domain containing protein.
Os01g0164600	-1.19452	2.96e-14	9.94e-13		-0.438096	0.00611004	0.0154102		-1.05262	2.48e-07	3.41e-06		-0.818029	2.55e-06	1.24e-05		Protein phosphatase 2C-related domain containing protein.
Os01g0223500	1.42776	3.97e-06	3.7e-05		0.785456	0.0212604	0.0461993		1.14329	0.00061985	0.00381995		0.630184	0.122352	0.215574		Similar to Esterase.
Os01g0332800	-2.48041	3.89e-39	9.87e-37		-3.81356	1.94e-27	4.51e-26		-2.77896	8.59e-63	4.94e-60		-3.64788	9.22e-140	3.29e-137		Similar to Serine carboxypeptidase II-like protein.
Os01g0557100	-0.83366	8.11e-05	0.00055681		-0.792831	6.8e-06	2.95e-05		-1.11959	8.84e-10	1.86e-08		-1.16311	1.35e-09	9.51e-09		Alpha/beta hydrolase family protein.
Os01g0588900	-1.83597	4.12e-46	1.51e-43		-1.4852	4.4e-22	7.8e-21		-2.14382	2.84e-26	3.09e-24		-1.83303	1.04e-25	2.2e-24		Cytokinin-activating enzyme%2C Bioactive cytokinin synthesis
Os01g0602800	-1.20696	6.1e-11	1.32e-09		-1.36226	6.01e-16	7.1e-15		-0.772593	1.38e-05	0.000129402		-0.378504	0.0364556	0.078501		Serine/threonine protein kinase-related domain containing protein.
Os01g0638600	-3.68343	2.12e-27	2.48e-25		-5.339	5.61e-34	1.73e-32		-2.93469	9.43e-12	2.59e-10		-3.32865	2.1e-18	2.9e-17		UDP-glucose-dependent glycosyltransferase
Os01g0639900	-2.49348	2.28e-15	8.53e-14		-1.92073	2.5e-08	1.48e-07		-1.78841	0.00484128	0.0219732		-1.41472	9.93e-10	7.08e-09		beta-carbonic anhydrase (EC:4.2.1.1)%2C Carbon assimilation%2C CO<sub>2</sub>-mediated stomatal pore response
Os01g0678100	-0.902391	0.0010213	0.00517469		-0.384261	0.0161702	0.0364269		-0.914158	1.16e-05	0.00011112		-1.03813	1.29e-05	5.74e-05		Protein of unknown function DUF2921 domain containing protein.
Os01g0682500	-1.31756	2.23e-17	1.04e-15		-0.73832	2.85e-08	1.67e-07		-1.16254	1.16e-11	3.12e-10		-0.933314	5.56e-11	4.46e-10		Similar to Protein Kinase C630.09c.
Os01g0730800	-1.41628	2.87e-13	8.57e-12		-1.95774	1.08e-27	2.55e-26		-1.3939	3.03e-14	1.09e-12		-1.894	1.31e-30	3.47e-29		Mpv17/PMP22 family protein.
Os01g0761000	-1.36115	5.05e-08	6.89e-07		-1.29012	6.66e-10	4.68e-09		-1.35091	1.31e-08	2.33e-07		-1.36916	1.02e-15	1.19e-14		Conserved hypothetical protein.
Os01g0764500	-0.622748	0.000368185	0.00213405		-0.854676	6.77e-07	3.38e-06		-0.917001	2.17e-07	3.04e-06		-1.38559	4.51e-12	3.97e-11		Similar to uvrB/uvrC motif-containing protein.
Os01g0770700	-2.17701	6.31e-25	6.13e-23		-0.722267	0.000362813	0.00118393		-2.12068	4.71e-13	1.5e-11		-0.648734	0.000291368	0.00103947		Similar to Copper transporter 1.
Os01g0837000	-0.26022	0.182525	0.344212		-0.465319	0.0390484	0.0786471		1.13288	1.48e-07	2.14e-06		1.15032	0.000137154	0.000520771		Ankyrin repeat containing protein.
Os01g0850000	-0.66724	0.00329254	0.0141638		-0.72109	0.000552597	0.00174489		-1.53299	1.5e-09	3.05e-08		-0.999877	6.39e-06	2.96e-05		Uncharacterised conserved protein UCP022260 domain containing protein.
Os01g0866600	-0.677152	3.62e-06	3.41e-05		-0.542566	0.000495578	0.00157944		-1.01797	1.39e-13	4.69e-12		-0.912375	7.18e-10	5.19e-09		Similar to bolA-like protein.
Os01g0873200	-0.654726	0.00391034	0.0163553		-1.5957	1.18e-13	1.16e-12		-0.675403	0.00717546	0.0304485		-1.6014	6.82e-11	5.42e-10		Similar to Amidophosphoribosyltransferase%2C chloroplast precursor (EC 2.4.2.14) (Glutamine phosphoribosylpyrophosphate amidotransferase) (ATASE) (GPAT) (Fragment).
Os01g0893400	-2.74768	1.62e-10	3.29e-09		-1.94617	5.24e-06	2.31e-05		-2.07088	3.11e-10	6.94e-09		-1.93914	1.76e-09	1.23e-08		Zinc finger%2C TAZ-type domain containing protein.
Os01g0913000	-2.3823	4.06e-20	2.45e-18		-0.636544	0.00482365	0.0125186		-2.04757	7.33e-38	1.48e-35		-0.575193	1.94e-08	1.21e-07		Similar to Thioredoxin F-type 2%2C chloroplast precursor (TRX-F2).
Os01g0928000	-1.55116	6.68e-11	1.44e-09		0.041499	0.868377	0.912526		-1.96685	8.86e-19	4.99e-17		-0.867504	3.77e-05	0.000156835		Similar to Transcription factor ICE1 (Inducer of CBF expression 1) (Basic helix- loop-helix protein 116) (bHLH116) (AtbHLH116).
Os01g0940100	-1.56626	4.43e-12	1.11e-10		-1.39221	2.95e-12	2.59e-11		-1.35665	1.1e-11	2.98e-10		-1.17644	1.35e-08	8.59e-08		Similar to Hexokinase.
Os01g0949300	0.0871884	0.663186	0.800656		-0.337874	0.218458	0.330359		1.64698	2.37e-13	7.82e-12		1.08093	0.000203689	0.000749134		EF-Hand type domain containing protein.
Os01g0950866	-0.474754	0.0115337	0.0405376		-0.902722	3.38e-06	1.53e-05		-0.765323	1.79e-05	0.000163795		-1.18252	1.59e-08	9.99e-08		Similar to proline synthetase-like protein.
Os01g0974200	-3.58359	6.52e-52	3.37e-49		-3.99972	1.97e-09	1.31e-08		-3.54717	2.84e-37	5.6e-35		-4.29874	4.49e-114	9.56e-112		RicMT (Metallothionein-like protein).
Os02g0117100	-1.23317	3.81e-18	1.91e-16		-0.232721	0.103258	0.178631		-0.69001	0.000859976	0.00508523		-0.301269	0.107636	0.194385		4-diphosphocytidyl-2C-methyl-D-erythritol synthase%2C conserved site domain containing protein.
Os02g0129900	-1.36525	8.49e-20	4.98e-18		-0.858699	3.35e-08	1.95e-07		-1.30223	1.7e-10	3.94e-09		-1.02986	4.59e-09	3.07e-08		Similar to hydrolase%2C acting on ester bonds.
Os02g0131100	-0.169329	0.282563	0.466385		-0.421038	0.00603125	0.0152359		-1.09005	3.22e-09	6.25e-08		-1.21767	3.91e-15	4.36e-14		Hypothetical conserved gene.
Os02g0132500	-0.15682	0.310268	0.495711		-1.01081	5.93e-11	4.58e-10		-0.612418	5.96e-05	0.000482041		-1.0591	3.46e-12	3.07e-11		Similar to Common plant regulatory factor 7.
Os02g0157700	-0.403651	0.0555717	0.141095		-0.521059	0.0303823	0.0630892		-0.831743	8.91e-05	0.000690267		-1.18313	1.49e-08	9.42e-08		Non-protein coding transcript.
Os02g0168000	-0.981581	1.28e-05	0.000105828		-1.25085	3.78e-05	0.000146256		-0.734723	7.16e-05	0.000567753		-1.13421	9.37e-09	6.07e-08		Similar to urease accessory protein F.
Os02g0197200	-1.00033	1.08e-09	1.91e-08		-0.606983	2.19e-05	8.74e-05		-0.951535	6.46e-13	2.03e-11		-0.926507	5.61e-10	4.09e-09		Mlo-related protein family protein.
Os02g0326700	-0.958992	4.87e-12	1.21e-10		-1.30719	2.25e-18	3.16e-17		-1.1425	2.15e-11	5.59e-10		-1.63385	7.73e-19	1.1e-17		Peptidase S54%2C rhomboid domain containing protein.
Os02g0448400	-1.18602	3.13e-09	5.13e-08		-1.38565	1.41e-09	9.49e-09		-1.26743	1.35e-13	4.55e-12		-0.745549	7.43e-05	0.000294745		Similar to Synaptotagmin C.
Os02g0475400	-0.943239	1.05e-06	1.1e-05		-1.38462	1.89e-09	1.26e-08		-0.924895	8.53e-08	1.29e-06		-1.54589	8.14e-26	1.73e-24		Bile acid:sodium symporter family protein.
Os02g0533000	-1.14832	4.15e-11	9.23e-10		-0.257475	0.0890081	0.157921		-0.808582	5.04e-07	6.46e-06		-0.546927	0.00122092	0.00384951		FeS cluster biogenesis domain containing protein.
Os02g0555600	-1.26949	8.3e-06	7.19e-05		-1.09689	0.00010407	0.000374412		-1.27981	1.16e-06	1.38e-05		-1.77153	9.95e-08	5.76e-07		Amino acid-binding ACT domain containing protein.
Os02g0557800	-4.04717	1.97e-38	4.72e-36		-3.96913	2.92e-85	4.31e-83		-2.80152	1.9e-14	6.96e-13		-4.27561	6.2e-44	2.76e-42		A-type response regulator%2C Cytokinin signaling
Os02g0566300	-1.20799	1.76e-05	0.000141578		-0.704402	0.00133603	0.00391868		-0.779552	0.00212707	0.0110613		-1.02697	6.54e-05	0.000261401		Retrotransposon gag protein domain containing protein.
Os02g0595200	-0.712194	0.000803331	0.00420666		-1.2397	2.15e-08	1.28e-07		-0.369888	0.137072	0.294087		-1.27539	6.73e-08	3.98e-07		Conserved hypothetical protein.
Os02g0628600	-1.44287	4.42e-06	4.08e-05		-2.83155	4.1e-12	3.55e-11		-2.13162	1.38e-12	4.22e-11		-3.09975	3.77e-20	5.81e-19		Similar to Auxin response factor 8.
Os02g0704000	-2.32584	1.61e-22	1.25e-20		-1.88645	2.62e-29	6.67e-28		-1.85514	2.09e-32	3.38e-30		-1.5764	5.17e-17	6.56e-16		Carotenoid oxygenase family protein.
Os02g0707900	1.062	5.93e-09	9.36e-08		1.41682	1.37e-11	1.13e-10		1.02187	1.95e-08	3.36e-07		1.06995	4.65e-07	2.47e-06		Rossmann-like alpha/beta/alpha sandwich fold domain containing protein.
Os02g0731600	-1.86755	4.9e-27	5.6e-25		-1.53707	9.95e-11	7.54e-10		-1.16076	6.5e-06	6.61e-05		-1.19635	7.72e-10	5.56e-09		Similar to Threonine endopeptidase.
Os02g0744650	-2.71859	3.36e-11	7.57e-10		-2.13181	4.11e-11	3.24e-10		-2.96436	1e-11	2.74e-10		-3.30369	7.07e-19	1.01e-17		Similar to CSLA1-cellulose synthase-like family A%3B mannan synthase.
Os02g0745100	-1.76223	2.46e-10	4.9e-09		-0.318318	0.311135	0.435475		-2.23212	2.76e-14	9.95e-13		-0.959746	2.8e-05	0.000118109		Aquaporin NIP III subfamily protein%2C Aquaporin%2C Silicon influx transporter%2C Arsenic species (As) uptake%2C Arsenite efflux%2C Selenite (Se) uptake%2C Water transport
Os02g0750200	-1.21699	2.84e-12	7.35e-11		-1.1223	1.55e-05	6.36e-05		-1.19967	1.33e-07	1.94e-06		-1.27169	3.6e-14	3.74e-13		Non-protein coding transcript.
Os02g0793700	-1.26671	4.93e-16	2e-14		-1.5383	3.01e-25	6.34e-24		-1.20018	1.29e-13	4.36e-12		-0.958153	2.3e-10	1.75e-09		Cytochrome b5 domain containing protein.
Os03g0109700	-1.38597	1.06e-13	3.31e-12		-0.661045	1.55e-05	6.36e-05		-1.0168	1.21e-05	0.000115303		-0.754573	2.66e-05	0.00011252		Similar to Cyclin delta-3.
Os03g0110900	-2.39609	3.74e-72	5.82e-69		-1.50551	2.75e-14	2.85e-13		-2.50126	1.99e-91	2.64e-88		-1.4959	2.03e-22	3.63e-21		Dimeric alpha-beta barrel domain containing protein.
Os03g0149300	-2.38853	1.06e-20	6.76e-19		-4.49898	2.11e-06	9.85e-06		-2.31917	6.36e-13	2e-11		-3.92834	6.44e-27	1.45e-25		Protein of unknown function DUF6%2C transmembrane domain containing protein.
Os03g0150700	0.991111	0.00429645	0.017715		1.26845	0.000299564	0.000992132		1.16674	5.7e-05	0.000463067		1.10234	0.000207887	0.000762763		Hypothetical conserved gene.
Os03g0169100	-1.36992	2.28e-18	1.16e-16		-0.749474	7.49e-06	3.23e-05		-1.1377	1.49e-10	3.48e-09		-0.692596	1.04e-06	5.33e-06		Ribulose-phosphate 3-epimerase%2C chloroplast precursor (EC 5.1.3.1) (Pentose-5-phosphate 3-epimerase) (PPE) (RPE) (R5P3E).
Os03g0195450	-1.07112	0.00054341	0.00299647		-0.570128	0.114054	0.194306		-0.918994	0.0030747	0.0151176		-0.546138	0.0608091	0.121327		Similar to sulfate/bicarbonate/oxalate exchanger and transporter sat-1.
Os03g0196600	-2.47827	4.37e-23	3.57e-21		-1.6865	3.61e-15	3.99e-14		-1.54175	1.02e-09	2.13e-08		-1.60123	7.24e-10	5.23e-09		Similar to satase isoform II.
Os03g0232800	-2.62472	6.52e-27	7.3e-25		-1.58844	6.68e-07	3.34e-06		-2.34699	5.43e-20	3.56e-18		-0.361829	0.113083	0.202491		Similar to Lecithin:cholesterol acyltransferase family protein%2C expressed.
Os03g0244000	-1.8295	4.6e-10	8.7e-09		-1.7182	8.32e-07	4.1e-06		-1.14629	0.0412581	0.121427		-1.37363	1.19e-06	6.03e-06		Heat shock protein DnaJ%2C cysteine-rich region domain containing protein.
Os03g0267800	-0.77457	0.000320238	0.00188805		-0.817702	0.00145042	0.00422368		-1.27343	1.9e-07	2.69e-06		-0.752219	0.00101216	0.00324876		Zinc finger%2C LIM-type domain containing protein.
Os03g0270700	1.01744	7.37e-12	1.8e-10		0.945423	1.88e-08	1.13e-07		0.363028	0.0646564	0.170224		0.39595	0.0440696	0.0923363		Conserved hypothetical protein.
Os03g0351200	-1.75973	9.2e-20	5.38e-18		-1.62431	1.73e-20	2.79e-19		-1.40536	2.18e-08	3.7e-07		-1.31481	1.68e-11	1.41e-10		NAD(P)-binding domain containing protein.
Os03g0356414	1.454	6.23e-12	1.53e-10		1.23288	6.7e-07	3.35e-06		1.12065	0.000142238	0.00104954		1.06535	0.000398186	0.00138633		Similar to Ubiquitin ligase SINAT5 (EC 6.3.2.-) (Seven in absentia homolog 5). Splice isoform 2.
Os03g0371300	-1.07864	1.25e-12	3.43e-11		-1.60882	1.07e-19	1.64e-18		-1.16324	9.28e-08	1.4e-06		-1.781	9.95e-13	9.25e-12		Similar to Cytochrome P450 CYP709E4.
Os03g0371350	-1.14843	2.47e-12	6.45e-11		-1.64767	5.98e-25	1.23e-23		-1.12179	7.72e-09	1.42e-07		-1.72307	2.78e-12	2.49e-11		Similar to Cytochrome P450 family protein%2C expressed.
Os03g0431200	-2.8398	5.93e-48	2.45e-45		-1.01658	0.000215971	0.000734181		-2.43791	7.64e-30	1.06e-27		-0.922576	8.44e-07	4.36e-06		Similar to N-acetyl-glutamate synthase.
Os03g0565200	-1.37327	1.3e-17	6.2e-16		-0.903651	8.03e-12	6.77e-11		-0.92467	0.000128512	0.000960315		-0.915639	3.73e-06	1.78e-05		Haloacid dehalogenase-like hydrolase domain containing protein.
Os03g0585600	-1.72224	0.0126985	0.0438268		-0.239088	0.664347	0.758234		-1.42565	0.0572562	0.155539		-0.517192	0.41828	0.554448		Conserved hypothetical protein.
Os03g0592500	-3.50856	3.83e-101	1.69e-97		-1.27214	1.08e-07	5.98e-07		-3.24052	5.41e-39	1.19e-36		-1.0485	5.63e-09	3.73e-08		Similar to Photosystem II type II chlorophyll a/b binding protein (Fragment).
Os03g0705800	-2.21165	5.39e-15	1.94e-13		-2.99222	3.43e-32	9.93e-31		-1.55454	3.12e-08	5.18e-07		-2.77271	4.85e-15	5.36e-14		Protein of unknown function DUF3049 domain containing protein.
Os03g0735000	-1.32714	1.38e-17	6.54e-16		-1.16063	2.55e-09	1.68e-08		-0.966305	2.81e-06	3.08e-05		-1.32761	3.81e-13	3.65e-12		Similar to Glucose-1-phosphate adenylyltransferase large subunit 2 (EC 2.7.7.27) (ADP-glucose synthase) (ADP-glucose pyrophosphorylase) (AGPASE S) (Alpha-D-glucose-1-phosphate adenyl transferase) (BLPL) (Fragment).
Os03g0751100	-1.64053	3.43e-15	1.26e-13		-2.59891	3.05e-26	6.77e-25		-1.39329	2.8e-09	5.5e-08		-2.44673	3.31e-19	4.84e-18		Iron-deficiency-regulated oligopeptide transporter%2C Iron homeostasis
Os03g0782500	-2.40565	1.04e-51	5.27e-49		-1.80028	9.78e-16	1.14e-14		-1.56591	1.52e-22	1.23e-20		-1.92076	7.47e-30	1.91e-28		Phytochrome-interacting factor-like bHLH protein%2C Stress-responsive transcription factor%2C Regulator of reduced internode elongation under drought conditions
Os03g0796600	-1.36827	4.03e-10	7.72e-09		-0.928111	3.29e-10	2.38e-09		-1.81483	1.06e-45	3.23e-43		-1.8367	4.59e-38	1.67e-36		Protein of unknown function DUF506%2C plant family protein.
Os03g0806700	-0.830047	0.0127078	0.043853		-0.750172	0.0409094	0.0817838		-1.35899	6.95e-05	0.000553293		-1.28079	0.000170802	0.000637774		Protein of unknown function DUF868%2C plant family protein.
Os03g0808300	1.52458	7.8e-21	5.08e-19		0.926051	1.77e-14	1.87e-13		1.09869	1.21e-10	2.87e-09		1.20187	2.3e-15	2.61e-14		Remorin%2C C-terminal region domain containing protein.
Os03g0844900	-1.52412	1.07e-16	4.62e-15		-0.707544	6.07e-06	2.65e-05		-0.878426	6.49e-05	0.000520369		-0.875337	8.63e-06	3.94e-05		Nucleic acid-binding%2C OB-fold-like domain containing protein.
Os03g0851200	-1.15532	1.49e-11	3.49e-10		0.282218	0.0446831	0.0881824		-0.976379	7.59e-08	1.17e-06		-0.0920992	0.497406	0.628649		Similar to CAXIP1 protein.
Os03g0857400	-1.49356	1.83e-19	1.02e-17		-0.599942	4.12e-05	0.000158362		-1.42674	1.01e-25	1.05e-23		-0.778589	3.4e-13	3.27e-12		tRNA-binding arm domain containing protein.
Os04g0119400	1.50819	1.68e-28	2.15e-26		1.51534	4.43e-13	4.18e-12		1.63655	5.06e-32	7.92e-30		1.44454	1.26e-15	1.46e-14		Similar to Pyruvate dehydrogenase E1 component%2C alpha subunit.
Os04g0321800	-1.39468	3.19e-21	2.16e-19		-0.304116	0.0269055	0.0567361		-1.21814	2.81e-21	2.03e-19		-0.562124	3.49e-05	0.000145703		Protein phosphatase 2C domain containing protein.
Os04g0412300	-1.42296	7.14e-08	9.51e-07		-1.8455	4.41e-10	3.15e-09		-1.04253	1.15e-05	0.000110412		-1.29	6.32e-05	0.000253456		Glycoside hydrolase%2C family 17 protein.
Os04g0412500	-1.872	8.89e-17	3.87e-15		-1.83482	7.54e-19	1.1e-17		-2.30511	3.61e-19	2.14e-17		-2.17029	8.42e-20	1.27e-18		Similar to OSIGBa0134P10.2 protein.
Os04g0448900	-1.11564	2.52e-06	2.46e-05		-0.120659	0.48798	0.606387		-1.34549	1.96e-16	8.89e-15		-0.68607	1.73e-06	8.62e-06		Similar to Zeaxanthin epoxidase.
Os04g0457000	-2.71591	2.17e-28	2.75e-26		-2.46438	1.55e-06	7.34e-06		-2.46685	2.73e-16	1.22e-14		-2.02654	3.42e-30	8.86e-29		Similar to Chlorophyll a/b-binding protein CP24%2C photosystem II (Fragment).
Os04g0459900	-1.20427	4.46e-14	1.46e-12		-0.743606	1.74e-06	8.21e-06		-1.00825	2.17e-07	3.03e-06		-0.8372	2.23e-06	1.1e-05		Peptidase%2C trypsin-like serine and cysteine domain containing protein.
Os04g0465432	-0.491032	0.217406	0.389576		-0.912464	0.0361786	0.0736297		-1.39201	2.5e-05	0.000221245		-1.46367	4.93e-06	2.32e-05		Domain of unknown function DUF231%2C plant domain containing protein.
Os04g0465500	-1.06754	2.85e-07	3.38e-06		-1.20949	1.32e-06	6.31e-06		-0.904924	3.22e-05	0.000278715		-1.40171	5.39e-12	4.72e-11		Acyl-CoA N-acyltransferase domain containing protein.
Os04g0477000	-1.34898	3.81e-13	1.12e-11		-1.46389	4.07e-10	2.92e-09		-1.72928	7.57e-17	3.51e-15		-2.14873	2.73e-22	4.85e-21		BTB/POZ fold domain containing protein.
Os04g0499200	-0.739941	0.0236396	0.0721323		-2.20525	5.77e-08	3.27e-07		-0.90274	0.000415825	0.00268804		-1.64883	4.61e-06	2.18e-05		Enhancer of rudimentary family protein.
Os04g0531750	-2.94953	3.77e-40	1.03e-37		-2.99184	2.8e-37	1e-35		-3.37403	1.49e-53	6.05e-51		-3.38059	1.15e-89	1.56e-87		Similar to OSIGBa0125M19.13 protein.
Os04g0534200	-1.42863	1.33e-07	1.68e-06		-1.49408	3.15e-08	1.84e-07		-0.316181	0.339909	0.544505		-0.44623	0.202907	0.321931		Protein kinase%2C core domain containing protein.
Os04g0560600	-0.904489	0.0013118	0.00641387		-0.462373	0.0845193	0.15127		-1.05198	2.7e-06	2.97e-05		-0.37172	0.115088	0.20546		Calcium-dependent protein kinase%2C Salt-stress tolerance%2C Blast disease resistance
Os04g0585200	-1.49756	1.96e-14	6.73e-13		-3.78478	2.85e-24	5.69e-23		-1.5093	9.67e-20	6.13e-18		-3.28898	3.71e-51	2.1e-49		Similar to Glutamate receptor.
Os04g0603000	-1.14107	3.38e-08	4.75e-07		-0.558972	0.00127389	0.00375253		-0.804491	1.6e-06	1.84e-05		-0.619284	0.00149077	0.00461918		Similar to OSIGBa0118P15.1 protein.
Os04g0605300	-1.65484	7.53e-32	1.19e-29		-1.3358	6.83e-24	1.34e-22		-1.26558	1.7e-10	3.93e-09		-1.02192	6.32e-12	5.49e-11		Leucine-rich repeat%2C typical subtype containing protein.
Os04g0607000	-1.29549	9.6e-26	9.94e-24		-0.891416	1.32e-07	7.23e-07		-1.31905	2.98e-20	1.99e-18		-1.06538	8.11e-12	6.99e-11		PAP fibrillin family protein.
Os04g0623800	-1.62774	7.09e-13	2.01e-11		-1.89853	3.58e-17	4.66e-16		-1.34078	1.95e-05	0.000176703		-1.61571	1.12e-18	1.58e-17		Similar to Aminomethyltransferase%2C mitochondrial precursor (EC 2.1.2.10) (Glycine cleavage system T protein) (GCVT).
Os04g0659100	-1.80288	6.46e-15	2.31e-13		-0.798156	4.65e-06	2.07e-05		-1.11749	0.000211982	0.00149211		-0.531672	0.0106384	0.0267504		Chloroplastic glutamine synthetase%2C Reassimilation of the ammonia generated by photorespiration%2C Salt tolerance
Os04g0671300	-1.29889	1.03e-11	2.47e-10		-1.87697	1.18e-32	3.49e-31		-0.750072	2.26e-05	0.000202766		-1.20789	9.08e-14	9.14e-13		Polyamine oxidase%2C Seed germination
Os04g0672100	-0.838236	0.000506628	0.00282252		-0.61039	0.0159037	0.0358958		-1.05322	9.28e-07	1.12e-05		-0.932716	5.5e-05	0.00022257		Similar to Phytosulfokine receptor precursor (EC 2.7.1.37) (Phytosulfokine LRR receptor kinase).
Os05g0131100	-0.967911	1.91e-07	2.34e-06		-0.871646	0.000299884	0.000992926		-0.826421	0.00171098	0.00921095		-1.26944	1.22e-07	6.94e-07		Conserved hypothetical protein.
Os05g0201700	-3.46597	1.27e-07	1.61e-06		-6.11057	5.47e-11	4.24e-10		-4.82609	1.22e-11	3.27e-10		-5.00381	4.01e-10	2.97e-09		Hypothetical conserved gene.
Os05g0374200	-1.09761	5e-06	4.56e-05		-1.35094	3.19e-07	1.66e-06		-2.03843	3.02e-11	7.7e-10		-2.74451	5.34e-25	1.09e-23		Similar to Cytokinin dehydrogenase 2.
Os05g0410900	-1.43985	1.28e-12	3.5e-11		-1.99888	2.52e-22	4.54e-21		-1.68583	3.21e-09	6.24e-08		-2.50198	7.4e-18	9.88e-17		Similar to peptide transporter PTR2.
Os05g0488600	-1.18053	6.02e-06	5.36e-05		-2.64953	1.58e-25	3.37e-24		-2.16304	4.95e-19	2.88e-17		-3.5288	1.68e-47	8.47e-46		Similar to Phosphate starvation regulator protein (Regulatory protein of P- starvation acclimation response Psr1).
Os05g0500500	-1.5744	2.84e-08	4.04e-07		-1.99837	1.66e-08	1e-07		-2.04873	1.87e-13	6.22e-12		-2.27368	1.95e-14	2.06e-13		Heat shock protein Hsp20 domain containing protein.
Os05g0501200	-1.77075	4.58e-07	5.18e-06		-1.38176	7.2e-05	0.000265848		-1.23149	0.000231099	0.00160404		-0.755379	0.0347825	0.0752968		Hypothetical conserved gene.
Os05g0501400	1.74449	1.31e-12	3.57e-11		1.60095	8.9e-08	4.96e-07		0.454768	0.168309	0.339004		0.813775	0.00832589	0.0215311		Similar to Receptor-like protein kinase 5.
Os05g0502500	-1.44747	1.5e-15	5.74e-14		0.136318	0.454014	0.576267		-1.2942	1.07e-20	7.46e-19		-0.180362	0.124796	0.219094		Conserved hypothetical protein.
Os05g0509050	-0.899876	0.0297901	0.08681		-1.8095	0.000274399	0.000914055		-1.28857	0.00218569	0.0113326		-2.64442	2.9e-06	1.41e-05		Non-protein coding transcript.
Os05g0524100	0.582182	0.0148421	0.0495982		0.790732	4.71e-05	0.000179578		0.604375	0.00733862	0.0309637		1.27987	7.64e-07	3.96e-06		Conserved hypothetical protein.
Os05g0548900	-4.62785	5.4e-33	9.2e-31		-6.15458	5.26e-44	2.44e-42		-5.00463	7.22e-62	3.98e-59		-5.96644	5.52e-64	4.27e-62		Similar to Phosphoethanolamine methyltransferase.
Os05g0579600	-4.2952	8.03e-45	2.75e-42		-4.73517	6.6e-10	4.64e-09		-5.70261	5.17e-149	6.84e-145		-6.42739	3.52e-117	7.99e-115		Homeodomain-like containing protein.
Os06g0101600	-1.56591	4.84e-16	1.96e-14		-0.846046	5.64e-05	0.000212122		-1.1576	8.16e-06	8.11e-05		-0.669813	0.000517581	0.00176509		Plastocyanin%2C chloroplast precursor.
Os06g0105350	-2.44786	7.04e-05	0.000489174		-3.39062	5.56e-06	2.44e-05		-3.0162	3.85e-08	6.28e-07		-4.06099	1.38e-08	8.75e-08		GRAS (GAI-RGA-SCR) plant-specific transcription factor%2C Maintenance of shoot apical meristem indeterminacy%2C Regulation of vegetative to reproductive phase change
Os06g0108900	-1.66436	3.12e-13	9.29e-12		-1.30395	1.43e-07	7.75e-07		-1.9531	2.65e-20	1.78e-18		-0.76725	0.000100711	0.000391385		Homeodomain-related domain containing protein.
Os06g0133800	-1.21209	1.26e-12	3.46e-11		-1.36431	1.51e-14	1.59e-13		-0.308132	0.154229	0.319278		-1.02788	8.75e-08	5.1e-07		Similar to Transferase.
Os06g0179200	1.17255	6.4e-10	1.17e-08		0.687982	0.000246718	0.000828946		0.651544	0.00174318	0.00935571		0.310721	0.193855	0.31033		Similar to Nodulin-like protein.
Os06g0179700	-1.00202	1.58e-08	2.33e-07		-0.71214	6.7e-06	2.91e-05		-0.919906	3.61e-07	4.8e-06		-0.766685	4.09e-05	0.000168898		Similar to DNA-binding protein phosphatase 2C.
Os06g0205600	-0.837635	0.000560437	0.00308136		-0.28391	0.233557	0.347988		-1.1733	1.86e-06	2.11e-05		-0.722739	0.00553283	0.0149458		Similar to mechanosensitive ion channel domain-containing protein.
Os06g0206000	-1.01806	0.0316649	0.0912267		-1.48082	0.00318753	0.00861492		-1.15628	0.0130888	0.0492374		-2.14769	1.85e-05	8.03e-05		Similar to carbon-nitrogen hydrolase family protein.
Os06g0255001	-1.6439	3.22e-18	1.62e-16		-0.974325	2.64e-05	0.000104129		-1.32888	6.55e-19	3.76e-17		-0.629069	2.48e-06	1.21e-05		Non-protein coding transcript.
Os06g0264800	-1.77716	8.54e-17	3.74e-15		-1.18876	1.29e-08	7.86e-08		-1.31676	7.89e-07	9.68e-06		-0.987311	3.43e-07	1.85e-06		Similar to Threonine endopeptidase.
Os06g0480500	-1.19701	1.03e-05	8.75e-05		-1.33238	1.31e-05	5.43e-05		-2.14529	2.73e-16	1.22e-14		-2.3707	7.31e-18	9.76e-17		Non-protein coding transcript.
Os06g0597400	-1.40108	1.76e-14	6.08e-13		-1.61314	5.01e-15	5.48e-14		-1.42036	7.05e-19	4.03e-17		-1.31976	9.35e-16	1.1e-14		PINHEAD/ZWILLE (PNH/ZLL) homologous protein%2C Shoot apical meristem (SAM) maintenance and leaf development
Os06g0607000	-1.1234	2.18e-09	3.68e-08		-0.189488	0.204846	0.313962		-0.452398	0.0206019	0.0708012		0.0401713	0.835454	0.898372		Similar to Beta-1%2C3-glucanase.
Os06g0608700	-1.47526	2.29e-13	6.92e-12		-0.981237	1.2e-05	4.99e-05		-1.39355	3.15e-08	5.21e-07		-0.881697	4.27e-07	2.28e-06		Fructose-1%2C6-bisphosphate aldolase (EC:4.1.2.13)%2C Chlorophyll biosynthesis%2C Chloroplast development%2C Sugar metabolism
Os06g0609900	-0.884838	0.00728111	0.0275643		-0.991204	0.00144509	0.00420904		-0.634334	0.0343956	0.105775		-1.2715	0.000363038	0.00127332		Conserved hypothetical protein.
Os06g0611900	-1.10189	3.33e-09	5.46e-08		-0.51116	0.00193718	0.00549267		-1.43893	1.94e-14	7.1e-13		-1.3054	2.68e-27	6.16e-26		Similar to Glycine decarboxylase P subunit.
Os06g0655100	-1.19176	6.88e-07	7.53e-06		-1.0477	2.06e-05	8.25e-05		-0.838854	0.00102194	0.00591724		-0.562926	0.028864	0.0641693		Similar to D-3-phosphoglycerate dehydrogenase.
Os06g0681400	-1.51254	6.85e-23	5.53e-21		-0.252104	0.0372076	0.0754096		-1.58245	1.43e-32	2.36e-30		-0.645412	4.6e-10	3.38e-09		Ubiquitin domain containing protein.
Os06g0687600	-0.95431	0.000133577	0.000868369		-1.77504	1.15e-16	1.43e-15		-0.851354	0.000556399	0.00346943		-1.70455	1.4e-16	1.72e-15		Protein of unknown function DUF579%2C plant family protein.
Os06g0703900	-1.74989	3.53e-21	2.37e-19		-0.760907	0.000156273	0.00054602		-1.21354	1.17e-12	3.6e-11		-0.266859	0.143594	0.245166		MYB-CC domain containing transcription factor%2C Positive regulation of Pi-starvation signaling and Pi-homeostasis
Os07g0100300	-1.47046	2.03e-16	8.64e-15		-0.874285	1.34e-05	5.54e-05		-0.737176	8.22e-06	8.16e-05		-0.464219	0.00588479	0.0158048		Similar to SQD2 (sulfoquinovosyldiacylglycerol 2)%3B UDP-glycosyltransferase/ UDP-sulfoquinovose:DAG sulfoquinovosyltransferase/ transferase%2C transferring glycosyl groups.
Os07g0148900	-1.92277	9e-13	2.52e-11		-0.831847	0.00101087	0.00303423		-1.71536	2.09e-07	2.94e-06		-0.545052	0.0111762	0.0279542		Photosystem I protein-like protein.
Os07g0152900	-0.468796	0.000590867	0.00323232		-0.621514	7.7e-07	3.81e-06		-0.333143	0.0661816	0.173084		-1.06445	4.42e-13	4.22e-12		Similar to Glycolate oxidase (EC 1.1.3.15) (Fragment).
Os07g0176200	1.30129	4.92e-17	2.2e-15		1.56844	9.8e-23	1.81e-21		1.40921	8.52e-22	6.4e-20		1.52373	4.63e-24	9.01e-23		Tesmin/TSO1-like%2C CXC domain containing protein.
Os07g0188233	-1.18966	4.74e-12	1.19e-10		-0.319664	0.0457224	0.0899039		-0.87761	5.75e-07	7.26e-06		-0.548877	0.00128974	0.00404097		Conserved hypothetical protein.
Os07g0188249	-1.30527	1.05e-12	2.9e-11		-0.359121	0.0224239	0.0483822		-1.42838	1.4e-15	5.85e-14		-0.754297	0.000263962	0.000950472		Non-protein coding transcript.
Os07g0188266	-1.24214	1.51e-11	3.54e-10		-0.337507	0.00531238	0.0136241		-1.58409	7.52e-23	6.19e-21		-0.696268	8.1e-07	4.19e-06		Spectrin repeat containing protein.
Os07g0240600	-2.86439	1.48e-19	8.37e-18		-2.08764	6.35e-09	4.01e-08		-2.26475	2.66e-08	4.45e-07		-0.672631	0.0140208	0.0341453		UDP-glucuronosyl/UDP-glucosyltransferase family protein.
Os07g0242000	1.74806	3.37e-05	0.000252463		1.02756	0.124134	0.208238		1.19254	0.0120266	0.0459877		0.860513	0.0926801	0.172108		Cyclin-like F-box domain containing protein.
Os07g0464600	-0.796315	3.63e-05	0.00027021		-1.40661	3.62e-17	4.7e-16		-0.588031	0.00266173	0.013376		-1.55197	3.11e-16	3.75e-15		ABC transporter-like domain containing protein.
Os07g0513000	-1.46092	1.4e-19	7.94e-18		-1.31596	8.36e-17	1.06e-15		-0.955789	1.45e-05	0.000135216		-1.28099	7.79e-17	9.75e-16		Similar to ATP synthase gamma chain%2C chloroplast (EC 3.6.1.34) (Fragment).
Os07g0558300	-3.28126	4.57e-42	1.33e-39		-4.77347	5.14e-55	3.43e-53		-2.60031	1.67e-13	5.58e-12		-3.97314	1.27e-33	3.86e-32		Inositol monophosphatase family protein.
Os07g0562700	-2.79814	3.77e-114	2.49e-110		-0.4873	0.00908196	0.0218717		-2.47866	1.07e-49	3.87e-47		-0.490087	0.000969221	0.00312225		Similar to Type III chlorophyll a/b-binding protein (Fragment).
Os07g0575500	-2.67416	4.03e-30	5.83e-28		-3.25351	1.55e-31	4.33e-30		-2.26464	3.64e-16	1.6e-14		-2.82268	1.54e-15	1.78e-14		Similar to beta-hexosaminidase.
Os07g0578200	-1.13355	2.57e-14	8.74e-13		-0.150162	0.447601	0.570615		-1.12973	2.33e-13	7.7e-12		-0.552444	0.000183671	0.000680824		Major facilitator superfamily%2C general substrate transporter domain containing protein.
Os07g0628500	-1.17841	0.000375178	0.00216887		-0.357761	0.248083	0.365259		-1.43402	2.82e-07	3.84e-06		-0.683351	0.0145286	0.0352197		Basic helix-loop-helix dimerisation region bHLH domain containing protein.
Os07g0662800	-0.715667	0.000786248	0.0041303		-0.712528	0.000514817	0.00163499		-0.190166	0.340852	0.545388		-1.07599	1.39e-05	6.13e-05		Similar to tryptophan/tyrosine permease family protein.
Os07g0686500	-1.80004	1.67e-12	4.48e-11		-1.462	7.17e-07	3.56e-06		-1.8714	5.78e-23	4.84e-21		-0.937985	4.17e-11	3.38e-10		Protein of unknown function DUF632 domain containing protein.
Os08g0159500	-1.9799	2.4e-33	4.16e-31		-2.3196	1.87e-18	2.63e-17		-1.18753	8.03e-08	1.23e-06		-1.63614	1.09e-17	1.45e-16		Similar to Zinc-finger protein Lsd1.
Os08g0162600	-1.31128	1.98e-13	6.01e-12		-1.2008	9.76e-09	6.04e-08		-1.00847	7e-06	7.07e-05		-1.19491	1.1e-10	8.55e-10		Rubredoxin-type Fe(Cys)4 protein family protein.
Os08g0162800	-2.05901	9.76e-31	1.49e-28		-1.39148	1.94e-07	1.04e-06		-2.36591	6.76e-40	1.54e-37		-1.38892	4.28e-17	5.46e-16		Acyl-CoA-binding protein %2C Stress response
Os08g0179400	-2.17646	0.000897909	0.00463484		-0.00451914	0.992724	0.994819		-1.84142	0.00456249	0.0209634		-1.62819	0.00727235	0.019098		Hypothetical conserved gene.
Os08g0249900	-1.64312	1.63e-25	1.66e-23		-3.77382	5.73e-48	3.04e-46		-2.42699	3.18e-28	3.84e-26		-3.76818	9.79e-55	6.21e-53		Similar to Gibberellin 20 oxidase 2.
Os08g0288200	-1.17734	3.03e-10	5.92e-09		-1.19031	2.02e-19	3.03e-18		-0.715138	0.00162789	0.00882474		-1.05169	1.34e-07	7.59e-07		Adenylate kinase family protein.
Os08g0411200	-1.05817	1.5e-08	2.22e-07		-0.866425	2.05e-07	1.09e-06		-1.11416	1.22e-10	2.89e-09		-0.949239	2.34e-10	1.78e-09		Methyltransferase type 11 domain containing protein.
Os08g0428900	-1.70209	1.97e-25	1.99e-23		-0.214586	0.185917	0.290384		-1.74647	2.36e-35	4.22e-33		-0.287665	0.026566	0.0597474		Chaperonin Cpn60/TCP-1 family protein.
Os08g0440900	-1.80366	1.75e-21	1.22e-19		-1.04604	4.37e-06	1.95e-05		-1.00393	2.75e-05	0.000241198		-0.583126	0.00811903	0.0210576		Similar to Omega-6 fatty acid desaturase%2C chloroplast precursor (EC 1.14.19.-).
Os08g0446200	-1.41459	7.87e-07	8.5e-06		-0.384508	0.119067	0.201221		-1.95496	8.13e-12	2.24e-10		-0.251679	0.346241	0.481873		Similar to Receptor-like protein kinase precursor (EC 2.7.1.37). Splice isoform INRPK1a.
Os08g0460800	-1.1092	7.84e-06	6.85e-05		-1.3034	4.25e-06	1.9e-05		-1.09759	5.11e-05	0.000420872		-1.17324	0.000520227	0.00177367		Hypothetical conserved gene.
Os08g0512500	-1.44195	5.39e-31	8.28e-29		-0.953345	6.28e-11	4.84e-10		-1.26358	2.07e-13	6.89e-12		-0.942567	3.99e-09	2.68e-08		Similar to Thylakoid lumen protein%2C chloroplast.
Os08g0547900	-1.25167	5.58e-19	3e-17		-1.38559	1.07e-19	1.64e-18		-0.584894	0.00369428	0.0176394		-1.21606	1.49e-08	9.41e-08		Similar to Flavonoid 3-monooxygenase.
Os08g0553800	-1.43878	3.53e-15	1.29e-13		-1.0573	4.7e-12	4.05e-11		-1.01926	1.59e-05	0.000146718		-0.87066	1.38e-05	6.08e-05		NAD(P)-binding domain containing protein.
Os08g0557400	-1.4657	8.26e-21	5.36e-19		-1.29317	4.83e-13	4.54e-12		-0.896944	1.73e-05	0.000158654		-1.00307	1.26e-08	8.03e-08		Protein tyrosine phosphatase-like protein.
Os09g0294000	-5.33627	1.33e-70	1.75e-67		-1.60091	0.012643	0.0293254		-4.27033	6.64e-68	4.18e-65		-2.09461	4.56e-23	8.37e-22		Similar to Bifunctional aspartokinase/homoserine dehydrogenase 2%2C chloroplast precursor (AK-HD 2) (AK-HSDH 2) [Includes: Aspartokinase (EC 2.7.2.4)%3B Homoserine dehydrogenase (EC 1.1.1.3)].
Os09g0344800	-0.648719	0.0290081	0.0850378		-0.980033	7.59e-08	4.26e-07		-0.44	0.00313719	0.0153652		-1.07187	5.81e-08	3.45e-07		Protein of unknown function DUF81 family protein.
Os09g0346500	-2.64582	2.66e-89	7.81e-86		-0.306248	0.0368065	0.0747065		-2.87086	8.45e-56	3.72e-53		-0.412934	0.00835876	0.0216019		Similar to Chlorophyll a-b binding protein%2C chloroplast precursor (LHCII type I CAB) (LHCP).
Os09g0402300	-2.09089	8.27e-19	4.39e-17		-0.379354	0.0487202	0.0949521		-1.38802	1.93e-09	3.85e-08		-0.330827	0.115304	0.205677		Phosphatidylinositol-4-phosphate 5-kinase family protein.
Os09g0434500	-1.63995	1.61e-18	8.28e-17		-1.12973	5.41e-09	3.44e-08		-1.95446	1.6e-59	8.15e-57		-1.33073	1.56e-28	3.76e-27		Similar to Ethylene response factor 2.
Os09g0481200	-1.93907	6.92e-15	2.46e-13		-0.824022	0.00306157	0.00830412		-1.48675	5.53e-08	8.77e-07		-0.602794	0.00178583	0.00542987		Similar to photosystem I reaction center subunit V.
Os09g0503100	-1.02845	6.16e-08	8.31e-07		-0.814013	3.35e-06	1.52e-05		-1.45987	3.27e-18	1.75e-16		-0.922437	3.65e-10	2.71e-09		Similar to Quinone-oxidoreductase QR1 (Fragment).
Os09g0526700	-1.74057	3.12e-29	4.27e-27		-0.682889	0.0190457	0.0419992		-1.31195	1.77e-07	2.52e-06		-0.926933	1.48e-06	7.44e-06		Similar to UDP-glucose 4-epimerase (EC 5.1.3.2) (Galactowaldenase) (UDP-galactose 4-epimerase).
Os09g0532700	-2.02916	5.03e-27	5.7e-25		-1.44876	1.06e-13	1.05e-12		-1.97361	7.49e-19	4.28e-17		-1.45375	5.68e-21	9.27e-20		Rossmann-like alpha/beta/alpha sandwich fold domain containing protein.
Os09g0541700	0.0199552	0.901759	0.949742		0.431632	0.00733025	0.018103		0.93646	8.93e-07	1.08e-05		1.10271	3.63e-07	1.95e-06		Similar to mRNA%2C clone: RTFL01-25-P14.
Os09g0549450	-0.797216	0.000795294	0.0041687		-1.11506	2.41e-05	9.57e-05		-1.86666	1.39e-16	6.33e-15		-2.03954	1.45e-19	2.16e-18		Similar to NIN-like protein 1.
Os10g0181600	-1.71404	1.52e-18	7.86e-17		-1.05062	3.64e-06	1.64e-05		-1.49193	4.74e-12	1.35e-10		-0.979037	2.54e-11	2.1e-10		Similar to CMV 1a interacting protein 1.
Os10g0209700	-0.740788	6.16e-06	5.48e-05		-0.573401	9.1e-07	4.45e-06		-1.71355	3.62e-24	3.31e-22		-1.39066	5.21e-17	6.61e-16		Heavy metal transport/detoxification protein domain containing protein.
Os10g0364900	2.31217	1.18e-33	2.1e-31		1.75978	7.71e-19	1.12e-17		1.19573	7.44e-16	3.2e-14		1.30801	7.38e-11	5.84e-10		Conserved hypothetical protein.
Os10g0397400	0.821937	3.46e-05	0.000258962		0.916732	1.78e-05	7.21e-05		0.679936	0.000710029	0.00430248		1.27501	7.42e-11	5.88e-10		Dim/dwf1 protein%2C Cell elongation protein DIMINUTO/Dwarf1%2C Brassinosteroid (BR) biosynthesis
Os10g0539350	-1.60882	0.000720672	0.00382538		-2.06337	0.000228498	0.000773012		-2.41088	5.37e-07	6.84e-06		-1.99838	0.000420482	0.00145767		Non-protein coding transcript.
Os10g0548000	-0.841121	1.16e-06	1.21e-05		-1.13977	6.74e-05	0.000250105		-1.10567	1.15e-08	2.05e-07		-1.14464	9.78e-21	1.56e-19		Similar to Short-chain dehydrogenase Tic32.
Os10g0556200	-3.99495	8.2e-185	2.17e-180		-1.05625	2.32e-15	2.6e-14		-3.97946	8.83e-137	4.67e-133		-1.25553	3.87e-19	5.63e-18		Hypothetical conserved gene.
Os10g0559200	-1.23004	5.93e-13	1.7e-11		-1.73622	4.46e-10	3.19e-09		-0.811448	1.35e-05	0.000127079		-0.546205	0.0151706	0.0365789		Similar to Oxidoreductase%2C 2OG-Fe oxygenase family protein%2C expressed.
Os10g0579800	-1.49186	4.96e-09	7.9e-08		-1.24027	1.67e-05	6.79e-05		-2.71002	2.25e-20	1.53e-18		-1.26042	1.39e-08	8.82e-08		TGF-beta receptor%2C type I/II extracellular region family protein.
Os11g0130200	-1.51937	1.32e-20	8.3e-19		-1.21392	8.24e-06	3.53e-05		-1.71966	5.6e-21	3.94e-19		-1.12405	5.39e-12	4.72e-11		Protein of unknown function DUF309 family protein.
Os11g0147800	-2.38466	4.35e-11	9.62e-10		-3.00437	1.72e-13	1.68e-12		-3.93765	1.53e-33	2.6e-31		-2.83945	3.61e-22	6.36e-21		Similar to Wali7 protein (Fragment).
Os11g0147901	-2.12615	8.67e-12	2.1e-10		-3.17445	2.32e-15	2.61e-14		-1.9118	5.3e-14	1.87e-12		-3.09662	1.54e-22	2.77e-21		Non-protein coding transcript.
Os11g0177200	-1.04538	1.09e-10	2.27e-09		-0.88271	1.56e-07	8.46e-07		-0.789201	2.31e-06	2.58e-05		-0.996367	1.07e-08	6.91e-08		Conserved hypothetical protein.
Os11g0180900	-2.36854	1.45e-22	1.13e-20		-2.5161	3.74e-21	6.27e-20		-2.68794	1.39e-20	9.57e-19		-1.82394	4.92e-11	3.96e-10		Myb transcription factor domain containing protein.
Os11g0605500	0.920145	7.02e-07	7.65e-06		1.08733	3.13e-10	2.27e-09		0.662929	7.39e-06	7.41e-05		0.713357	7.38e-07	3.83e-06		Acyl-CoA oxidase.
Os12g0139400	-3.15746	1.4e-57	9.25e-55		-2.97616	2.85e-54	1.86e-52		-3.62176	4.66e-40	1.08e-37		-3.38958	1.55e-33	4.65e-32		A-type response regulator%2C Cytokinin signaling
Os12g0145100	-1.45331	3.74e-25	3.69e-23		-1.16759	1.98e-25	4.2e-24		-1.62096	1.36e-48	4.56e-46		-1.06398	1.03e-23	1.96e-22		Similar to Wali7 protein (Fragment).
Os12g0155100	-1.14885	9.22e-08	1.2e-06		-1.52161	6.97e-10	4.88e-09		-0.901149	7.37e-06	7.4e-05		-2.03189	3.83e-19	5.58e-18		Protein of unknown function DUF3049 domain containing protein.
Os12g0168700	-1.2089	1.35e-18	7.03e-17		-0.562152	1.12e-07	6.2e-07		-0.627531	0.00328895	0.015987		-0.598012	0.00185773	0.00562047		AMP-dependent synthetase and ligase domain containing protein.
Os12g0189400	-2.1697	3.65e-37	8.1e-35		-0.527037	0.0244345	0.0521855		-1.62394	1.67e-11	4.41e-10		-0.407241	0.0471403	0.0977187		Similar to Photosystem I reaction centre subunit N%2C chloroplast precursor (PSI- N).
Os12g0232300	-3.88722	0.0071215	0.0270414		-3.71032	0.00826596	0.0201596		-5.77489	0.000415153	0.00268686		-5.57189	0.000951016	0.00306828		Similar to ZCN20.
Os12g0529900	-1.7093	0.00014201	0.000916199		-1.33064	0.000294646	0.000977314		-1.74188	2.18e-06	2.45e-05		-1.53586	1.44e-05	6.36e-05		Conserved hypothetical protein.
Os12g0581900	-2.05739	8.96e-09	1.38e-07		-3.20231	2.74e-13	2.62e-12		-2.14557	2.03e-07	2.85e-06		-3.13634	2.13e-14	2.25e-13		Zinc finger%2C C2H2-like domain containing protein.
Os12g0583500	-0.647221	2.43e-05	0.000188908		-1.20666	3.01e-11	2.4e-10		-0.643963	0.00156562	0.00854319		-1.28231	2.71e-10	2.04e-09		BTB domain containing protein.
Os12g0604000	-1.54913	1.2e-10	2.48e-09		-1.57647	3.02e-07	1.57e-06		-1.47389	1.2e-06	1.42e-05		-2.14186	5.36e-13	5.09e-12		Non-protein coding transcript.
Notes: a represents false discovery rate correction.

## Sheet: Table S3-3
Table S3-3 Hub genes list of module grey60
Gene_id		PR403_22vsPR403_CK40				PR403_20vsPR403_CK40				PY6_22vsPY6_CK40				PY6_20vsPY6_CK40			Description
	log2FC	pvalue	padja		log2FC	pvalue	padj		log2FC	pvalue	padj		log2FC	pvalue	padj
Os01g0110200	1.70788	3.58e-05	0.000266286		0.210007	0.584852	0.692711		1.24701	0.0701111	0.180839		2.67839	9.12e-08	5.31e-07		Conserved hypothetical protein.
Os01g0159200	2.03815	7.75e-06	6.76e-05		0.722093	0.119796	0.20216		1.71038	0.00140144	0.00775132		2.85128	3.67e-15	4.09e-14		Similar to Fasciclin-like protein FLA18.
Os01g0159250	2.03428	0.000992533	0.00505316		0.642958	0.326511	0.452405		1.28052	0.183356	0.35915		2.82561	0.0258228	0.0583004		Hypothetical protein.
Os01g0190400	1.77829	4.43e-08	6.1e-07		1.62597	4.14e-07	2.12e-06		0.96243	0.00464014	0.0212389		1.13187	0.000240884	0.000873673		Similar to Hexokinase.
Os01g0195200	2.25869	5.92e-10	1.09e-08		1.10544	0.00209194	0.0058856		0.516209	0.352458	0.556913		2.23593	9.94e-07	5.09e-06		Similar to Serine/threonine-protein kinase PBS1 (EC 2.7.1.37) (AvrPphB susceptible protein 1).
Os01g0265100	2.36897	4.77e-08	6.53e-07		1.46586	0.00415598	0.010944		1.12285	0.183802	0.35974		3.83806	1.2e-14	1.29e-13		Similar to ADP-ribosylation factor.
Os01g0668100	3.84242	2.88e-19	1.57e-17		2.3464	5.14e-08	2.93e-07		2.76783	2.69e-05	0.000236596		4.27915	1.13e-20	1.8e-19		Similar to Arabinogalactan-like protein.
Os01g0702700	2.20217	4.88e-08	6.67e-07		0.808288	0.0533516	0.102584		0.407278	0.424866	0.623751		1.16203	0.00630894	0.0168255		Similar to Transcription factor MYB86 (Myb-related protein 86) (AtMYB86) (Myb homolog 4) (AtMyb4).
Os01g0703300	1.74776	0.00323509	0.013959		0.984115	0.120007	0.20248		1.50592	0.232674	0.423886		3.57432	7.58e-07	3.93e-06		Zinc finger%2C RING/FYVE/PHD-type domain containing protein.
Os01g0834100	1.56507	1.84e-05	0.000147012		1.12158	0.00434944	0.0114063		-0.34191	0.493391	0.681199		1.51998	5.59e-06	2.62e-05		Aldehyde dehydrogenase%2C conserved site domain containing protein.
Os01g0834125	1.63824	0.00165849	0.00787023		1.16281	0.0327899	0.0674535		0.853377	0.287514	0.488016		2.93224	1.08e-08	6.97e-08		Hypothetical protein.
Os01g0842500	4.68677	1.85e-15	7.01e-14		4.3979	3.77e-27	8.66e-26		5.84524	1.74e-23	1.52e-21		8.49273	4.38e-91	6.14e-89		Similar to Laccase (EC 1.10.3.2).
Os02g0445600	4.40485	0.0133876	0.0457091		3.15057	0.163947	0.261822		2.04322	0.378787	1		3.53272	0.0600086	0.119932		Similar to Auxin-induced SAUR-like protein (Fragment).
Os02g0549200	0.98278	0.0182312	0.058546		0.148751	0.749486	0.826344		-0.658444	0.25433	0.450186		1.57591	0.000444267	0.00153431		Similar to Ser Thr specific protein kinase-like protein.
Os02g0551600	4.01675	6.4e-06	5.66e-05		2.53739	0.0133867	0.0308436		3.70985	0.108309	1		6.47444	6.13e-06	2.85e-05		Conserved hypothetical protein.
Os02g0732600	1.63881	0.0143385	0.0481897		1.39615	0.036278	0.0737943		-0.256254	0.737606	0.855525		1.11648	0.0713384	0.138409		Similar to Typical P-type R2R3 Myb protein (Fragment).
Os03g0167400	1.65093	0.00247374	0.0110865		0.465863	0.43026	0.554286		0.462551	0.524549	0.705083		1.60329	0.00995311	0.0252306		Protein of unknown function DUF620 family protein.
Os03g0194300	2.41108	3.76e-11	8.4e-10		1.95396	8.05e-08	4.5e-07		1.38823	0.00817825	0.0338367		2.87339	1.46e-10	1.13e-09		Uncharacterised conserved protein UCP037471 domain containing protein.
Os03g0200200	3.02806	4.28e-27	4.92e-25		2.94754	3.09e-32	9e-31		2.5567	2.03e-16	9.2e-15		3.98325	3.73e-46	1.78e-44		Conserved hypothetical protein.
Os03g0273200	4.64825	1.55e-12	4.19e-11		3.70033	3.31e-18	4.59e-17		6.78793	8.06e-11	1.95e-09		9.00189	2.46e-47	1.22e-45		Similar to Laccase (EC 1.10.3.2).
Os03g0301800	2.27362	1.68e-06	1.69e-05		1.81063	0.000328168	0.00107956		0.0248569	0.975411	0.987249		2.33867	0.0265135	0.0596635		Similar to Kinesin-like polypeptides 9 (Fragment).
Os03g0433200	3.04038	5.54e-07	6.18e-06		2.62423	2.86e-05	0.000112264		1.94485	0.0157287	0.0570967		2.62995	0.000438303	0.00151505		SHR transcription factor%2C Regulation of the number of cortex cell layers in the root%2C Coordination of stomatal patterning
Os03g0648300	1.20601	5.88e-09	9.28e-08		0.671136	0.00507928	0.0130983		0.760309	0.000288175	0.00195053		0.936745	5.36e-06	2.51e-05		Similar to Calmodulin binding protein.
Os03g0859900	3.63126	9.75e-26	1.01e-23		2.50912	7.52e-10	5.24e-09		3.2696	4.72e-07	6.11e-06		5.07998	5.06e-10	3.71e-09		Protein of unknown function DUF547 domain containing protein.
Os04g0116900	4.0718	2.38e-16	1.01e-14		3.6764	2.99e-12	2.62e-11		2.02867	0.0041578	0.0194521		4.44008	2.39e-18	3.29e-17		Protein of unknown function DUF827%2C plant family protein.
Os04g0444300	2.16428	0.0134597	0.045914		1.09793	0.231879	0.345985		1.41231	0.311458	0.514765		2.36188	0.018488	0.0435602		Similar to ARGOS.
Os04g0508500	3.64928	0.000205693	0.00127534		3.33772	0.000795187	0.00244313		0.498359	0.611868	0.771363		1.1777	0.173323	0.284399		MYB family transcription factor, putative, expressed.
Os04g0611300	1.30524	4.85e-07	5.47e-06		0.797799	0.00150694	0.00437409		0.33974	0.184101	0.360107		0.305057	0.261095	0.389727		Conserved hypothetical protein.
Os04g0619800	0.539178	0.272374	0.454439		-0.343684	0.502048	0.618897		1.47416	0.0888756	0.215826		3.16089	6.12e-07	3.2e-06		Similar to H0714H04.3 protein.
Os05g0356700	4.15615	3.12e-16	1.29e-14		2.74683	6.62e-06	2.88e-05		5.78696	3.16e-06	3.43e-05		7.46791	4.42e-12	3.9e-11		Protein of unknown function DUF231%2C plant domain containing protein.
Os05g0543600	2.56042	2.67e-12	6.93e-11		1.50972	0.000374447	0.00121863		0.794061	0.166442	0.336447		2.27999	1.24e-06	6.28e-06		Similar to Myb-related protein.
Os06g0131700	2.37706	3.86e-09	6.27e-08		1.80305	1.21e-05	5.05e-05		0.981348	0.0264311	0.0863124		2.15813	3.81e-09	2.56e-08		Similar to NAM protein.
Os06g0218600	1.83372	9.42e-06	8.02e-05		1.23074	0.00372144	0.00991063		0.657959	0.120023	0.267936		2.53595	1.71e-15	1.96e-14		Cupredoxin domain containing protein.
Os06g0234600	5.00356	1.74e-12	4.66e-11		3.37306	3.49e-05	0.000135627		4.2214	0.000481972	0.00305793		5.46973	2.48e-08	1.54e-07		Domain of unknown function DUF231%2C plant domain containing protein.
Os07g0104100	4.38789	2.74e-10	5.41e-09		2.2534	0.00238339	0.00662636		1.48702	0.343449	0.548018		4.36389	2.02e-05	8.72e-05		Similar to Class III peroxidase 97.
Os07g0604400	4.43791	1.64e-24	1.52e-22		3.60216	4.46e-14	4.56e-13		7.56738	7.83e-09	1.44e-07		9.10758	7.69e-14	7.79e-13		Similar to COBRA-like protein 6.
Os08g0189200	7.90033	0.000139495	0.000902616		7.39686	0.0585105	0.110892		3.47967	0.148945	1		6.6354	2.22e-05	9.5e-05		Germin-like protein 8-3%2C Disease resistance
Os09g0460100	2.68681	5.3e-16	2.13e-14		1.95792	1.24e-10	9.3e-10		1.28192	7.19e-05	0.000570001		2.76094	3.76e-41	1.55e-39		Conserved hypothetical protein.
Os09g0502100	4.02599	3.04e-12	7.8e-11		2.12691	0.00862006	0.0208995		5.73537	4.92e-05	0.000406975		6.15603	4.22e-06	2e-05		Von Willebrand factor type A (VWA) domain containing protein%2C RNA binding protein%2C Regulation of vegetative growth and development
Os11g0708100	4.73196	5.56e-29	7.39e-27		2.93526	3.1e-06	1.41e-05		4.71162	9.98e-06	9.71e-05		6.80872	2.12e-13	2.08e-12		Similar to Laccase-22.
Os12g0182500	2.2699	1.19e-05	9.92e-05		1.53761	0.00437892	0.0114775		0.690931	0.449163	0.645518		2.86981	1.39e-05	6.14e-05		Conserved hypothetical protein.
Notes: a represents false discovery rate correction.

## Sheet: Table S3-4
Table S3-4 Hub genes list of module green
Gene_id		PR403_22vsPR403_CK40				PR403_20vsPR403_CK40				PY6_22vsPY6_CK40				PY6_20vsPY6_CK40			Description
	log2FC	pvalue	padja		log2FC	pvalue	padj		log2FC	pvalue	padj		log2FC	pvalue	padj
Os01g0105900	1.52104	2.71e-18	1.37e-16		2.01099	1.91e-31	5.29e-30		1.29896	1.28e-23	1.13e-21		1.85852	3.53e-39	1.33e-37		Carbohydrate/purine kinase domain containing protein.
Os01g0124650	2.25373	0.00504187	0.0202943		3.00654	0.000552959	0.00174561		2.14355	0.0182831	0.0645008		3.43219	9.64e-05	0.000375783		Hypothetical conserved gene.
Os01g0174900	1.07829	6.78e-13	1.93e-11		1.39101	2.05e-21	3.49e-20		0.667992	0.000336422	0.00223475		0.893333	6.16e-07	3.22e-06		Thioredoxin fold domain containing protein.
Os01g0205300	-1.33214	2.82e-08	4.01e-07		-1.59332	5.62e-10	3.97e-09		-1.12618	6.85e-05	0.000546536		-1.43439	4.78e-07	2.53e-06		Similar to rho termination factor%2C N-terminal domain containing protein.
Os01g0358300	-0.551943	0.00093201	0.00478561		-1.05554	3.51e-13	3.34e-12		-0.360802	0.0473109	0.13491		-1.21378	1.97e-12	1.78e-11		Tetratricopeptide-like helical domain containing protein.
Os01g0551100	-0.441215	0.00423197	0.0174983		-2.40811	4.03e-34	1.26e-32		-0.289568	0.049819	0.140591		-3.36486	1.54e-35	5.05e-34		Ribonuclease III domain containing protein.
Os01g0571300	2.22893	1.18e-16	5.09e-15		2.61985	2.85e-23	5.4e-22		1.77643	9.71e-09	1.75e-07		2.9675	4.66e-29	1.15e-27		Similar to Heat shock transcription factor 31 (Fragment).
Os01g0644500	1.40789	0.000138139	0.000894498		1.56243	6.69e-06	2.9e-05		1.29889	0.00928309	0.0374468		1.71385	0.000550797	0.00186539		Hypothetical conserved gene.
Os01g0651932	5.81761	6.49e-07	7.15e-06		6.17821	1.47e-07	7.97e-07		5.43575	0.000660072	0.00404426		8.50763	8.5e-12	7.29e-11		Hypothetical conserved gene.
Os01g0667900	1.02646	3.61e-06	3.4e-05		1.10023	2.12e-06	9.88e-06		1.30181	8.1e-07	9.89e-06		1.55972	4.86e-09	3.24e-08		CC-type glutaredoxin%2C Homeostatic regulation of nitrogen use%2C Hormone signaling
Os01g0673300	0.735126	0.00181854	0.00851952		0.935309	0.000550236	0.00173821		0.45712	0.0874933	0.213488		1.19247	5.44e-07	2.86e-06		Protein of unknown function DUF295 family protein.
Os01g0681900	1.54404	9.82e-08	1.27e-06		1.36407	2.98e-08	1.74e-07		0.697626	0.0141184	0.0523364		1.29706	7.87e-06	3.61e-05		Non-protein coding transcript.
Os01g0727700	3.16644	5.73e-30	8.22e-28		3.71187	3.52e-39	1.37e-37		1.28083	0.00609022	0.0265142		2.18966	9.89e-08	5.73e-07		Hypothetical conserved gene.
Os01g0727900	1.04499	0.000303962	0.00180214		1.22217	3.14e-05	0.000122647		0.704804	0.0271338	0.0881174		0.890781	0.00564221	0.0152218		Conserved hypothetical protein.
Os01g0749400	-0.84482	2.09e-06	2.07e-05		-1.11785	5.72e-14	5.8e-13		-0.491904	0.000282941	0.00192002		-0.969347	3.41e-11	2.79e-10		HAD-superfamily hydrolase subfamily IIB protein.
Os01g0750000	0.902506	0.0246414	0.0747507		1.67037	5.47e-06	2.4e-05		1.48262	0.0119817	0.0458626		2.91467	4.2e-09	2.82e-08		Similar to Ras-related protein RIC2.
Os01g0833400	0.357931	0.0450527	0.120127		0.459779	0.017032	0.0380833		0.984739	3.3e-05	0.000285224		1.17954	1.08e-06	5.49e-06		Conserved hypothetical protein.
Os01g0843800	5.69207	2.85e-17	1.32e-15		5.89774	1.39e-15	1.59e-14		8.78999	3.11e-11	7.91e-10		12.6269	3.08e-26	6.67e-25		Similar to L-ascorbate oxidase.
Os01g0873100	-0.652488	0.000500658	0.00278985		-1.68545	2.32e-17	3.05e-16		-0.827582	0.000202762	0.00143678		-1.67187	1.95e-13	1.92e-12		Similar to Amidophosphoribosyltransferase%2C chloroplast precursor (EC 2.4.2.14) (Glutamine phosphoribosylpyrophosphate amidotransferase) (ATASE) (GPAT).
Os01g0894600	-1.31571	6.02e-10	1.11e-08		-1.90435	7.31e-25	1.5e-23		-1.51165	2.98e-09	5.8e-08		-1.73963	9.79e-13	9.12e-12		Zinc finger%2C RING/FYVE/PHD-type domain containing protein.
Os01g0919700	-0.616479	5.76e-05	0.0004068		-1.16514	5.5e-10	3.89e-09		-0.409259	0.0346279	0.10633		-1.46907	7.24e-14	7.35e-13		Alpha/beta hydrolase fold-1 domain containing protein.
Os01g0962100	2.81061	1.34e-26	1.46e-24		3.17453	1.34e-38	5.08e-37		2.32941	7.26e-11	1.76e-09		3.32437	7.19e-21	1.16e-19		Conserved hypothetical protein.
Os02g0108400	0.657391	2.82e-05	0.000215194		1.00939	7.84e-11	5.99e-10		0.270939	0.0929172	0.22254		0.543162	0.00110562	0.00351789		Protein of unknown function DUF1677%2C Oryza sativa family protein.
Os02g0128200	-0.895417	5.92e-07	6.57e-06		-1.66678	3.17e-20	5.03e-19		-0.73473	0.000326221	0.00217354		-1.45137	1.25e-12	1.16e-11		Similar to Transcription factor HBP-1a (Histone-specific transcription factor HBP1).
Os02g0140400	0.91236	1.57e-07	1.96e-06		0.96889	0.000101691	0.000366372		0.653922	0.00297314	0.0146731		1.84763	3.76e-15	4.19e-14		Similar to Beta-amyrin synthase.
Os02g0153200	-1.0495	7.94e-06	6.92e-05		-1.45029	2.48e-05	9.84e-05		-0.676841	0.00215042	0.0111629		-1.4576	1.81e-08	1.13e-07		Protein kinase%2C core domain containing protein.
Os02g0274000	0.826902	1.43e-07	1.79e-06		1.12411	8.76e-13	8.05e-12		0.73071	0.00280425	0.0139804		0.940568	0.000102501	0.000397718		Mitochondrial glycine-rich protein%2C Fertility restoration in LD-CMS
Os02g0302500	-0.65708	0.000224423	0.00137964		-1.42029	1.05e-14	1.13e-13		-0.618681	0.00456113	0.0209634		-1.60201	3.58e-09	2.42e-08		Hypothetical conserved gene.
Os02g0462300	-0.671938	0.00808469	0.0300026		-1.38844	2.23e-06	1.04e-05		-0.705766	0.000219649	0.00153648		-1.50231	2.57e-12	2.31e-11		Hypothetical conserved gene.
Os02g0629000	1.34573	5.26e-05	0.000375376		1.14945	0.000194878	0.000667908		1.46376	0.000421572	0.00272174		2.46729	8.36e-10	6e-09		Protein of unknown function DUF584 family protein.
Os02g0647900	-1.72012	3.02e-17	1.39e-15		-3.88831	2.12e-20	3.41e-19		-1.6027	1.22e-17	6.18e-16		-2.77237	8.54e-32	2.4e-30		Similar to Fatty aldehyde dehydrogenase 1.
Os02g0741700	-1.35129	0.00021695	0.00133948		-1.99395	4.28e-06	1.91e-05		-1.44044	0.00070326	0.0042693		-1.89632	0.000209712	0.000768532		Conserved hypothetical protein.
Os02g0767200	2.13946	1.27e-09	2.22e-08		2.237	4.54e-12	3.92e-11		2.02634	7.25e-06	7.29e-05		2.97969	1.71e-16	2.09e-15		Lipase%2C class 3 family protein.
Os02g0802200	-3.84426	1.99e-29	2.77e-27		-6.25221	2.4e-30	6.35e-29		-2.65998	2.21e-09	4.39e-08		-4.97811	3.73e-18	5.06e-17		Glycoside hydrolase family 79%2C N-terminal protein.
Os02g0823400	-0.570736	9.32e-05	0.00063018		-0.783712	0.000208963	0.000711998		-0.33699	0.0674314	0.175537		-1.02613	7.06e-07	3.67e-06		Similar to S-adenosyl-L-methionine: beta-alanine N-methyltransferase (Fragment).
Os02g0828500	-2.70627	1.4e-19	7.93e-18		-3.35318	5.71e-22	1e-20		-1.78647	4.51e-05	0.000376911		-4.03099	8.12e-12	6.99e-11		Tetratricopeptide-like helical domain containing protein.
Os03g0107700	0.249044	0.344726	0.532814		0.255783	0.363147	0.490004		2.37589	4.54e-12	1.3e-10		2.82666	6.21e-16	7.35e-15		Similar to EL2 protein.
Os03g0117100	-0.392864	0.00560174	0.0221296		-0.803554	2.33e-11	1.88e-10		-0.301245	0.0499508	0.14079		-1.17857	6.33e-15	6.92e-14		Peroxisomal protein%2C Response to salt and low nitrogen stresses
Os03g0298300	0.799532	3.64e-07	4.21e-06		1.02398	3.68e-14	3.77e-13		0.356967	0.0106167	0.0417375		0.843598	8.31e-10	5.97e-09		Uncharacterised protein family UPF0497%2C trans-membrane plant domain containing protein.
Os03g0305400	0.827563	0.0255101	0.076865		1.03517	0.0223451	0.0482344		0.0644344	0.855972	0.926252		1.66488	5.75e-08	3.42e-07		UspA domain containing protein.
Os03g0306900	0.798287	1.55e-05	0.000125896		1.14167	8.68e-14	8.65e-13		1.00333	7.03e-08	1.09e-06		1.30764	1.66e-12	1.52e-11		Haem oxygenase-like%2C multi-helical domain containing protein.
Os03g0320000	-0.496598	0.0132142	0.045246		-1.35891	8.73e-13	8.03e-12		-0.664413	0.000487065	0.00308506		-1.64512	5.31e-15	5.86e-14		Similar to Small basic membrane integral protein ZmSIP2-1.
Os03g0321700	2.09222	1.59e-13	4.89e-12		2.61613	3.34e-34	1.04e-32		2.06774	3.38e-15	1.35e-13		2.62904	1.75e-23	3.28e-22		Similar to WRKY transcription factor 55.
Os03g0413000	-1.40077	2.09e-09	3.54e-08		-1.76729	2.42e-23	4.6e-22		-1.08477	3.72e-05	0.000317717		-1.62308	9.51e-12	8.14e-11		Similar to Potential histone-like transcription factor.
Os03g0610900	0.920049	8.83e-07	9.44e-06		0.938951	3.69e-05	0.000143056		0.536706	0.00184551	0.00983898		1.1986	2.31e-11	1.91e-10		Serine/threonine protein kinase%2C Abscisic acid (ABA)-activated protein kinase%2C Hyperosmotic stress response%2C ABA signal transduction
Os03g0659900	-0.532001	0.00350646	0.0149309		-1.00645	1.41e-08	8.55e-08		-0.51979	0.0012514	0.00702433		-0.955396	3.84e-08	2.33e-07		Similar to S3 self-incompatibility locus-linked pollen 3.15 protein.
Os03g0700450	1.55218	0.000246683	0.00149819		1.85052	2.86e-05	0.000112527		0.534199	0.284621	0.485133		1.16537	0.00913006	0.0233642		Hypothetical gene.
Os03g0708700	-1.66436	1.89e-10	3.82e-09		-2.07851	2.46e-08	1.46e-07		-1.22409	4.04e-05	0.000342189		-1.26987	8.03e-05	0.000317079		Protein of unknown function DUF593 domain containing protein.
Os03g0732100	-1.03776	8.62e-19	4.56e-17		-0.666707	3.13e-09	2.05e-08		-0.983784	3.16e-11	8.01e-10		-0.551004	0.000196048	0.000722702		Similar to Homeodomain protein JUBEL1.
Os03g0761900	1.0628	0.00257463	0.0114737		1.64477	1.4e-06	6.68e-06		0.354557	0.380011	0.584248		2.00378	5.92e-10	4.3e-09		Similar to Prolyl 4-hydroxylase.
Os03g0781400	-0.868378	2.63e-06	2.56e-05		-1.90222	1.64e-18	2.32e-17		-0.666838	0.0023751	0.0121409		-1.82882	8.85e-17	1.1e-15		Ribose 5-phosphate isomerase family protein.
Os04g0114950	1.18015	8.12e-05	0.000557047		1.31513	0.000140277	0.000494324		0.78653	0.0215834	0.0734769		1.08073	0.00131365	0.00411073		Non-protein coding transcript.
Os04g0116600	-2.13116	9.29e-18	4.47e-16		-4.02319	5.72e-66	5.38e-64		-1.74345	3.41e-09	6.6e-08		-2.93302	1e-20	1.6e-19		Glucose/ribitol dehydrogenase family protein.
Os04g0120100	-1.62493	0.000323068	0.00190133		-2.52389	6.2e-05	0.000231533		-0.759912	0.0436706	0.126833		-1.71655	0.000409262	0.00142075		Similar to H0716A07.11 protein.
Os04g0166600	1.21871	0.011866	0.0414901		1.03943	0.0170295	0.0380808		0.857196	0.0778549	0.195584		1.32534	0.00924273	0.0236239		Similar to OSIGBa0136O08-OSIGBa0153H12.4 protein.
Os04g0192350	1.0291	0.0847483	0.195793		1.61397	0.00272946	0.00747864		1.15329	0.0379905	0.114071		1.77216	0.00108481	0.00345996		Similar to H0124E07.4 protein.
Os04g0379900	0.777356	6.87e-09	1.08e-07		1.04039	9.09e-17	1.14e-15		0.505837	0.00921346	0.0372455		0.768912	1.88e-05	8.13e-05		Similar to Acyl-[acyl-carrier-protein] desaturase%2C chloroplast precursor (EC 1.14.19.2) (Stearoyl-ACP desaturase).
Os04g0453200	-1.39633	4.29e-09	6.9e-08		-2.50389	1.44e-14	1.52e-13		-1.21854	1.12e-05	0.00010782		-2.7125	1.46e-14	1.55e-13		Similar to Monosaccharide transporter 1.
Os04g0591100	0.66549	4.76e-06	4.37e-05		1.1685	2.02e-10	1.49e-09		0.831253	2.04e-11	5.33e-10		1.05159	1.03e-16	1.28e-15		Protein of unknown function DUF597 family protein.
Os04g0660400	0.506953	0.000579943	0.00317867		0.687899	2.95e-08	1.73e-07		0.438568	0.00290823	0.0144065		1.08166	5.33e-15	5.87e-14		Similar to Amylogenin%3B reversibly glycosylatable polypeptide (Amylogenin).
Os04g0685300	0.155053	0.561792	0.726031		0.90265	0.00729816	0.0180269		2.02599	1.59e-22	1.28e-20		2.66736	7.78e-19	1.11e-17		Harpin-induced 1 domain containing protein.
Os05g0125500	1.39596	3.11e-13	9.29e-12		1.94436	7.03e-14	7.07e-13		1.81324	3.64e-14	1.29e-12		1.69476	2.97e-13	2.87e-12		Similar to Isovaleryl-CoA dehydrogenase%2C mitochondrial precursor (EC 1.3.99.10) (IVD).
Os05g0127300	1.07209	0.000386047	0.00222053		1.43731	2e-08	1.2e-07		2.16276	2.04e-12	6.13e-11		2.31262	9.13e-13	8.51e-12		Serine/threonine protein kinase domain containing protein.
Os05g0390100	-1.08367	4.23e-14	1.39e-12		-1.68723	4.5e-37	1.6e-35		-0.603915	0.00163643	0.00885465		-1.65113	1.82e-22	3.26e-21		Dynamin family protein.
Os05g0481000	-0.663151	1.17e-05	9.82e-05		-1.19057	8.91e-14	8.87e-13		-0.641128	0.00706854	0.0300737		-1.61945	1.22e-13	1.22e-12		Similar to ATNSI (NUCLEAR SHUTTLE INTERACTING)%3B N-acetyltransferase.
Os05g0496000	1.41024	7.58e-08	1e-06		2.23265	1.73e-22	3.15e-21		1.01396	5.2e-05	0.000427515		1.90389	3.72e-15	4.15e-14		Conserved hypothetical protein.
Os05g0497200	1.19291	3.74e-05	0.000277255		1.45749	0.000189932	0.000652472		1.92768	3.38e-05	0.000291447		2.70165	9.48e-10	6.77e-09		AP2/ERF (APETALA2/ethylene-responsive factor) protein%2C Regulation of spikelet meristem determinancy and floral organ identity
Os05g0497300	-0.0644238	0.820175	0.900863		0.428341	0.15467	0.249827		1.59883	1.02e-07	1.53e-06		2.02741	2.09e-12	1.89e-11		Similar to Ethylene response factor 2.
Os05g0503300	-1.08327	3.34e-17	1.52e-15		-2.32456	1.77e-51	1.07e-49		-0.75351	2.25e-07	3.13e-06		-2.08385	5.05e-44	2.25e-42		Similar to Sulfite reductase (Fragment).
Os05g0568800	-2.73094	3.46e-22	2.58e-20		-2.61534	7.25e-26	1.57e-24		-2.26343	1.04e-43	2.83e-41		-1.52911	2.78e-14	2.91e-13		Protein of unknown function DUF1645 family protein.
Os06g0133400	1.02963	0.00139552	0.00676203		1.32666	2.56e-07	1.34e-06		2.79566	2.27e-11	5.89e-10		3.41487	5.28e-07	2.78e-06		Conserved hypothetical protein.
Os06g0356800	2.30652	1.46e-13	4.5e-12		2.5552	2.65e-18	3.7e-17		3.18558	2.12e-08	3.62e-07		3.15585	1.47e-08	9.31e-08		Similar to Xylanase inhibitor protein I precursor.
Os06g0498800	3.45083	2.15e-63	1.83e-60		4.31157	4.01e-94	7.53e-92		3.28691	5.63e-37	1.1e-34		4.60393	9.04e-121	2.34e-118		Similar to MOTHER of FT and TF1 protein.
Os06g0661600	0.699046	0.000896197	0.00462727		0.872123	2.99e-06	1.37e-05		0.588475	0.00264397	0.0133044		1.06481	1.18e-07	6.73e-07		Zinc finger%2C DPH-type domain containing protein.
Os06g0700500	0.793333	3.4e-05	0.000254998		1.39487	4.52e-17	5.83e-16		0.95638	6.74e-08	1.05e-06		1.54347	6.03e-21	9.81e-20		Protein of unknown function DUF266%2C plant family protein.
Os06g0704200	-0.686252	0.000874125	0.004528		-1.25854	1.25e-11	1.03e-10		-0.645641	0.00740775	0.031212		-1.39857	5.89e-11	4.71e-10		Conserved hypothetical protein.
Os07g0181500	0.860604	1.75e-06	1.76e-05		1.32037	1.79e-11	1.46e-10		0.654498	0.000586388	0.00363151		1.30445	9.11e-11	7.16e-10		Protein of unknown function DUF506%2C plant family protein.
Os07g0665200	0.881977	3.5e-10	6.75e-09		1.56795	2.81e-12	2.47e-11		1.00298	3.26e-08	5.38e-07		2.00094	1.17e-27	2.73e-26		Similar to Superoxide dismutase [Cu-Zn].
Os07g0667300	-1.42983	3.59e-08	5.02e-07		-2.16252	7.27e-10	5.08e-09		-0.513109	0.0801388	0.199991		-2.09875	5.88e-10	4.27e-09		CONSTANS-like transcriptional activator%2C Negative regulation of flowering
Os07g0686300	2.90101	5.1e-16	2.06e-14		3.12229	3.76e-26	8.31e-25		3.10158	1.61e-18	8.93e-17		3.9091	2.75e-39	1.04e-37		Zinc finger%2C RING/FYVE/PHD-type domain containing protein.
Os07g0687900	2.5435	2.92e-17	1.35e-15		3.11961	3.29e-19	4.89e-18		2.96904	1.28e-28	1.6e-26		3.41892	5.57e-41	2.26e-39		WSI76 protein induced by water stress.
Os07g0695800	0.843173	1.68e-08	2.47e-07		1.51712	5.93e-18	8.09e-17		1.31685	1.21e-21	8.95e-20		1.8143	4.9e-40	1.91e-38		Similar to 2-oxoglutarate dehydrogenase%2C E1 component.
Os08g0327400	1.42747	5.08e-10	9.55e-09		1.65872	5.27e-17	6.76e-16		1.39709	3.73e-14	1.32e-12		1.61403	2.55e-19	3.74e-18		Similar to Enoyl-ACP reductase (Fragment).
Os09g0412700	-1.86677	6.62e-21	4.35e-19		-2.30847	1.83e-16	2.24e-15		-2.02513	3.83e-15	1.52e-13		-2.37683	2.41e-16	2.93e-15		Conserved hypothetical protein.
Os09g0441000	2.40982	2.91e-13	8.69e-12		3.63696	1.71e-47	8.97e-46		3.13438	8.75e-10	1.84e-08		5.3739	2.95e-46	1.41e-44		Peptidase S8%2C subtilisin-related domain containing protein.
Os09g0478733	2.32666	2.74e-26	2.96e-24		2.88032	8.46e-45	4.07e-43		1.42845	2.47e-12	7.35e-11		2.84303	7.7e-46	3.63e-44		Non-protein coding transcript.
Os10g0327800	0.973746	0.000920737	0.00473694		1.09167	0.000736934	0.00227664		0.462259	0.118592	0.265325		0.821961	0.00659872	0.0175166		Conserved hypothetical protein.
Os10g0463800	2.5104	1.23e-14	4.32e-13		2.98903	2.13e-17	2.81e-16		2.31916	1.23e-15	5.17e-14		2.34359	5.55e-17	7.02e-16		Domain of unknown function%2C DUF1338%2C containing green-plant-unique protein%2C Regulation of starch synthesis and amyloplast development%2C Peripheral endosperm development
Os10g0561800	0.358053	0.0524446	0.134985		0.541729	0.00096986	0.00292336		0.432717	0.0156586	0.0569127		1.13593	6.56e-09	4.32e-08		Similar to homeodomain leucine zipper protein hox1.
Os10g0572300	1.56913	8.11e-12	1.97e-10		1.89598	7.27e-38	2.68e-36		1.69214	1.44e-14	5.35e-13		1.93511	2.35e-20	3.66e-19		Leucine-rich repeat%2C typical subtype containing protein.
Os10g0572900	1.24111	0.0148765	0.0496817		1.54277	0.0019907	0.00562789		-0.4373	0.489241	0.67777		1.02508	0.0221741	0.0510992		Protein of unknown function DUF296 domain containing protein.
Os11g0257800	-1.09879	0.000124002	0.000812923		-1.50173	5.69e-07	2.87e-06		-0.728592	0.0248111	0.0819637		-1.17397	0.000219715	0.000802086		Hypothetical protein.
Os12g0182700	-0.574437	0.00269131	0.0119011		-1.64968	7.61e-17	9.65e-16		-0.844555	1.36e-09	2.78e-08		-2.1405	3.54e-56	2.34e-54		Histone deacetylase superfamily protein.
Os12g0231000	-2.79423	1.33e-43	4.22e-41		-5.29867	1.94e-78	2.47e-76		-2.67876	6.58e-29	8.45e-27		-5.44262	7.3e-63	5.49e-61		TGF-beta receptor%2C type I/II extracellular region family protein.
Os12g0552400	1.75479	3.23e-08	4.56e-07		1.61128	1.08e-23	2.09e-22		0.917216	0.000156771	0.00114495		1.59865	1.05e-08	6.73e-08		Rossmann-like alpha/beta/alpha sandwich fold domain containing protein.
Os12g0630500	1.55847	4.97e-08	6.79e-07		1.81717	5.4e-24	1.06e-22		2.15763	9.01e-14	3.09e-12		2.72976	1.16e-18	1.63e-17		Similar to Thaumatin-like protein.
Notes: a represents false discovery rate correction.

## Sheet: Table S3-5
Table S3-5 Hub genes list of module red
Gene_id		PR403_22vsPR403_CK40				PR403_20vsPR403_CK40				PY6_22vsPY6_CK40				PY6_20vsPY6_CK40			Description
	log2FC	pvalue	padja		log2FC	pvalue	padj		log2FC	pvalue	padj		log2FC	pvalue	padj
Os01g0108400	2.67135	1.49e-19	8.41e-18		-1.13537	0.373367	0.499321		3.95058	6.04e-133	2.66e-129		2.01561	1.4e-18	1.97e-17		Helix-loop-helix DNA-binding domain containing protein.
Os01g0108500	4.29537	4.17e-26	4.44e-24		-0.231073	0.895948	0.93126		5.14767	7.57e-82	7.41e-79		3.0885	4.97e-16	5.92e-15		Protein of unknown function DUF3778 domain containing protein.
Os01g0134700	2.01647	0.00200409	0.00924937		-0.961683	0.0216916	0.0470122		3.77892	2.19e-65	1.32e-62		0.289406	0.435728	0.571398		Calmodulin binding protein-like family protein.
Os01g0136700	3.96269	0.000335799	0.00196706		-1.73008	0.60404	0.708605		3.00793	1.71e-05	0.000156633		-1.62583	0.303709	0.436994		Conserved hypothetical protein.
Os01g0141000	0.817572	0.0671337	0.162903		-1.85196	2.62e-08	1.55e-07		2.15708	3.46e-17	1.66e-15		-1.39829	0.00141406	0.00439937		AP2/ERF and B3 domain-containing protein%2C Salt stress response
Os01g0185900	0.194657	0.818714	0.899979		-3.14978	0.00802316	0.0196341		2.42713	4.32e-05	0.000362307		-2.66601	0.0371079	0.0797773		Similar to WRKY 1 (Fragment).
Os01g0186600	5.75107	2.4e-11	5.48e-10		-1.88049	0.0700508	0.129282		7.9107	7.79e-28	9.24e-26		0.444238	0.71749	0.810444		Conserved hypothetical protein.
Os01g0194300	1.51307	3.24e-14	1.08e-12		-0.0238413	0.922067	0.948882		1.59423	1.32e-10	3.11e-09		-0.022462	0.920337	0.952668		Ankyrin-repeat protein%2C Herbivore-induced defense response%2C Blast disease resistance
Os01g0218100	1.25193	0.0142134	0.0478606		0.507414	0.275743	0.396988		1.83445	1.46e-05	0.00013545		0.240329	0.66855	0.772709		Helix-loop-helix DNA-binding domain containing protein.
Os01g0237500	5.02562	0.000460296	0.00259093		-0.831419	0.62667	0.728078		6.47829	5.25e-06	5.43e-05		-1.13022	0.641484	0.751454		NmrA-like family protein.
Os01g0237750	4.08521	0.0657091	0.160435		-4.85604	0.0914011	0.16143		9.47242	1.78e-14	6.57e-13		NA	NA	NA		Hypothetical conserved gene.
Os01g0289600	2.07859	7.77e-16	3.09e-14		0.688542	0.00157524	0.00455025		2.69022	5.78e-39	1.26e-36		0.98492	1.06e-05	4.77e-05		Similar to WRKY transcription factor 28.
Os01g0508100	2.48453	2.05e-23	1.73e-21		-1.35174	0.0444932	0.0879067		4.13403	5.27e-24	4.78e-22		0.892562	0.236534	0.361737		Ferritin/ribonucleotide reductase-like family protein.
Os01g0575200	0.329649	0.284056	0.467929		-1.36284	1.3e-07	7.1e-07		2.1532	7.25e-22	5.49e-20		-0.316641	0.352478	0.488449		Helix-loop-helix DNA-binding domain containing protein.
Os01g0587400	1.95851	7.44e-05	0.000514801		-1.96261	0.0147442	0.0335626		2.00497	5.26e-12	1.49e-10		-2.23216	5.4e-05	0.000219051		Serine/threonine protein kinase-related domain containing protein.
Os01g0602500	1.51947	6.19e-06	5.49e-05		0.381299	0.259658	0.378381		2.01857	5.15e-12	1.46e-10		-0.0304638	0.927277	0.957045		Cytochrome P450 family protein.
Os01g0609900	3.23516	3.27e-08	4.61e-07		1.31364	7.23e-05	0.000266949		4.08316	5.84e-13	1.84e-11		1.62738	2.54e-05	0.000107809		Similar to Pleiotropic drug resistance protein 4.
Os01g0627916	2.98521	0.00011018	0.000729369		-0.813622	0.564148	0.674838		6.4214	1.36e-08	2.4e-07		1.85448	0.391905	0.528201		Hypothetical protein.
Os01g0665750	0.758526	0.0219879	0.0680294		0.293584	0.319699	0.444713		1.50674	4.45e-05	0.000372706		0.681669	0.0846373	0.159492		Similar to WRKY transcription factor 16.
Os01g0668600	2.61779	7.63e-14	2.43e-12		0.320222	0.504708	0.621329		2.99773	1.16e-21	8.61e-20		0.979222	0.0196708	0.0460468		Curculin-like (mannose-binding) lectin domain containing protein.
Os01g0670200	0.914424	0.0211486	0.0659346		-1.34523	0.0082907	0.0202129		2.12128	5.39e-07	6.86e-06		-0.607241	0.378666	0.515119		Non-protein coding transcript.
Os01g0730700	1.71218	0.00470636	0.0191599		-0.164487	0.848828	0.898624		2.99969	5.78e-13	1.83e-11		0.15434	0.842871	0.90345		WRKY transcription factor 14 (WRKY14).
Os01g0768100	0.457139	0.369941	0.558702		-1.82269	0.0350826	0.0716019		2.90757	4.98e-06	5.17e-05		1.10484	0.265826	0.395049		Conserved hypothetical protein.
Os01g0768300	4.26067	1.49e-07	1.86e-06		2.00043	0.077027	0.139844		4.81158	2.76e-07	3.77e-06		3.35358	0.00235189	0.00694265		Similar to predicted protein.
Os01g0778800	1.05485	1.13e-05	9.49e-05		-0.848524	0.000474184	0.00151609		1.75407	1.8e-19	1.12e-17		-0.583489	0.00462042	0.0127253		Peptidase M16%2C core domain containing protein.
Os01g0805400	2.27643	6.84e-08	9.13e-07		1.70639	6.03e-05	0.000225921		2.67151	2.13e-21	1.55e-19		1.20175	0.00282257	0.0081601		UDP-glucuronosyl/UDP-glucosyltransferase family protein.
Os01g0824800	2.5554	8.62e-18	4.16e-16		0.684235	0.0920889	0.16245		2.51817	3.95e-12	1.14e-10		0.398327	0.339005	0.474342		Conserved hypothetical protein.
Os01g0832600	4.1557	4.91e-10	9.26e-09		0.199256	0.831992	0.886462		2.57357	4.93e-06	5.12e-05		-0.0508566	0.947982	0.969775		Similar to Leucoanthocyanidin dioxygenase-like protein.
Os01g0836800	0.831654	4.26e-05	0.000312054		0.359363	0.00525031	0.0134835		1.04079	4.76e-12	1.36e-10		0.414487	0.00335512	0.00954195		Transmembrane receptor%2C eukaryota domain containing protein.
Os01g0916100	3.02479	5.03e-07	5.65e-06		-2.08439	0.131945	0.219045		3.45972	4.8e-09	9.05e-08		-3.21522	0.0576094	0.115886		Similar to loricrin.
Os01g0945650	5.2452	0.00239267	0.0107809		1.90461	0.637586	1		4.99734	0.000758297	0.00456151		1.93701	0.492479	1		Hypothetical protein.
Os01g0949700	2.18555	2.13e-07	2.59e-06		0.558046	0.0955303	0.167404		2.77819	8.12e-24	7.27e-22		1.65789	2.21e-07	1.22e-06		Glutathione S-transferase%2C C-terminal domain containing protein.
Os01g0949750	2.33965	1.42e-17	6.75e-16		0.221602	0.442279	0.56602		1.9192	4.93e-07	6.33e-06		0.400769	0.321195	0.455795		Similar to Glutathione S-transferase GST 28 (Fragment).
Os01g0953100	1.30919	3.6e-13	1.06e-11		0.0964884	0.70564	0.791557		1.08932	1.82e-07	2.58e-06		-0.299479	0.173133	0.28415		Protein of unknown function DUF594 family protein.
Os02g0117500	1.89062	1.4e-09	2.42e-08		-0.9009	0.00868407	0.0210237		2.26456	1.47e-25	1.47e-23		-0.43494	0.16516	0.273881		Similar to Glutamate receptor 3.3 precursor (Ligand-gated ion channel 3.3).
Os02g0121700	3.67592	0.0017324	0.00816958		-0.234946	0.910042	0.940482		4.62565	9.82e-06	9.58e-05		2.82269	0.00581568	0.0156376		Terpenoid synthase domain containing protein.
Os02g0157600	0.635822	0.163422	0.31869		-3.91526	1.06e-05	4.47e-05		1.99325	4.23e-05	0.000356114		-0.981554	0.338487	0.473881		Rhodanese-like domain containing protein
Os02g0193000	1.31534	5.51e-08	7.48e-07		-0.0906116	0.703739	0.790114		1.8557	5.66e-20	3.68e-18		0.190346	0.439354	0.57469		Protein kinase-like domain containing protein.
Os02g0217600	0.831057	2.61e-06	2.55e-05		0.439	0.00824674	0.0201198		1.11805	6.8e-12	1.89e-10		0.275805	0.140847	0.241467		Similar to Protein phosphatase 2A.
Os02g0282000	3.5217	1.13e-15	4.39e-14		1.30041	0.0307296	0.063716		4.64223	7.97e-61	4.22e-58		2.65279	7.3e-13	6.86e-12		NB-ARC domain containing protein.
Os02g0471500	1.59608	7.77e-22	5.7e-20		-0.0280508	0.902833	0.935196		1.52505	2.91e-10	6.54e-09		0.224775	0.364906	0.501344		Protein phosphatase 2C domain containing protein.
Os02g0523800	0.933109	0.000270615	0.00162412		-0.976834	0.00667603	0.0166606		1.0916	7.54e-05	0.000594146		-0.286328	0.363259	0.4996		Inositol polyphosphate kinase%2C Auxin signaling%2C Regulation of lateral root development
Os02g0551700	0.849094	0.00794649	0.0295808		-0.0556875	0.904093	0.936148		1.41891	1.24e-07	1.82e-06		-0.153291	0.661079	0.766721		Protein of unknown function DUF668 domain containing protein.
Os02g0562600	2.23159	2.01e-06	2e-05		-1.84233	0.010032	0.0239048		2.66173	1.19e-14	4.48e-13		-1.8071	0.00159616	0.00490753		Similar to Seven trans-membrane protein (Fragment).
Os02g0570400	3.5513	1.37e-05	0.000112546		-0.107323	0.840843	0.893242		5.05755	1.94e-46	6.05e-44		2.07742	1.94e-06	9.59e-06		Similar to Ent-kaurene synthase 1A.
Os02g0579800	1.26001	3.15e-11	7.12e-10		-1.98998	5.14e-16	6.1e-15		1.14218	1.02e-15	4.29e-14		-1.72816	1.54e-22	2.77e-21		Similar to Fw2.2.
Os02g0582800	3.79975	2.46e-13	7.39e-12		1.28169	0.108347	0.186204		4.29845	5.72e-31	8.3e-29		1.18136	0.0575396	0.115762		Conserved hypothetical protein.
Os02g0606800	0.491219	0.0255808	0.0770341		-0.814894	0.000176003	0.000608805		1.01143	5.05e-06	5.24e-05		-0.382518	0.0857329	0.161313		Isochorismatase hydrolase family protein.
Os02g0607700	4.78196	7.57e-26	7.87e-24		1.45236	0.0130715	0.0302068		5.07503	6.96e-28	8.29e-26		2.84688	1.39e-06	7.01e-06		Short-chain dehydrogenase/reductase SDR domain containing protein.
Os02g0612200	1.42102	0.00218812	0.00998529		0.489585	0.384987	0.510497		2.20438	0.000366105	0.00240773		1.09764	0.112277	0.201272		NB-ARC domain containing protein.
Os02g0624300	2.58509	0.000109848	0.00072772		-1.48584	0.234858	0.349553		2.83439	0.00123566	0.0069448		-1.27342	0.439938	0.575243		R2R3-type MYB transcription factor%2C Negative regulation of cold tolerance
Os02g0649800	1.12903	3.95e-06	3.69e-05		-1.29997	6.27e-07	3.14e-06		2.05025	1.69e-23	1.48e-21		-0.482915	0.0347095	0.0751683		Similar to Cytochrome B5 homolog (Fragment).
Os02g0699000	3.01808	2.39e-10	4.76e-09		1.60216	0.00416203	0.0109573		4.27215	1.72e-29	2.31e-27		1.85521	0.000179829	0.000667845		Tonoplast localized low-affinity nitrate transporter%2C Nitrate accumulation and homeostasis
Os02g0725300	1.11492	2.14e-10	4.28e-09		0.408372	0.0152068	0.034484		0.930473	5.94e-07	7.48e-06		0.313651	0.0816582	0.154728		Cellulose synthase family protein.
Os02g0730000	1.88294	0.000768622	0.00404737		0.0919015	0.899575	0.933436		2.09573	1.96e-05	0.000177816		-0.446153	0.60585	0.722345		Similar to Mitochondrial aldehyde dehydrogenase.
Os02g0736200	1.04666	2.34e-07	2.82e-06		-1.43712	1.76e-09	1.18e-08		1.38208	8.02e-16	3.44e-14		-1.41032	2.62e-08	1.62e-07		RNA-dependent RNA polymerase%2C Regulation of endogenous genes through smRNA-mediated pathways involving DNA methylation
Os02g0770500	6.29415	2.17e-10	4.35e-09		1.84279	0.39525	0.520336		5.38851	0.000314809	0.0021044		2.60311	0.0348604	0.0754476		Similar to WRKY transcription factor 32.
Os03g0103200	4.09891	4.05e-06	3.77e-05		-0.460874	0.67757	0.768346		6.52109	2.65e-22	2.1e-20		4.61492	1.38e-10	1.07e-09		Similar to Physical impedance induced protein.
Os03g0103300	3.42274	0.000214823	0.00132702		-1.75607	0.194974	0.301588		4.32531	9.65e-06	9.43e-05		1.67846	0.101367	0.185085		Hybrid proline- or glycine-rich protein%2C Controll of low-temperature germinability%2C Pre-harvest sprouting resistance
Os03g0182800	2.82832	4.05e-05	0.000298186		-0.618309	0.623846	0.72561		2.57747	0.00029163	0.00197038		-1.40882	0.256878	0.385362		Similar to Ethylene responsive element binding factor3 (OsERF3).
Os03g0189400	2.11022	4.06e-14	1.33e-12		1.15157	0.0003434	0.00112583		1.97577	9.59e-10	2.01e-08		0.54008	0.0955686	0.176529		Similar to Alcohol dehydrogenase ADH.
Os03g0189600	5.03155	1.95e-08	2.84e-07		-0.67428	0.275682	0.396941		6.20013	2.35e-72	1.63e-69		1.24581	0.0429703	0.0904193		Similar to Alcohol dehydrogenase.
Os03g0194900	1.18219	5.71e-08	7.73e-07		0.791646	3.79e-05	0.000146685		1.7661	2.59e-16	1.16e-14		0.949604	2.08e-05	8.94e-05		Uncharacterised conserved protein UCP037471 domain containing protein.
Os03g0225700	1.14334	8.56e-05	0.000584366		0.675775	0.00212106	0.00596213		1.52402	3.04e-13	9.93e-12		0.946014	2.96e-06	1.44e-05		Wall-associated kinase%2C Biotic stress response
Os03g0244700	1.7305	1.5e-05	0.0001221		-0.644873	0.365461	0.492013		1.37769	0.00208448	0.010874		-0.592444	0.264444	0.3934		Armadillo-like helical domain containing protein.
Os03g0277600	7.17806	2.43e-05	0.000189226		-0.191579	0.927507	0.952538		5.96813	1.89e-06	2.14e-05		2.23207	0.0144684	0.0350985		Similar to (clone wusl1032) mRNA sequence.
Os03g0317300	1.37635	0.00580682	0.0228118		-2.25027	0.00567084	0.0144403		2.48687	1.02e-06	1.21e-05		-2.33511	0.0208162	0.0483568		Peptidase A1 domain containing protein.
Os03g0319050	1.30877	0.00098276	0.00501112		-3.01691	0.000157402	0.000549554		2.15347	5.25e-10	1.14e-08		-1.39024	0.0150718	0.0363822		Hypothetical gene.
Os03g0322200	1.58072	1.71e-05	0.000137901		0.608326	0.178819	0.281084		2.27868	4.4e-11	1.09e-09		1.01062	0.0116132	0.0289472		Similar to serine-rich protein-related.
Os03g0329700	2.17165	7.76e-15	2.75e-13		-1.22375	5.6e-08	3.17e-07		2.05444	1.02e-11	2.77e-10		-1.4994	5.9e-07	3.09e-06		Similar to predicted protein.
Os03g0335200	3.85765	1.53e-16	6.56e-15		-0.394363	0.704032	0.790322		5.45792	4.25e-59	2.12e-56		0.119592	0.871231	0.921096		Similar to WRKY1 (WRKY transcription factor 17).
Os03g0375900	1.10166	0.0023591	0.0106569		-1.22772	0.00114249	0.00339906		1.51974	1.7e-07	2.43e-06		-1.62955	0.00014458	0.000546777		Amino acid/polyamine transporter I family protein.
Os03g0388432	0.415452	0.224967	0.399066		-0.857045	0.000644008	0.00200951		1.24788	0.000154627	0.00113086		-0.195158	0.541992	0.667724		Non-protein coding transcript.
Os03g0393700	1.26458	3.21e-07	3.76e-06		0.19243	0.586127	0.693956		1.62221	2.58e-19	1.55e-17		0.0374023	0.857792	0.9133		Similar to Serine carboxypeptidase family protein%2C expressed.
Os03g0405500	2.48403	5.18e-27	5.85e-25		0.152082	0.621457	0.72329		2.96306	5.15e-61	2.78e-58		0.303395	0.310098	0.443717		Similar to PDI-like protein.
Os03g0432000	2.45512	1.38e-13	4.27e-12		-0.926168	0.0263642	0.0557331		2.62426	4.09e-18	2.16e-16		0.240538	0.523392	0.651505		Hypothetical conserved gene.
Os03g0437200	1.0021	0.100645	0.223051		-1.13763	0.119317	0.201473		5.02985	2.01e-11	5.25e-10		0.666287	0.631244	0.743488		C2H2-type zinc finger protein%2C Abscisic acid-induced antioxidant defence%2C Water stress and oxidative stress tolerance
Os03g0440900	1.03837	7.39e-11	1.58e-09		0.268041	0.0498093	0.0967447		1.29675	8.33e-17	3.85e-15		0.420497	0.00542091	0.0146758		Similar to LRR protein.
Os03g0584400	1.61273	1.55e-06	1.58e-05		-1.12125	0.072904	0.133576		2.21732	1.6e-08	2.8e-07		-2.27841	0.00301927	0.00867398		ATPase%2C AAA-type%2C core domain containing protein.
Os03g0661600	2.08112	0.00264479	0.0117347		1.00505	0.244487	0.360798		5.28719	1.89e-19	1.17e-17		2.27895	0.0352395	0.0761899		Similar to Alpha-amylase/trypsin inhibitor (Antifungal protein).
Os03g0664800	4.17903	2.89e-21	1.97e-19		0.97952	0.0898365	0.159119		3.79648	1.02e-16	4.69e-15		1.23363	0.0369606	0.0794978		Acyl-CoA N-acyltransferase domain containing protein.
Os03g0676400	0.896408	0.0162478	0.0532976		-2.44926	1.02e-08	6.32e-08		2.69406	0.00118101	0.0066989		0.0285004	0.963735	0.979367		VQ domain containing protein.
Os03g0728900	2.76023	1.72e-08	2.53e-07		-1.30595	0.0254739	0.0541208		2.82775	1.2e-17	6.08e-16		-0.0773029	0.864233	0.916968		Helix-loop-helix DNA-binding domain containing protein.
Os03g0743500	1.3717	1.27e-08	1.91e-07		-0.237583	0.333907	0.460375		1.61079	2.09e-16	9.43e-15		0.189489	0.33404	0.469173		Calcium-binding EF-hand domain containing protein.
Os03g0757000	1.79892	2.67e-06	2.59e-05		0.842008	0.0299549	0.0623178		2.09985	4.49e-09	8.56e-08		0.337824	0.384833	0.521064		UDP-glucuronosyl/UDP-glucosyltransferase domain containing protein.
Os03g0772600	1.91146	2.05e-09	3.48e-08		0.239504	0.201081	0.309358		2.36905	1.09e-17	5.55e-16		0.380443	0.147621	0.250547		Similar to Lectin-like receptor kinase 7%3B2.
Os03g0802500	1.89664	1.66e-12	4.47e-11		-1.45291	3.11e-09	2.03e-08		3.12783	1.49e-47	4.68e-45		0.41906	0.605453	0.722071		ATPase%2C AAA-type%2C core domain containing protein.
Os03g0830200	2.08297	1.39e-05	0.000114368		-1.12849	0.179904	0.282504		3.2552	2.2e-12	6.58e-11		0.824139	0.218852	0.341215		Protein of unknown function Cys-rich family protein.
Os03g0836300	0.666067	0.000575954	0.00315812		-1.80644	8.03e-18	1.09e-16		1.09727	1.49e-06	1.73e-05		-0.896461	0.00151386	0.0046849		Harpin-induced 1 domain containing protein.
Os04g0109100	5.7362	7.84e-10	1.42e-08		-1.5209	0.601116	0.706388		8.78123	1.6e-12	4.86e-11		2.91548	0.320663	1		Concanavalin A-like lectin/glucanase domain containing protein.
Os04g0154800	1.63461	7.25e-05	0.000502543		-5.97376	8.25e-06	3.53e-05		2.09752	8.66e-10	1.83e-08		-5.01301	5.58e-05	0.00022572		Protein of unknown function DUF594 family protein.
Os04g0172400	3.00975	1.65e-06	1.67e-05		-0.193414	0.812479	0.872543		4.76898	4.74e-18	2.49e-16		2.9491	0.000138378	0.00052513		Transferase family protein.
Os04g0178400	2.1471	4.94e-10	9.31e-09		-2.49884	0.00212209	0.00596431		2.04166	9.86e-12	2.7e-10		-1.5673	0.00320344	0.0091561		Similar to Cytochrome P450 CYP99A1 (EC 1.14.-.-) (Fragment).
Os04g0226600	1.63421	0.00100626	0.00511416		-1.76405	0.0689071	0.127465		3.55632	7.58e-13	2.37e-11		-0.630574	0.51331	0.642872		Similar to OSIGBa0135L04.3 protein.
Os04g0227500	1.05557	6.06e-07	6.72e-06		-3.44339	2.73e-39	1.07e-37		1.60659	1.17e-10	2.78e-09		-2.73714	4.54e-19	6.58e-18		DSBA oxidoreductase family protein.
Os04g0288500	3.91533	3.97e-25	3.89e-23		-1.04336	0.114716	0.195175		3.78036	0.000191131	0.00136423		-0.861996	0.291625	0.424317		Protein kinase%2C catalytic domain domain containing protein.
Os04g0339800	3.30152	5.24e-13	1.51e-11		0.79576	0.215323	0.326658		3.13826	5.74e-08	9.06e-07		1.00988	0.16768	0.277038		Similar to predicted protein.
Os04g0340100	2.4238	7.59e-08	1e-06		-0.487872	0.449348	0.572191		3.12504	3.59e-16	1.58e-14		0.66515	0.325905	0.46061		Hypothetical conserved gene.
Os04g0366000	4.09241	1.05e-20	6.73e-19		-5.18981	0.00230612	0.0064275		3.65209	4.37e-17	2.07e-15		-5.99119	0.000123867	0.000474126		Similar to OSIGBa0110B10.6 protein.
Os04g0370900	3.91091	6.46e-68	7.41e-65		-1.00991	0.0598414	0.113024		5.02949	7.33e-100	1.21e-96		0.773798	0.00313433	0.00897446		Similar to H0607F01.5 protein.
Os04g0371000	4.22357	2.08e-27	2.46e-25		-1.80282	0.0124835	0.0289939		4.98436	4.79e-15	1.89e-13		0.0452365	0.940789	0.965114		Four-helical cytokine family protein.
Os04g0373400	2.76167	1.87e-09	3.19e-08		0.0326021	0.957982	0.97239		3.52409	7.55e-30	1.05e-27		0.403102	0.403548	0.540346		Similar to MATE efflux family protein%2C expressed.
Os04g0378575	1.4651	2.06e-05	0.000163131		-0.0843853	0.802015	0.86523		2.22043	2.42e-14	8.77e-13		0.452348	0.205798	0.32522		Similar to NBS-LRR protein (Fragment).
Os04g0379600	1.23317	2.55e-08	3.67e-07		-0.414141	0.0156407	0.0353677		1.24936	6.52e-09	1.21e-07		-0.169205	0.442453	0.577294		Defence response%2C Rin4 domain containing protein.
Os04g0399300	2.54041	0.00155665	0.00744584		1.88122	0.0175721	0.0391067		4.66004	2.58e-17	1.25e-15		3.05135	7.86e-05	0.000311092		Similar to Nudix hydrolase 13%2C mitochondrial precursor (EC 3.6.1.-) (AtNUDT13).
Os04g0401700	2.02403	2.57e-09	4.28e-08		0.53243	0.193715	0.30002		2.3537	0.000273263	0.00186106		0.140787	0.852505	0.909657		Potassium transporter%2C Potassium mediated growth%2C Salt tolerance
Os04g0407800	1.36694	4.81e-07	5.43e-06		-0.145107	0.675058	0.766553		1.30544	7.41e-05	0.000585307		0.0268835	0.945516	0.968082		Similar to H0321H01.3 protein.
Os04g0418500	0.152384	0.572485	0.733889		-1.73293	3.3e-16	4e-15		1.22139	4.85e-15	1.91e-13		-0.675284	0.00247566	0.0072627		Similar to photoperiod responsive protein.
Os04g0458300	1.80376	3.55e-08	4.97e-07		-1.35844	0.00133171	0.00390766		2.59051	7.33e-26	7.75e-24		-1.86105	0.000223459	0.000814565		Similar to OSIGBa0097P08.2 protein.
Os04g0458600	6.10845	8.81e-12	2.13e-10		-1.28202	0.347956	0.47486		5.13749	1.54e-27	1.79e-25		0.384472	0.687845	0.787157		Similar to ORW1943Ba0077G13.3 protein.
Os04g0468600	5.5613	1.55e-14	5.38e-13		-1.76743	0.0639431	0.119482		6.59918	1.29e-19	8.13e-18		0.30575	0.68933	0.788298		Hypothetical conserved gene.
Os04g0491200	0.573568	0.0190102	0.060569		-0.366275	0.146937	0.23924		1.28451	3.33e-08	5.46e-07		0.598758	0.0265861	0.0597876		Oligopeptide transporter domain containing protein.
Os04g0514600	0.890202	0.08044	0.187543		-0.399923	0.46057	0.582219		3.27478	3.79e-11	9.48e-10		1.26912	0.0589579	0.118183		Similar to NBS-LRR type disease resistance protein O2 (Fragment).
Os04g0518400	2.58467	3.01e-05	0.000228033		-0.812937	0.438763	0.56242		4.72755	2.44e-40	5.7e-38		2.5689	1.22e-12	1.12e-11		Similar to Phenylalanine ammonia-lyase (Fragment).
Os04g0531500	1.0127	0.000109189	0.00072369		-0.547937	0.00409967	0.010813		1.08849	4.03e-09	7.71e-08		-0.120109	0.537901	0.664176		Concanavalin A-like lectin/glucanase domain containing protein.
Os04g0533300	-0.959445	4.99e-14	1.62e-12		0.0903412	0.502695	0.61945		-1.26845	1.65e-20	1.13e-18		-0.0404142	0.763083	0.845591		Similar to Remorin (pp34).
Os04g0587300	3.25918	5.71e-12	1.41e-10		-4.73713	0.0022859	0.00637875		2.50634	3.45e-06	3.71e-05		-3.60881	0.0012259	0.003863		Similar to Purine permease-like protein.
Os04g0611400	3.57576	5.27e-27	5.93e-25		-0.967712	0.066756	0.12406		4.38685	7.05e-81	6.66e-78		0.280264	0.398356	0.534908		Similar to Vacuolar sorting receptor 7 precursor (AtVSR7) (Epidermal growth factor receptor-like protein 3) (AtELP3) (BP80-like protein f) (AtBP80f).
Os04g0634700	0.693514	0.013174	0.0451375		0.0485598	0.838337	0.891561		1.18958	2.16e-05	0.000194087		0.479606	0.0866394	0.162684		Similar to Diacylglycerol kinase.
Os04g0648200	1.11256	0.000183764	0.00115264		-0.179407	0.658637	0.75362		1.26535	0.000415686	0.00268804		-0.277342	0.534557	0.661535		Leucine-rich repeat%2C plant specific containing protein.
Os04g0654400	1.77668	0.0191268	0.060869		-0.657059	0.462904	0.584483		3.41756	2.17e-06	2.44e-05		0.835617	0.439817	0.575138		Eggshell protein family protein.
Os04g0664600	10.4768	1.13e-07	1.45e-06		3.67146	0.306536	0.43076		11.0523	8.52e-20	5.41e-18		3.16319	0.32528	1		Similar to H1005F08.3 protein.
Os04g0674700	1.76631	1.22e-07	1.56e-06		1.38424	1.31e-07	7.13e-07		1.64717	1.1e-06	1.31e-05		0.80036	0.0154117	0.0370982		Similar to AMP-binding protein (Adenosine monophosphate binding protein 5 AMPBP5).
Os05g0100600	1.20422	1.37e-05	0.000112515		0.0224517	0.940271	0.961309		1.61392	1.9e-10	4.36e-09		0.130681	0.61491	0.730233		Similar to Potential phospholipid-transporting ATPase 7 (EC 3.6.3.1) (Aminophospholipid flippase 7).
Os05g0142500	5.74878	2.63e-05	0.000202289		3.30259	0.0916403	0.161751		2.98906	0.00101329	0.00587227		0.0688292	0.964262	0.979641		Hypothetical conserved gene.
Os05g0258400	3.91772	1.18e-33	2.1e-31		0.229683	0.778745	0.848746		2.07251	0.0616007	0.164488		-1.49711	0.0692217	0.135021		Protein kinase%2C catalytic domain domain containing protein.
Os05g0318100	2.06638	1.41e-07	1.77e-06		-0.934768	0.092109	0.162455		2.57399	3.12e-18	1.67e-16		-0.0699337	0.868853	0.919773		Similar to Protein kinase-related protein.
Os05g0322900	1.24977	7.01e-08	9.34e-07		-1.97664	0.0693258	0.128121		3.03917	1.37e-50	5.17e-48		-0.168159	0.465966	0.600354		Similar to WRKY transcription factor 45.
Os05g0324700	3.40064	1.82e-27	2.16e-25		1.93651	7.19e-08	4.04e-07		4.71694	3.31e-51	1.27e-48		2.87811	1.17e-10	9.15e-10		Conserved hypothetical protein.
Os05g0368000	4.02733	7.51e-76	1.53e-72		-1.95432	0.00202156	0.00570787		5.31041	3.64e-58	1.69e-55		0.495435	0.263073	0.391823		Non-protein coding transcript.
Os05g0368100	1.30574	0.0233429	0.0714185		0.572342	0.392301	0.517745		2.31926	0.000469207	0.00298697		0.577065	0.554548	0.67905		Conserved hypothetical protein.
Os05g0370700	5.2243	1.82e-11	4.23e-10		0.338998	0.827477	0.883466		5.72541	4.34e-18	2.29e-16		0.826729	0.556831	0.680904		Alpha/beta hydrolase family protein.
Os05g0388400	-0.881898	3.9e-07	4.49e-06		0.104717	0.633151	0.733417		-1.0706	1.56e-08	2.74e-07		-0.22968	0.240349	0.366412		Similar to cDNA clone:J013089M16%2C full insert sequence.
Os05g0414700	0.582023	0.00407883	0.0169526		-1.08507	9.12e-13	8.37e-12		0.817952	1.48e-05	0.000137084		-0.520617	0.00420395	0.0116908		Similar to BRASSINOSTEROID INSENSITIVE 1-associated receptor kinase 1.
Os05g0423701	1.05087	0.0772619	0.181746		-0.582844	0.454834	0.576921		1.85597	0.010584	0.0416461		0.0475653	0.964453	0.979693		Similar to Endoglucanase 3.
Os05g0444200	1.55151	0.00226896	0.0103049		-0.0121169	0.981671	0.987631		2.36944	8.75e-06	8.64e-05		1.27979	0.0279025	0.0623193		Similar to T6J4.5 protein (WIP6 protein).
Os05g0474800	3.35954	1.12e-16	4.83e-15		0.380519	0.393321	0.518693		4.45775	2.13e-08	3.64e-07		0.357371	0.604248	0.72097		WRKY transcription factor 70.
Os05g0509500	3.56706	1.26e-15	4.9e-14		1.80707	0.000299753	0.00099261		3.84229	1.18e-05	0.000112609		1.30694	0.0548216	0.111125		Similar to Signal recognition particle 54 kDa protein 2 (SRP54).
Os05g0546400	5.53254	7.06e-25	6.73e-23		-0.813806	0.582402	0.69082		5.2551	3.45e-44	9.71e-42		0.518266	0.481578	0.615014		Hypothetical protein.
Os05g0565900	2.498	2.68e-05	0.000205571		1.70979	0.00673411	0.0167876		2.78481	4.01e-05	0.000339978		1.80648	0.0270744	0.0607564		DNA-binding WRKY domain containing protein.
Os05g0571200	3.59539	8.21e-21	5.34e-19		-0.371862	0.739406	0.818504		5.69773	3.83e-22	2.98e-20		2.52633	0.00278824	0.00806936		Similar to WRKY transcription factor 19.
Os06g0128800	1.59963	8.76e-06	7.54e-05		-1.17326	0.0270581	0.0570151		3.92987	1.11e-18	6.19e-17		1.52944	0.0398021	0.0847531		C2 calcium/lipid-binding domain%2C CaLB domain containing protein.
Os06g0133300	3.56701	1.06e-11	2.53e-10		0.792503	0.375603	0.50164		5.3885	6.07e-15	2.36e-13		1.5379	0.261824	0.390581		Hypothetical conserved gene.
Os06g0192800	1.50293	1.53e-07	1.91e-06		-0.506347	0.184662	0.288778		2.94041	6.35e-14	2.21e-12		0.565784	0.31241	0.446375		Similar to RING-H2 finger protein ATL1R (RING-H2 finger protein ATL8).
Os06g0200250	3.28304	7e-06	6.15e-05		-0.53285	0.707115	0.792766		4.52929	4.77e-15	1.88e-13		1.38443	0.224598	0.34798		Hypothetical conserved gene.
Os06g0200350	1.83261	0.000919507	0.00473153		0.507563	0.452794	0.575167		2.64554	2.95e-09	5.75e-08		0.576543	0.374872	0.511724		Conserved hypothetical protein.
Os06g0200600	1.08938	0.0254328	0.0766496		-0.98635	0.144549	0.236155		2.22401	0.000191788	0.00136818		0.335937	0.676585	0.778274		Non-protein coding transcript.
Os06g0200800	3.57454	3.05e-07	3.59e-06		-0.666457	0.650842	0.747541		3.17257	2.61e-09	5.13e-08		-1.42201	0.232097	0.35688		Conserved hypothetical protein.
Os06g0207950	1.80661	0.000256645	0.00154992		-0.784483	0.231774	0.345845		2.98531	5.82e-12	1.63e-10		-0.404837	0.616946	0.732111		Hypothetical gene.
Os06g0210400	1.63391	7.87e-13	2.22e-11		-2.80902	8.61e-06	3.68e-05		1.78576	3.73e-13	1.2e-11		-1.60971	1.97e-05	8.52e-05		Concanavalin A-like lectin/glucanase%2C subgroup domain containing protein.
Os06g0230100	2.23643	3.2e-18	1.62e-16		-1.40054	0.019287	0.0424745		3.9262	5.41e-27	6.14e-25		1.08939	0.0298698	0.0660692		Similar to Cellulose synthase-like A1.
Os06g0230301	3.3553	0.000256647	0.00154992		-0.0231932	0.989312	0.992351		4.80767	2.6e-06	2.87e-05		1.60175	0.335556	0.470936		Non-protein coding transcript.
Os06g0239100	0.93149	0.0260331	0.0781021		-1.87623	0.00252221	0.00696599		2.30414	6.21e-08	9.75e-07		0.241363	0.688644	0.787875		Peptidase M10A and M12B%2C matrixin and adamalysin family protein.
Os06g0253350	1.78479	2.61e-06	2.55e-05		-0.733072	0.107322	0.184614		2.15596	1.08e-05	0.000104358		-0.450126	0.480744	0.614293		Hypothetical gene.
Os06g0293500	6.70932	1.53e-23	1.32e-21		1.62121	0.225559	0.338856		6.9183	9.4e-34	1.6e-31		3.16034	0.000148365	0.000559702		Conserved hypothetical protein.
Os06g0294600	1.61764	2.36e-05	0.000183779		-3.41759	8.28e-09	5.17e-08		1.75401	2.62e-08	4.39e-07		-2.32978	2.3e-08	1.43e-07		Cytochrome P450 family protein.
Os06g0296700	2.6763	3.71e-30	5.41e-28		-1.35587	0.00313702	0.00849152		2.13903	3.58e-17	1.71e-15		-1.66202	7.61e-06	3.49e-05		C-type lectin%2C conserved site domain containing protein.
Os06g0313440	1.60638	2.96e-06	2.86e-05		-2.22688	0.000230441	0.000778741		1.82638	3.9e-12	1.13e-10		-2.91547	2.71e-06	1.32e-05		SAM dependent carboxyl methyltransferase domain containing protein.
Os06g0328400	6.07457	1.35e-28	1.75e-26		-2.15906	0.324493	0.45021		4.85425	3.02e-28	3.68e-26		-1.40418	0.214295	0.335846		Protein kinase%2C catalytic domain domain containing protein.
Os06g0530600	4.85307	7.56e-19	4.03e-17		1.04275	0.340366	0.46705		4.33557	1.17e-23	1.04e-21		-1.05751	0.29015	0.422753		VQ domain containing protein.
Os06g0591400	3.12501	2.61e-20	1.6e-18		-2.96169	0.000305138	0.00100865		4.25276	1.28e-62	7.22e-60		-0.283976	0.459672	0.594281		Conserved hypothetical protein.
Os06g0649000	1.33038	2.49e-05	0.000193411		-2.33856	1.23e-06	5.93e-06		3.41892	3.5e-14	1.25e-12		0.714052	0.272438	0.402607		PAMP (pathogen-associated molecular pattern)-responsive transrepressor%2C Defense response
Os06g0649700	1.18502	0.000307249	0.00181918		-0.255401	0.482124	0.601163		2.03365	1.42e-08	2.5e-07		1.03651	0.00840487	0.0217108		Similar to DOMON domain-containing protein / dopamine beta-monooxygenase N-terminal domain-containing protein.
Os06g0651000	1.20763	0.00266287	0.0117984		0.867409	0.00855349	0.0207614		2.06269	1.62e-15	6.72e-14		0.647168	0.0274061	0.0613803		Similar to Helminthosporium carbonum susceptibility1.
Os06g0673700	1.66087	0.0380173	0.10518		-1.04408	0.462396	0.583921		3.83799	1.21e-08	2.17e-07		0.599468	0.630963	0.743284		Hypothetical protein.
Os06g0690200	2.05887	3.01e-10	5.88e-09		0.996735	0.000295101	0.000978476		2.25661	6.24e-12	1.74e-10		1.45793	1.31e-05	5.81e-05		Serine/threonine protein kinase-related domain containing protein.
Os07g0106200	2.26879	4.07e-12	1.03e-10		-0.90596	0.00501165	0.0129398		2.26474	2.96e-10	6.65e-09		-1.26733	0.00171897	0.0052469		Similar to Hexose transporter.
Os07g0122200	1.55642	5.19e-08	7.07e-07		-0.090976	0.740989	0.819753		1.47108	8.2e-10	1.74e-08		0.263449	0.31092	0.444616		Protein of unknown function DUF1719%2C Oryza sativa family protein.
Os07g0123800	0.863019	0.00410942	0.0170583		-1.34209	0.00132159	0.00388081		2.94286	1.92e-20	1.31e-18		-1.33993	0.0298675	0.0660692		Uncharacterised conserved protein UCP031279 domain containing protein.
Os07g0129900	7.47357	7.98e-09	1.24e-07		NA	NA	NA		8.00577	6.6e-10	1.42e-08		3.49787	0.241366	0.36751		Similar to lectin-like receptor kinase 7.
Os07g0130500	1.8081	1.38e-05	0.000113748		-0.0407295	0.944544	0.963896		2.58574	4.93e-12	1.4e-10		0.243348	0.667105	0.771397		Hypothetical protein.
Os07g0130800	3.93807	5.72e-20	3.41e-18		-1.4783	0.0707077	0.130236		4.23748	0.000282592	0.00191814		-0.68475	0.484732	0.617588		Protein kinase%2C catalytic domain domain containing protein.
Os07g0187000	3.2088	4.88e-05	0.000351148		1.90178	0.0433627	0.0859436		3.34716	3.96e-09	7.57e-08		1.36315	0.113579	0.203186		Conserved hypothetical protein.
Os07g0220333	6.5995	1.86e-15	7.03e-14		-0.448374	0.837708	0.891095		7.44884	2.37e-15	9.69e-14		1.72099	0.357266	0.49349		Hypothetical protein.
Os07g0251200	1.81178	0.000689416	0.00369244		-1.40004	0.195105	0.30174		1.91161	0.000128821	0.000962353		-4.77921	0.00173914	0.00530377		Conserved hypothetical protein.
Os07g0416600	1.37737	0.00402795	0.0167729		-0.767777	0.241367	0.357097		2.05417	3e-05	0.000261531		-0.114151	0.886008	0.930649		Similar to OSIGBa0092G14.1 protein.
Os07g0442900	2.05414	0.00776108	0.0290277		-0.977537	0.391592	0.517131		3.88553	0.0626026	0.166411		-0.171745	0.914831	0.949051		Uncharacterised protein family UPF0497%2C trans-membrane plant subgroup domain containing protein.
Os07g0482887	8.48539	2.81e-10	5.54e-09		NA	NA	NA		8.25913	4.94e-10	1.08e-08		NA	NA	NA		Hypothetical protein.
Os07g0482900	10.1348	2.14e-11	4.91e-10		NA	NA	NA		8.68011	3.48e-12	1.01e-10		NA	NA	NA		Similar to Cytochrome P450.
Os07g0489000	2.73186	1.07e-05	9e-05		-2.33139	0.110727	0.189516		5.49108	1.86e-08	3.21e-07		1.58976	0.34635	0.481976		Plant lipid transfer protein/Par allergen family protein.
Os07g0501700	1.53692	0.00170012	0.00803892		-0.271616	0.699293	0.786389		1.75853	0.000311005	0.00208372		0.365488	0.560825	0.684644		C2 calcium-dependent membrane targeting domain containing protein.
Os07g0522500	2.24291	7.75e-14	2.47e-12		-0.254016	0.501385	0.618326		3.02913	2.99e-28	3.66e-26		0.410928	0.211673	0.332648		Similar to PDR6 ABC transporter.
Os07g0524900	2.67307	5.35e-17	2.39e-15		0.0602355	0.944433	0.963877		3.59869	4.36e-26	4.67e-24		1.35827	0.00253703	0.00741503		Protein of unknown function DUF6%2C transmembrane domain containing protein.
Os07g0526600	6.36628	1.53e-21	1.07e-19		2.7932	0.0897983	0.159061		10.5989	1.59e-17	7.86e-16		9.17645	7.52e-14	7.63e-13		Alpha/beta hydrolase fold-3 domain containing protein.
Os07g0532800	4.05481	5.31e-10	9.93e-09		-1.66998	0.34144	0.468111		7.23487	1.63e-16	7.42e-15		1.48387	0.398537	0.535098		Peptidase A1 domain containing protein.
Os07g0536300	2.8183	1.11e-08	1.68e-07		-0.910951	0.264611	0.384021		3.36971	1.74e-16	7.9e-15		0.368078	0.600506	0.717815		Gnk2-homologous domain domain containing protein.
Os07g0537900	2.97025	5.99e-07	6.64e-06		-0.267361	0.748497	0.825546		3.48925	6.23e-11	1.52e-09		0.772453	0.310313	0.443955		Similar to SRK3 gene.
Os07g0538200	3.17171	2.17e-15	8.17e-14		-0.46932	0.363685	0.490305		2.76401	4.08e-21	2.91e-19		-0.842967	0.0570469	0.114931		Serine/threonine protein kinase-related domain containing protein.
Os07g0538300	3.54731	1.27e-05	0.000105019		1.54105	0.146662	0.238903		4.35942	7.71e-18	3.99e-16		2.34757	0.00179381	0.0054499		Hypothetical conserved gene.
Os07g0538350	2.87546	2.8e-09	4.63e-08		-1.48576	0.0699346	0.129085		2.96794	4.99e-20	3.29e-18		-1.03549	0.116128	0.20681		Hypothetical protein.
Os07g0538400	2.68082	2.24e-10	4.47e-09		-1.91779	0.0156842	0.0354525		1.94539	1.96e-10	4.49e-09		-2.03364	0.000221921	0.000809494		Similar to Receptor-like protein kinase 4.
Os07g0557200	1.0624	0.0779065	0.182943		-3.54916	0.00441879	0.0115719		3.66193	1.29e-09	2.65e-08		-0.539654	0.688335	0.787619		Delayed-early response protein/equilibrative nucleoside transporter family protein.
Os07g0575900	2.98497	1.48e-07	1.86e-06		1.53224	0.03994	0.0801203		2.29937	7.84e-05	0.000615828		1.23527	0.0715912	0.138799		Protein of unknown function DUF946%2C plant family protein.
Os07g0584900	-1.23	2.28e-22	1.75e-20		0.029951	0.790705	0.857378		-1.40132	1.02e-29	1.4e-27		-0.0320144	0.787908	0.864382		Armadillo-like helical domain containing protein.
Os07g0585900	1.22221	0.0049224	0.0198739		-0.431946	0.448375	0.57129		1.96556	2.27e-05	0.000203465		-0.743984	0.262053	0.390859		Hypothetical conserved gene.
Os07g0597200	1.3283	0.000278151	0.00166481		-0.0961431	0.7687	0.841631		1.94497	1.79e-19	1.11e-17		-0.0230863	0.931995	0.959689		Protein kinase%2C core domain containing protein.
Os07g0614600	1.27396	4.96e-11	1.08e-09		-0.0527522	0.812058	0.872258		1.30679	5.64e-11	1.39e-09		0.153288	0.511923	0.64165		Transmembrane receptor%2C eukaryota domain containing protein.
Os07g0619500	0.939767	0.00110855	0.00553708		-0.421817	0.145995	0.238012		1.65881	2.12e-08	3.62e-07		0.298516	0.421739	0.558063		Protein of unknown function DUF1645 family protein.
Os07g0656200	2.37891	4.19e-10	8e-09		0.351487	0.236983	0.351707		3.33028	1.82e-23	1.58e-21		1.28205	0.00212629	0.00634836		Similar to Beta-glucosidase 26.
Os07g0677200	4.50392	1.28e-06	1.32e-05		0.484887	0.619214	0.72136		6.79616	3.54e-21	2.55e-19		4.60059	2.66e-10	2e-09		Peroxidase.
Os07g0677500	5.52924	0.000470178	0.00263893		1.8647	0.245633	0.362222		10.7074	8.54e-19	4.84e-17		6.96286	4.45e-07	2.37e-06		Similar to Peroxidase precursor (EC 1.11.1.7).
Os07g0686800	3.47183	0.0011646	0.00578535		1.22997	0.134139	0.222016		4.00981	2.02e-25	1.99e-23		1.21074	0.0623264	0.123833		Similar to Serine/threonine protein kinase-like.
Os07g0687400	1.55425	0.0123356	0.0428037		-4.74112	0.00286929	0.00782656		2.969	3.93e-06	4.21e-05		-4.42606	0.011034	0.0276313		Similar to VQ motif family protein%2C expressed.
Os08g0114300	0.318811	0.601397	0.754617		-4.19432	5.54e-32	1.59e-30		2.66768	2.68e-05	0.000235611		-1.68095	0.00290125	0.00835986		D-arabinono-1%2C4-lactone oxidase domain containing protein.
Os08g0114400	0.688017	0.138238	0.283287		-3.65136	1.49e-07	8.06e-07		2.04975	9.37e-08	1.41e-06		-1.52772	0.0162782	0.0389518		Hypothetical protein.
Os08g0124100	2.44972	9.14e-10	1.63e-08		0.310222	0.57486	0.684349		2.65343	1.04e-10	2.47e-09		1.05986	0.0712192	0.13822		Concanavalin A-like lectin/glucanase%2C subgroup domain containing protein.
Os08g0127100	1.96912	5.93e-12	1.46e-10		-0.530104	0.0682657	0.126501		1.87142	8.82e-15	3.4e-13		-0.755134	0.00604405	0.0161819		Amino acid transporter%2C transmembrane family protein.
Os08g0141300	0.972547	1.05e-11	2.5e-10		0.377144	0.00121942	0.00360841		1.12507	3.01e-15	1.21e-13		0.373856	0.00639164	0.0170295		PapD-like domain containing protein.
Os08g0173600	3.47339	2.27e-12	5.97e-11		2.26274	4.45e-07	2.27e-06		3.8522	2.81e-42	7.37e-40		2.70167	1.8e-20	2.82e-19		Conserved hypothetical protein.
Os08g0203100	1.84121	0.0103424	0.0369853		1.37225	0.0276128	0.0580136		3.57486	1.7e-08	2.95e-07		2.19805	0.00198141	0.00595789		Hypothetical conserved gene.
Os08g0203201	1.56302	0.00512701	0.0205836		1.03475	0.0849262	0.151852		2.49046	1.69e-08	2.93e-07		1.55581	0.00272374	0.00790424		Similar to SHR5-receptor-like kinase (Fragment).
Os08g0356500	1.74117	3.83e-06	3.59e-05		-3.14989	2.13e-08	1.27e-07		2.3277	2.49e-33	4.2e-31		-2.84681	7.47e-12	6.46e-11		Protein of unknown function DUF247%2C plant family protein.
Os08g0386200	1.94761	2e-14	6.85e-13		-0.277892	0.70541	0.791393		3.4575	4.1e-76	3.19e-73		0.989876	5.44e-06	2.55e-05		WRKY transcription factor 69.
Os08g0434500	2.69959	3.01e-10	5.88e-09		-3.14586	4.77e-05	0.00018157		3.13052	1.09e-13	3.72e-12		-0.441952	0.516585	0.64552		Hypothetical protein.
Os08g0434566	2.81217	6.33e-08	8.51e-07		-0.103546	0.8817	0.921133		3.02147	4.52e-11	1.12e-09		-0.636252	0.395913	0.532357		Hypothetical gene.
Os08g0434632	2.33339	1.44e-08	2.14e-07		-2.38716	1.66e-05	6.78e-05		3.15688	4.36e-18	2.29e-16		-0.113464	0.856313	0.912302		Conserved hypothetical protein.
Os08g0508800	2.94587	0.000385412	0.00221784		-0.14693	0.754946	0.830705		3.47421	4.28e-05	0.000359783		-0.553132	0.518246	0.647007		Lipoxygenase%2C chloroplast precursor (EC 1.13.11.12).
Os08g0509100	2.38714	0.00157751	0.00753331		0.780615	0.386872	0.51239		4.71784	9.38e-53	3.76e-50		0.55275	0.342216	0.477798		Similar to Lipoxygenase%2C chloroplast precursor (EC 1.13.11.12).
Os08g0514000	4.02345	0.000630042	0.0034198		0.94681	0.64787	0.745324		6.60518	2.71e-07	3.71e-06		1.49098	0.627506	1		Protein kinase%2C catalytic domain domain containing protein.
Os08g0526400	0.980839	3.48e-15	1.28e-13		-0.564733	4.42e-05	0.000169292		1.13713	2.39e-11	6.15e-10		-0.219841	0.242442	0.36874		Defence response%2C Rin4 domain containing protein.
Os08g0542000	2.20956	9.14e-22	6.63e-20		0.835923	0.000311432	0.00102837		2.09093	9.47e-19	5.32e-17		0.953854	0.000220915	0.000806251		Similar to Methionine aminopeptidase.
Os08g0556200	1.82389	8.9e-14	2.8e-12		-0.30283	0.663211	0.757297		2.21925	2.22e-17	1.08e-15		1.16119	0.000179208	0.000665991		Similar to Dihydroneopterin aldolase.
Os09g0129600	5.62642	0.000107901	0.000716434		NA	NA	NA		6.73792	9.79e-07	1.18e-05		NA	NA	NA		Conserved hypothetical protein.
Os09g0255400	1.85156	3.44e-06	3.26e-05		-0.473885	0.558744	0.670018		1.64233	5.87e-07	7.39e-06		-2.01932	0.00712686	0.0187673		Similar to Indole-3-glycerol phosphate synthase%2C chloroplast precursor (EC 4.1.1.48) (IGPS).
Os09g0268000	1.30212	1.57e-06	1.59e-05		-2.21838	1.01e-06	4.89e-06		1.4961	4.23e-05	0.000356248		-2.12103	1.96e-05	8.48e-05		Similar to lectin-like receptor kinase 7.
Os09g0272600	3.76509	2.7e-14	9.14e-13		1.66411	0.00793919	0.0194473		5.12412	3.55e-06	3.82e-05		2.15624	0.0078288	0.02038		Conserved hypothetical protein.
Os09g0313500	1.48065	0.000118374	0.000779315		-0.28971	0.298228	0.422048		2.39796	5.14e-11	1.27e-09		0.275108	0.512892	0.642599		NB-ARC domain containing protein.
Os09g0314200	1.6076	1.36e-06	1.4e-05		-0.853384	0.000463941	0.00148622		2.40405	3.29e-15	1.32e-13		-0.27228	0.391943	0.528208		Disease resistance protein domain containing protein.
Os09g0356200	3.05301	9.78e-13	2.72e-11		0.165018	0.811904	0.87216		4.26653	3.81e-16	1.67e-14		2.25637	0.00128476	0.00402767		Malectin-like carbohydrate-binding domain domain containing protein.
Os09g0358300	2.09291	0.00141253	0.00682816		-6.0125	5.84e-05	0.000219046		3.91168	1.02e-17	5.21e-16		-5.39504	0.00127649	0.00400494		Non-protein coding transcript.
Os09g0361700	0.952723	8.27e-08	1.08e-06		0.0988381	0.680588	0.770749		1.0704	0.000337963	0.00224217		0.0899182	0.778148	0.856927		Mitochondrial distribution and morphology family 35/apoptosis domain containing protein.
Os09g0417600	2.75556	5.31e-28	6.61e-26		-1.65026	0.169278	0.268758		3.81788	5.66e-27	6.4e-25		0.173148	0.637434	0.748562		WRKY transcription factor 76.
Os09g0431200	1.64389	3.32e-05	0.000249682		0.884871	0.00240991	0.00668747		2.0743	1.66e-12	5.03e-11		1.15263	0.000497486	0.00170184		GPCR%2C family 3%2C metabotropic glutamate receptor-like protein.
Os09g0448200	2.87863	9.37e-22	6.76e-20		-2.5123	5.15e-09	3.28e-08		2.94517	5.8e-56	2.6e-53		-0.864627	0.000385719	0.00134548		Similar to High-affinity potassium transporter.
Os09g0471200	4.16424	5.73e-07	6.38e-06		-0.874824	0.710772	0.795727		8.22522	1.32e-10	3.11e-09		3.46341	0.177025	0.289123		Similar to WAK80 - OsWAK receptor-like protein kinase.
Os09g0505000	3.0143	4.34e-09	6.98e-08		-0.275052	0.7507	0.827421		3.55774	4.83e-24	4.39e-22		-0.0604548	0.932793	0.96032		Zinc finger%2C RING/FYVE/PHD-type domain containing protein.
Os09g0506000	0.547339	0.101249	0.224033		-1.3317	8.75e-06	3.73e-05		1.87511	8.84e-15	3.4e-13		0.189589	0.400538	0.537313		Nucleotide pyrophosphatase/phosphodiesterase
Os09g0514100	0.38174	0.0612583	0.151941		-0.60786	0.0245325	0.0523617		1.10956	1.25e-05	0.000118738		0.462913	0.0817045	0.154789		Similar to oxidoreductase.
Os09g0547500	4.88658	8.38e-36	1.69e-33		2.91593	3.57e-05	0.000138655		3.32732	0.000337226	0.00223841		1.23329	0.0563465	0.11367		Lysine decarboxylase-like protein%2C Response to abiotic stresses
Os09g0570100	2.78281	1.04e-13	3.25e-12		0.58776	0.2441	0.360378		3.45467	2.32e-40	5.48e-38		1.05096	0.00102069	0.00327192		Protein kinase%2C catalytic domain domain containing protein.
Os10g0142600	3.69681	7.77e-12	1.9e-10		1.6251	0.0193946	0.0426779		4.24689	2.48e-09	4.89e-08		2.56809	0.00787208	0.0204849		Protein kinase%2C catalytic domain domain containing protein.
Os10g0146901	0.447591	0.482715	0.662645		-3.03384	0.00182996	0.00521344		4.86151	2.68e-07	3.67e-06		0.141234	0.953209	0.97321		Hypothetical protein.
Os10g0165300	8.49408	9.77e-12	2.35e-10		3.80018	0.169753	0.269313		8.74123	6e-12	1.68e-10		6.36689	1.48e-05	6.52e-05		Cytochrome P450 family protein.
Os10g0326800	2.25752	0.000107495	0.000714277		0.549129	0.526165	0.640125		1.82585	0.000367843	0.00241808		0.682626	0.34973	0.485769		Conserved hypothetical protein.
Os10g0377300	5.41565	4.31e-06	3.99e-05		0.655771	0.784282	0.852853		3.20788	2.53e-05	0.000223136		-4.3411	0.0481392	0.0994354		Similar to Homeobox-leucine zipper protein HOX8.
Os10g0442900	1.02593	8.45e-06	7.3e-05		-0.345967	0.0753898	0.137343		1.56395	3.7e-15	1.47e-13		0.0895165	0.680715	0.781506		ABC transporter%2C White-brown complex homolog protein%2C Silicon-promoted formation of Casparian bands in the exodermis
Os10g0445900	2.03516	4.51e-05	0.000327803		-0.176006	0.768155	0.841231		2.48014	0.000198006	0.00140761		0.389313	0.647107	0.75571		Conserved hypothetical protein.
Os10g0469700	1.81144	4.39e-13	1.28e-11		-0.483546	0.00676787	0.0168643		2.10528	1.63e-29	2.2e-27		0.210659	0.26686	0.396093		Leucine-rich repeat%2C typical subtype containing protein.
Os10g0470700	1.33298	4.13e-07	4.74e-06		0.307641	0.136035	0.224564		1.75329	8.64e-19	4.89e-17		0.048666	0.754367	0.838946		Similar to Peptide transporter.
Os10g0485800	1.35264	0.0570167	0.143865		-0.0298746	0.96709	0.978537		3.47476	7.03e-10	1.51e-08		1.24875	0.12412	0.218115		Conserved hypothetical protein.
Os10g0490100	3.14943	7.21e-09	1.12e-07		-0.140055	0.908815	0.939552		3.52396	4.41e-17	2.09e-15		0.132141	0.878085	0.925652		Virulence factor%2C pectin lyase fold family protein.
Os10g0503250	2.8948	1.39e-06	1.42e-05		-0.0598994	0.896503	0.931628		3.25943	6.71e-08	1.04e-06		1.46611	0.0237475	0.0542078		Hypothetical protein.
Os10g0503300	3.08177	1.31e-19	7.5e-18		0.220491	0.661458	0.755952		3.12389	2.01e-06	2.27e-05		1.51525	0.000709162	0.00235012		Similar to 10-deacetylbaccatin III 10-O-acetyltransferase.
Os10g0512400	3.16549	1.56e-06	1.59e-05		-0.923236	0.0710883	0.130792		5.11336	5.48e-67	3.37e-64		-0.079348	0.860536	0.914494		Coniferaldehyde 5-hydroxylase%2C Lignin biosynthesis
Os10g0513900	3.79053	1.02e-11	2.44e-10		1.558	0.0210458	0.0457897		3.58169	5.1e-17	2.4e-15		2.10221	9.51e-05	0.00037109		Cytochrome P450 family protein.
Os10g0542900	3.50931	2.17e-07	2.63e-06		1.50054	0.0450468	0.0887626		5.59125	7.88e-148	6.94e-144		4.28685	2.51e-71	2.33e-69		Similar to chitinase.
Os10g0543400	3.24686	2.52e-08	3.62e-07		1.28476	0.120787	0.203623		6.26378	6.21e-19	3.57e-17		5.08598	3.44e-10	2.57e-09		Chitinase 8.
Os10g0543500	3.55472	1.12e-26	1.23e-24		-2.31666	1.61e-07	8.69e-07		4.66908	1.69e-97	2.63e-94		-1.19266	0.00105297	0.00336755		Six-bladed beta-propeller%2C TolB-like domain containing protein.
Os11g0106100	3.97616	8.54e-14	2.7e-12		0.597288	0.483986	0.602686		4.67274	6e-05	0.000484747		1.1691	0.297921	0.430927		Similar to Myb-like DNA-binding domain%2C SHAQKYF class family protein%2C expressed.
Os11g0116600	6.37514	3.62e-06	3.41e-05		2.83678	0.232726	0.347045		7.38771	1.78e-08	3.08e-07		3.48484	0.241843	0.368079		Conserved hypothetical protein.
Os11g0117600	3.59435	9.36e-24	8.16e-22		-0.181117	0.907758	0.938761		5.28952	1.78e-08	3.08e-07		3.60227	3.81e-09	2.56e-08		Similar to WRKY transcription factor 50 (Fragment).
Os11g0129700	6.75545	2.93e-06	2.83e-05		3.18669	0.421381	0.545869		7.22767	4.92e-08	7.92e-07		5.73328	0.000335939	0.00118615		Similar to AP2-1 protein (Fragment).
Os11g0133001	3.35095	1.33e-12	3.63e-11		-0.0111231	0.987905	0.991693		4.05726	0.000213183	0.00149857		0.51394	0.59723	0.715176		Similar to Ser/Thr protein kinase (Fragment).
Os11g0168600	1.75003	2.07e-11	4.78e-10		-2.16062	0.000131116	0.000464496		1.42018	5.94e-06	6.09e-05		-1.43597	0.000714609	0.00236703		Protein kinase%2C core domain containing protein.
Os11g0183900	1.08238	0.00213477	0.0097773		-0.417415	0.226426	0.339948		2.58422	1.44e-36	2.76e-34		1.04519	3.38e-05	0.000141379		Similar to Aspartic proteinase Asp1 precursor (EC 3.4.23.-) (OsAsp1) (Nucellin- like protein).
Os11g0207400	1.64107	0.00351995	0.0149767		-0.573324	0.38663	0.512143		1.98531	5.19e-07	6.63e-06		-0.29611	0.614986	0.73029		NB-ARC domain containing protein.
Os11g0225000	2.65296	0.000452027	0.00255195		-3.51941	0.0685225	0.126852		4.04368	4.67e-09	8.86e-08		-0.642035	0.699157	0.795658		Serine/threonine protein kinase-related domain containing protein.
Os11g0226933	1.67768	5.78e-06	5.17e-05		-1.44791	4.1e-07	2.1e-06		2.07332	3.21e-12	9.42e-11		-1.25107	0.000414349	0.00143732		NB-ARC domain containing protein.
Os11g0229400	0.275698	0.375718	0.56456		-0.851976	0.000891689	0.00271049		1.42749	2.95e-11	7.52e-10		0.55996	0.0230761	0.0528464		Similar to NBS-LRR protein (Fragment).
Os11g0520500	0.532268	0.175058	0.33467		0.0812253	0.714261	0.798636		1.24167	4.96e-05	0.000409814		-0.172107	0.60001	0.717441		Conserved hypothetical protein.
Os11g0535600	1.013	4.77e-06	4.37e-05		-0.168028	0.513227	0.628794		0.809219	5.39e-06	5.56e-05		-0.148483	0.470966	0.605207		Conserved hypothetical protein.
Os11g0565000	1.07131	0.00630575	0.0244249		-3.07927	6.92e-06	3e-05		1.74633	4.73e-05	0.00039169		-2.61295	0.000305589	0.00108724		Leucine-rich repeat%2C N-terminal domain containing protein.
Os11g0579200	3.24923	1.9e-07	2.32e-06		0.143293	0.866116	0.911037		4.79241	2.59e-16	1.16e-14		2.23355	0.0216458	0.0500469		Similar to Leucine Rich Repeat family protein%2C expressed.
Os11g0579400	1.8283	3.03e-11	6.87e-10		0.0111539	0.975739	0.983924		1.68463	2.75e-08	4.59e-07		0.286503	0.44762	0.582402		Similar to Leucine Rich Repeat family protein%2C expressed.
Os11g0587600	3.8892	1.58e-09	2.71e-08		1.49014	0.0824352	0.14808		7.2335	1.05e-27	1.23e-25		3.64245	0.00146593	0.00454785		Similar to PDR-like ABC transporter.
Os11g0600600	3.71184	8.66e-17	3.78e-15		2.80313	7.01e-09	4.41e-08		3.80062	6.33e-11	1.54e-09		2.45632	0.000781703	0.00256851		Hypothetical conserved gene.
Os11g0661800	0.679976	0.0213553	0.0664615		-0.189884	0.374279	0.500229		1.44199	1.05e-06	1.26e-05		0.0948515	0.744783	0.83142		Concanavalin A-like lectin/glucanase domain containing protein.
Os11g0664400	1.54942	0.000661437	0.0035637		-0.602239	0.35823	0.485781		2.14611	1.04e-10	2.47e-09		0.151774	0.737358	0.825952		Hypothetical conserved gene.
Os11g0665600	2.41058	5e-14	1.62e-12		-0.10031	0.723039	0.80573		3.2382	2.88e-44	8.19e-42		0.70238	0.0125518	0.0310162		Helix-turn-helix%2C Fis-type domain containing protein.
Os11g0667000	2.14543	2.51e-07	3e-06		0.896253	0.166036	0.264479		3.08927	3.96e-07	5.23e-06		0.87714	0.303987	0.437246		Similar to Protein kinase domain containing protein%2C expressed.
Os11g0670100	3.159	5.93e-09	9.36e-08		-0.218034	0.77297	0.844589		4.19485	2.13e-18	1.17e-16		0.34096	0.715533	0.808816		Serine-threonine/tyrosine-protein kinase domain containing protein.
Os11g0686500	0.94242	0.000458756	0.00258636		-0.450341	0.180836	0.283762		1.5164	1.26e-09	2.61e-08		0.00273327	0.99325	0.996322		NB-ARC domain containing protein.
Os11g0702100	3.88534	6.5e-07	7.15e-06		1.54908	0.1588	0.255143		5.09685	0.00191051	0.0101223		2.1498	0.11425	0.204173		Similar to Class III chitinase homologue (OsChib3H-h) (Fragment).
Os11g0705200	1.05255	1.86e-06	1.87e-05		-0.666912	0.00141745	0.00413455		1.69519	1.35e-11	3.58e-10		-0.493429	0.0842515	0.158842		Similar to Scarecrow-like 9 (Fragment).
Os12g0105600	3.61745	3.26e-15	1.2e-13		1.81489	1.28e-05	5.3e-05		3.88431	6.91e-27	7.74e-25		1.73108	0.000146437	0.000553038		Similar to Phosphate starvation regulator protein (Regulatory protein of P- starvation acclimation response Psr1).
Os12g0116700	6.46696	1.89e-45	6.74e-43		0.814168	0.267716	0.387542		5.81239	1.84e-14	6.76e-13		1.68772	0.0174056	0.041329		Similar to WRKY transcription factor 64.
Os12g0130200	5.41787	1.44e-15	5.55e-14		1.26468	0.488161	0.606558		8.07421	5.14e-11	1.27e-09		NA	NA	NA		Similar to D-mannose binding lectin family protein%2C expressed.
Os12g0161100	2.50149	2.8e-07	3.32e-06		-1.91533	0.00795406	0.0194786		3.405	4.34e-25	4.21e-23		0.474145	0.415125	0.551705		Zinc finger%2C RING/FYVE/PHD-type domain containing protein.
Os12g0170800	4.83527	1.42e-31	2.23e-29		1.33419	0.0291315	0.0608478		5.43818	9.63e-56	4.17e-53		2.28339	5.29e-08	3.16e-07		Similar to Citrate binding protein precursor.
Os12g0182300	1.02994	1.03e-06	1.08e-05		-0.591995	0.000152821	0.000535227		1.26769	1.56e-15	6.52e-14		-0.268249	0.104814	0.190165		Protein kinase%2C core domain containing protein.
Os12g0431100	4.58127	2.18e-31	3.41e-29		-4.27461	0.00146363	0.00425862		4.87979	6.92e-21	4.84e-19		-0.902349	0.454614	0.589296		ATPase%2C AAA-type%2C core domain containing protein.
Os12g0431300	7.57478	2.8e-12	7.26e-11		0.520231	0.852961	0.901635		7.27904	1.14e-11	3.07e-10		1.12342	0.679106	0.780359		Six-bladed beta-propeller%2C TolB-like domain containing protein.
Os12g0434400	3.55999	0.000231643	0.00141761		1.40469	0.0919512	0.162248		6.72737	1.34e-06	1.56e-05		4.433	3.74e-07	2.01e-06		Similar to predicted protein.
Os12g0555000	3.75412	0.000431884	0.00245583		0.522108	0.615551	0.718249		6.80921	1.56e-19	9.76e-18		4.26854	2.23e-08	1.38e-07		Similar to Probenazole-inducible protein PBZ1.
Os12g0555200	3.13608	0.0038525	0.0161723		1.10149	0.349047	0.475931		6.30086	1.35e-106	2.55e-103		3.49611	2.78e-07	1.52e-06		Similar to Probenazole-inducible protein PBZ1.
Os12g0555300	3.35322	2.9e-05	0.000220939		0.347883	0.58557	0.693386		5.23461	8.52e-81	7.77e-78		2.69688	6.55e-08	3.87e-07		Similar to Pathogenesis-related protein PR-10a.
Os12g0555500	2.02849	0.00576384	0.0226649		0.41943	0.584929	0.692773		4.62183	1.19e-41	2.96e-39		2.85469	2.28e-17	2.97e-16		Pathogen resistance protein PBZ1%2C 17 kDa RNase%2C Disease resistance
Os12g0556200	1.15847	1.11e-08	1.69e-07		-0.59657	0.0142528	0.0325684		2.04295	2.87e-31	4.21e-29		0.0854735	0.672662	0.775503		Calmodulin binding protein-like family protein.
Os12g0556500	1.29253	2.11e-05	0.000165904		-0.0486016	0.893925	0.929964		1.69693	1.34e-06	1.57e-05		0.10161	0.804638	0.876533		Calmodulin binding protein-like family protein.
Os12g0559200	3.39914	6.8e-07	7.45e-06		0.0669899	0.940599	0.961436		4.48088	1.2e-36	2.32e-34		2.93817	3.05e-05	0.000128349		Lipoxygenase (EC 1.13.11.12).
Os12g0565166	1.96589	3.76e-07	4.35e-06		0.305489	0.574934	0.684407		1.77433	4.37e-07	5.7e-06		-0.692554	0.138197	0.237905		Non-protein coding transcript.
Os12g0629600	3.89103	2.63e-06	2.56e-05		0.692542	0.479482	0.598766		7.45509	1.69e-194	4.46e-190		5.59761	2.28e-131	7.1e-129		Thaumatin-like protein.
Os12g0629700	3.40968	1.46e-24	1.36e-22		-4.71384	0.000104666	0.000376219		5.05361	1.52e-50	5.65e-48		-0.0614481	0.938944	0.964157		Similar to Thaumatin-like protein precursor.
Notes: a represents false discovery rate correction.

## Sheet: Table S3-6
Table S3-6 Hub genes list of module brown
Gene_id		PR403_22vsPR403_CK40				PR403_20vsPR403_CK40				PY6_22vsPY6_CK40				PY6_20vsPY6_CK40			Description
	log2FC	pvalue	padja		log2FC	pvalue	padj		log2FC	pvalue	padj		log2FC	pvalue	padj
Os01g0175100	2.47728	1.01e-44	3.42e-42		-1.92478	1.38e-15	1.58e-14		2.69156	1.51e-83	1.6e-80		-1.29959	3.94e-08	2.39e-07		Kv1.4 voltage-gated K+ channel family protein.
Os01g0176300	0.653451	0.105981	0.232131		-0.916822	0.0445768	0.0880222		1.2384	0.00160222	0.00870521		-1.08812	0.0305366	0.0673316		Pentatricopeptide repeat domain containing protein.
Os01g0213400	0.881666	5.19e-05	0.000371294		-1.15461	6.85e-05	0.00025419		1.17902	6.01e-06	6.15e-05		-0.752563	0.0795204	0.151356		Zinc finger%2C RING/FYVE/PHD-type domain containing protein.
Os01g0221000	1.11634	3.85e-07	4.45e-06		-3.04886	7.26e-31	1.95e-29		1.22192	2.4e-12	7.15e-11		-2.37511	2.49e-17	3.24e-16		Hypothetical protein.
Os01g0221100	1.17342	8.92e-07	9.52e-06		-3.12256	1.87e-40	7.55e-39		1.63027	4.62e-09	8.77e-08		-2.86036	2.07e-12	1.87e-11		GH3 auxin-responsive promoter family protein.
Os01g0222800	2.84086	0.000600745	0.00328247		-3.10891	0.122413	0.205771		2.28023	0.00376779	0.0179483		-4.39284	0.0407832	0.0865352		Similar to OSIGBa0145C12.7 protein.
Os01g0390600	0.221421	0.378937	0.567621		-1.1228	9.82e-05	0.000354635		0.548586	0.0398277	0.118277		-1.16004	0.00117876	0.00372728		Pentatricopeptide repeat domain containing protein.
Os01g0563000	1.52726	1.48e-08	2.2e-07		-6.41948	4.75e-26	1.04e-24		2.00001	2.08e-17	1.02e-15		-5.37418	3.4e-30	8.82e-29		Hypothetical conserved gene.
Os01g0566100	1.38327	2.22e-25	2.24e-23		-2.75773	5.31e-61	4.3e-59		1.14988	7.43e-15	2.88e-13		-3.12777	1.59e-62	1.18e-60		Ortholog of Arabidopsis ELF3%2C Regulation of flowering time
Os01g0579600	2.14325	2.22e-15	8.32e-14		0.431846	0.208667	0.318459		1.8498	7.09e-09	1.31e-07		0.273981	0.515014	0.644079		Similar to Isoform 2 of Calcineurin B-like protein 9.
Os01g0589400	0.275765	0.520066	0.692924		-2.18434	0.0036041	0.00962009		1.0871	0.0189157	0.0661849		-2.37333	0.00967584	0.0246118		Pentatricopeptide repeat domain containing protein.
Os01g0601625	1.36997	2.35e-08	3.39e-07		-2.03735	6.78e-06	2.94e-05		1.66726	2.65e-09	5.21e-08		-1.48423	5.96e-05	0.000239616		Leucine rich repeat%2C N-terminal domain containing protein.
Os01g0670100	1.54326	2.96e-05	0.000224878		-0.828419	0.0274012	0.0576321		1.42933	2.84e-07	3.86e-06		-1.12294	0.00164245	0.00503574		Serine/threonine protein kinase-related domain containing protein.
Os01g0681600	1.10389	9.8e-16	3.85e-14		0.0921886	0.562074	0.673076		0.715892	0.000148074	0.00108728		-0.410492	0.0300795	0.0664411		Similar to Splicing factor 3A subunit 3 (Spliceosome associated protein 61) (SAP 61) (SF3a60).
Os01g0681700	2.84924	5.29e-33	9.06e-31		-2.06594	1.48e-14	1.56e-13		2.25372	1.52e-38	3.26e-36		-2.4377	4.03e-20	6.2e-19		Hypothetical conserved gene.
Os01g0702000	0.948613	3.63e-12	9.22e-11		-8.63702	1.09e-34	3.52e-33		0.490769	1.1e-05	0.00010641		-8.86962	0	0		Protein of unknown function DUF151 domain containing protein.
Os01g0715400	1.24939	1.14e-11	2.72e-10		-3.0616	2.41e-34	7.67e-33		1.33548	2.16e-07	3.03e-06		-2.9204	1.83e-21	3.06e-20		Conserved hypothetical protein.
Os01g0733801	1.12752	0.00237702	0.0107177		0.25361	0.561054	0.672239		0.551253	0.0957077	0.227222		-0.963088	0.0243751	0.0554422		Hypothetical conserved gene.
Os01g0753200	0.917816	1.79e-10	3.62e-09		-0.0481606	0.775119	0.846111		1.07205	2.05e-11	5.35e-10		0.109163	0.563678	0.687196		Similar to DNA binding protein.
Os01g0766400	1.56843	0.000402939	0.00230714		-0.381492	0.569965	0.679908		1.78348	0.000207471	0.00146543		-0.155418	0.812081	0.881947		Conserved hypothetical protein.
Os01g0768333	3.11182	7.61e-11	1.62e-09		-1.36063	0.336625	0.463249		6.55161	1.93e-13	6.43e-12		2.99646	0.0195751	0.0458421		Auxin responsive SAUR protein family protein.
Os01g0776400	1.44602	7.89e-13	2.22e-11		0.352651	0.148028	0.24071		1.07731	3.49e-06	3.75e-05		0.233005	0.345055	0.480759		Similar to predicted protein.
Os01g0808100	1.46634	8.97e-09	1.38e-07		-2.03869	2.02e-10	1.49e-09		1.70201	3.32e-19	1.98e-17		-3.10481	1.81e-18	2.51e-17		Similar to BZIP transcription factor.
Os01g0823900	1.44191	5.77e-18	2.85e-16		0.14745	0.526321	0.640177		1.4922	1.23e-09	2.54e-08		0.409647	0.12591	0.22064		U-box E3ubiquitin ligase%2C Positive regulation of cold stress response
Os01g0847100	1.70811	3.37e-10	6.54e-09		-5.04209	2.7e-12	2.37e-11		1.89836	4.32e-15	1.71e-13		-4.07438	1.91e-10	1.47e-09		Conserved hypothetical protein.
Os01g0871800	1.07297	1.34e-09	2.34e-08		-10.8638	9.85e-20	1.52e-18		0.787213	4.3e-07	5.61e-06		-7.64422	4.37e-39	1.63e-37		TGF-beta receptor%2C type I/II extracellular region family protein.
Os01g0871900	1.17603	2.48e-16	1.05e-14		-10.765	1.9e-25	4.04e-24		0.595369	0.000165757	0.00120359		-10.0741	4.24e-51	2.39e-49		Similar to POT family protein.
Os01g0881800	0.714849	8.95e-07	9.54e-06		-2.29947	1.45e-28	3.56e-27		0.851072	6.71e-11	1.63e-09		-3.1358	3.69e-47	1.82e-45		Conserved hypothetical protein.
Os01g0923000	1.81951	1.64e-23	1.4e-21		-0.731876	0.0147922	0.0336527		1.71647	1.76e-14	6.51e-13		-1.43948	5.08e-05	0.000206836		Conserved hypothetical protein.
Os01g0933075	0.318896	0.236258	0.413675		-3.43015	3.94e-13	3.73e-12		0.892613	0.000217905	0.00152608		-3.00112	1.22e-11	1.03e-10		Hypothetical protein.
Os01g0933200	1.16491	1.69e-16	7.2e-15		-1.38167	2.28e-27	5.28e-26		0.854455	7.45e-09	1.37e-07		-1.62337	9.04e-28	2.11e-26		Heavy metal transport/detoxification protein domain containing protein.
Os01g0939000	1.05311	0.00114388	0.00568989		-0.417971	0.339467	0.465999		0.522691	0.126784	0.278769		-1.05894	0.0208845	0.048499		Conserved hypothetical protein.
Os01g0950300	1.39229	6.48e-05	0.000452913		-1.63371	0.00239368	0.00665101		1.12516	0.00962151	0.038559		-2.34501	2.11e-05	9.08e-05		Conserved hypothetical protein.
Os01g0971800	3.24461	3.52e-136	4.65e-132		-3.9737	8.08e-08	4.52e-07		1.51997	2.27e-18	1.24e-16		-6.71078	1.2e-148	4.87e-146		Transcription factor with a GARP DNA-binding domain%2C Photoperiodic control of flowering time%2C Clock associated-component
Os02g0105400	0.997551	0.000233168	0.00142624		-0.386073	0.545004	0.657696		1.40302	4.66e-07	6.04e-06		-0.497729	0.461326	0.595877		Similar to L-lactate dehydrogenase A (EC 1.1.1.27) (LDH-A).
Os02g0167200	0.771921	0.015402	0.0511372		-2.73713	4.12e-07	2.11e-06		1.06777	0.00565902	0.0249865		-2.32618	0.000110531	0.000426648		Pentatricopeptide repeat domain containing protein.
Os02g0197600	-1.6409	8e-19	4.25e-17		-0.164219	0.240478	0.356045		-1.75859	2.17e-15	8.87e-14		-0.17512	0.352405	0.488373		Chlorophyll a/b-binding protein type III (Fragment).
Os02g0203300	1.04926	2.32e-05	0.000181378		-2.01334	4.22e-08	2.43e-07		0.568589	0.00989206	0.0393746		-2.34374	3.09e-12	2.76e-11		Similar to UDP-glycosyltransferase UGT75E3.
Os02g0224100	0.77187	2.58e-05	0.000199714		-2.01518	1.02e-27	2.41e-26		0.982325	2.75e-09	5.41e-08		-1.78404	4.98e-24	9.68e-23		Protein phosphatase 2C domain containing protein.
Os02g0227100	2.3667	3.37e-13	9.97e-12		-0.882888	0.0378231	0.0764707		2.38429	3.22e-13	1.04e-11		-0.633836	0.204886	0.324242		Conserved hypothetical protein.
Os02g0533700	1.38453	3.8e-08	5.29e-07		-4.40746	9.72e-20	1.5e-18		1.47506	2.32e-10	5.26e-09		-3.70797	1.44e-14	1.54e-13		Conserved hypothetical protein.
Os02g0554900	1.84807	0.00012749	0.000833511		-0.185396	0.790507	0.857263		2.12697	9.72e-06	9.49e-05		-0.100788	0.888711	0.932618		Similar to Protein disulfide isomerase (Fragment).
Os02g0555100	0.51084	0.127484	0.266796		-1.73912	0.00012298	0.000437444		1.07787	0.00212773	0.0110625		-1.43226	0.0108284	0.0271485		Pentatricopeptide repeat domain containing protein.
Os02g0582600	3.3731	7.47e-16	2.98e-14		-2.52449	1.6e-05	6.54e-05		4.57051	4.49e-114	1.32e-110		-1.92219	4.22e-05	0.000173756		Heavy metal transport/detoxification protein domain containing protein.
Os02g0593600	3.50023	1.87e-11	4.34e-10		0.412134	0.65312	0.749358		3.23596	1.3e-09	2.68e-08		-0.195281	0.839602	0.901389		Leucine-rich repeat%2C typical subtype containing protein.
Os02g0663800	1.0656	0.00703178	0.0267508		-2.40737	0.000372647	0.00121319		1.34278	0.00095594	0.00558153		-2.50086	0.00308909	0.00885878		Similar to Actin-depolymerizing factor (ADF).
Os02g0668500	0.705985	2.61e-05	0.000201343		-0.135396	0.458319	0.580316		1.01863	2.56e-07	3.52e-06		-0.0461178	0.832357	0.895958		Cellular retinaldehyde-binding/triple function%2C C-terminal domain containing protein.
Os02g0700100	1.13055	2.73e-09	4.53e-08		-1.98263	3.2e-11	2.55e-10		1.28255	1.49e-07	2.16e-06		-1.75187	1.54e-07	8.65e-07		Similar to WD-repeat protein.
Os02g0712700	2.17073	4.33e-19	2.35e-17		-2.9768	1.54e-12	1.39e-11		3.48351	1.74e-29	2.32e-27		-2.25684	8.52e-05	0.000335787		Concanavalin A-like lectin/glucanase domain containing protein.
Os02g0717600	1.80493	1.22e-11	2.88e-10		-0.871687	0.00117931	0.00349895		1.96898	4.99e-10	1.09e-08		-0.774902	0.028738	0.0639305		Similar to predicted protein.
Os02g0724000	3.4755	9.95e-71	1.38e-67		-1.55895	7.66e-07	3.79e-06		3.09919	5.31e-75	4.01e-72		-1.70333	1.39e-07	7.86e-07		CONSTANS-like protein%2C Heading promotion under long-day condition
Os02g0745250	0.431152	0.239047	0.416541		-3.38616	1.21e-06	5.84e-06		0.827796	0.0561376	0.15337		-2.10757	0.000565634	0.00191116		Similar to NAC domain class transcription factor.
Os02g0768200	1.0037	1.4e-10	2.87e-09		0.414791	0.00372862	0.00992787		0.757668	7.91e-06	7.88e-05		0.240648	0.191188	0.306957		emp24/gp25L/p24 family protein.
Os02g0769800	0.673168	0.00468588	0.0190882		-1.18481	0.000179344	0.000618833		0.795232	0.000499748	0.00315406		-0.511662	0.0787329	0.150161		Similar to Mitogen-activated protein kinase kinase kinase 1 (EC 2.7.1.-) (Arabidospsis NPK1-related protein kinase 1). Splice isoform 1S.
Os02g0815400	-1.10089	1.18e-10	2.45e-09		-0.127214	0.405735	0.530673		-1.23724	7.14e-11	1.73e-09		-0.285461	0.0542263	0.110093		Similar to Tfm5 protein.
Os02g0830000	0.698159	0.041359	0.112469		-1.02305	0.020581	0.044918		1.0561	0.00512202	0.0230064		-0.520832	0.388204	0.524405		Pentatricopeptide repeat domain containing protein.
Os03g0100030	-0.972878	4.22e-10	8.04e-09		0.693933	6.12e-06	2.67e-05		-1.14431	4.74e-25	4.59e-23		0.288685	0.0274211	0.0614039		CAAX amino terminal protease domain containing protein.
Os03g0115100	0.475125	0.0118681	0.041492		-1.15886	3.51e-21	5.89e-20		0.533303	0.00015929	0.00116014		-1.38551	1.23e-16	1.51e-15		Mevalonate and galactokinase family protein.
Os03g0116700	2.69508	7.75e-54	4.45e-51		-0.211136	0.363074	0.489939		1.70743	1.04e-31	1.59e-29		-1.27814	5.85e-11	4.68e-10		Cyclin-like F-box domain containing protein.
Os03g0135800	2.43072	0.00642946	0.0248204		-0.156495	0.911007	0.941044		1.53695	0.134386	0.290033		-0.213437	0.891116	0.933906		Conserved hypothetical protein.
Os03g0145600	-2.00059	1.74e-05	0.000140345		0.650368	0.106693	0.183706		-1.13349	0.0203058	0.0699926		1.1493	0.00218081	0.00649488		WD40/YVTN repeat-like domain containing protein.
Os03g0150600	2.24564	4.94e-24	4.4e-22		-1.04056	0.00201587	0.00569445		3.09064	2.91e-82	2.96e-79		0.0736847	0.733192	0.822796		Similar to Isoform 2 of Inorganic phosphate transporter 1-1.
Os03g0162000	1.37835	1.31e-05	0.000107948		-2.4361	3.59e-06	1.62e-05		0.723317	0.0388375	0.116073		-2.64645	3.21e-07	1.74e-06		Flavin-containing monooxygenase (FMO)%2C Auxin biosynthesis
Os03g0184100	3.47698	1.31e-111	6.93e-108		-9.41886	3.75e-36	1.28e-34		1.991	4.39e-38	9.15e-36		-12.6667	2.22e-26	4.86e-25		Conserved hypothetical protein.
Os03g0184550	0.935669	0.00564493	0.0222769		-0.831961	0.0653512	0.121764		1.38076	1.75e-06	2e-05		-0.032619	0.945557	0.968083		Similar to Dihydroflavonol-4-reductase.
Os03g0194100	1.67508	8.15e-17	3.57e-15		0.547904	0.0262827	0.0555692		1.73188	2.49e-26	2.72e-24		0.755506	7.22e-05	0.000286907		C2 calcium-dependent membrane targeting domain containing protein.
Os03g0203200	1.09703	3.59e-12	9.11e-11		0.451878	0.010536	0.0249741		0.785986	1.75e-07	2.5e-06		-0.117815	0.469225	0.603536		Esterase%2C Alpha/beta fold hydrolase superfamily protein%2C Regulation of panicle structure
Os03g0207400	1.17175	2.15e-06	2.13e-05		-0.922156	0.000339313	0.0011136		1.66193	5.46e-12	1.54e-10		-0.408184	0.276928	0.407841		Similar to Protein phosphatase 2C-like.
Os03g0216300	0.804795	0.00410628	0.017048		-1.58305	7.16e-06	3.1e-05		0.897606	0.00519184	0.0232805		-1.69403	0.000112308	0.00043296		Pentatricopeptide repeat domain containing protein.
Os03g0235000	4.32816	6.3e-26	6.58e-24		-0.819834	0.453914	0.576207		4.1655	3.11e-18	1.67e-16		-0.820364	0.363362	0.499698		Similar to Peroxidase.
Os03g0237100	1.35204	7.24e-09	1.12e-07		-0.573143	0.00333826	0.0089876		1.82524	9.32e-26	9.74e-24		-0.129731	0.476877	0.610826		Similar to NADPH-dependent codeinone reductase (EC 1.1.1.247).
Os03g0251500	-1.47621	3.3e-14	1.1e-12		0.48656	0.0211194	0.0459248		-1.51572	1.82e-20	1.25e-18		0.237111	0.115737	0.206248		Similar to T-cell immune regulator 1 transcript variant 3 (Fragment).
Os03g0285300	1.0886	1.23e-05	0.000102534		-1.5793	0.000839574	0.002566		2.02585	2.56e-18	1.39e-16		0.00202739	0.994211	0.996898		Conserved hypothetical protein.
Os03g0321800	1.07156	3.52e-07	4.1e-06		-0.0081037	0.976963	0.984663		0.950694	3.52e-05	0.000302312		0.135166	0.623232	0.737534		Similar to WRKY transcription factor 55.
Os03g0363200	0.909895	0.0041117	0.0170651		0.0371134	0.906841	0.938264		1.21665	2.37e-06	2.64e-05		0.0917055	0.762199	0.844884		Protein of unknown function DUF455 family protein.
Os03g0400700	0.666871	0.00406068	0.0168813		-2.43074	8.84e-13	8.12e-12		0.929043	0.0226728	0.0764085		-1.16529	0.00530491	0.014401		Similar to retrotransposon protein.
Os03g0407900	0.911354	0.000277907	0.00166373		-2.47241	8.19e-11	6.25e-10		1.24497	9.04e-06	8.9e-05		-2.25113	1.85e-12	1.68e-11		Similar to Serine/threonine protein kinase-like.
Os03g0432100	2.06688	0.00604493	0.0235737		-0.0667545	0.951788	0.968454		1.43819	0.114127	0.258087		-1.61166	0.243036	0.369439		Similar to Pyruvate%2C phosphate dikinase 2.
Os03g0432200	1.7876	0.00233027	0.0105399		-3.17958	0.0137606	0.0316064		3.39133	4.85e-09	9.14e-08		-2.04196	0.164839	0.27343		Similar to predicted protein.
Os03g0586300	0.436099	0.0492922	0.128753		-0.256935	0.242123	0.357924		1.01892	1.13e-06	1.34e-05		-0.278378	0.273505	0.403773		Reticulon family protein.
Os03g0604566	0.894064	4.68e-05	0.000338445		-6.15817	5.59e-21	9.28e-20		1.03918	0.00106779	0.00614233		-6.01943	9.43e-21	1.51e-19		Conserved hypothetical protein.
Os03g0609800	0.964467	1.71e-13	5.23e-12		-1.1873	1.61e-13	1.57e-12		1.03688	5.34e-12	1.51e-10		-1.01873	1.47e-09	1.04e-08		BTB domain containing protein.
Os03g0685300	-1.50314	4.22e-08	5.83e-07		0.98549	2.33e-06	1.08e-05		-0.867828	0.017088	0.0611413		0.67901	0.0395158	0.0842808		Glutamine amidotransferase class-I domain containing protein.
Os03g0712200	0.364312	0.258366	0.438546		-2.45468	6.24e-07	3.13e-06		0.864962	0.00507596	0.0228228		-2.14561	1.12e-05	5.01e-05		Zinc finger%2C RanBP2-type domain containing protein.
Os03g0760000	1.45158	3e-05	0.000227635		-6.74276	3.14e-45	1.53e-43		2.03311	6.28e-12	1.75e-10		-9.48028	7.69e-19	1.1e-17		Cytochrome P450 family protein.
Os03g0807000	0.773415	1.24e-07	1.58e-06		-5.3158	3.06e-56	2.1e-54		0.562644	5.06e-05	0.000417385		-4.99353	3.57e-69	3.17e-67		Conserved hypothetical protein.
Os03g0823400	0.857386	5.56e-06	4.99e-05		-1.05411	7.68e-10	5.35e-09		1.23106	7.33e-08	1.13e-06		-0.318633	0.169662	0.279583		Similar to Bowman-Birk type trypsin inhibitor (WTI).
Os03g0855500	1.73501	9e-13	2.52e-11		-0.414708	0.207899	0.317649		1.48562	7.55e-08	1.16e-06		-0.423595	0.242225	0.36847		Similar to F-box domain containing protein%2C expressed.
Os03g0856000	0.663671	0.000607892	0.00331604		-1.32097	0.000176001	0.000608805		0.779822	5.51e-07	6.99e-06		-0.888637	0.000153148	0.000576006		2OG-Fe(II) oxygenase domain containing protein.
Os04g0114801	1.214	0.0183554	0.0588447		-0.901038	0.209103	0.319071		1.34412	0.00335006	0.0162452		-0.443253	0.471143	0.605349		Similar to OSIGBa0112G01.4 protein.
Os04g0175600	1.01344	6.14e-06	5.45e-05		-3.59047	2.87e-23	5.44e-22		1.52369	3.11e-11	7.91e-10		-3.0229	1.11e-19	1.66e-18		Similar to 0-methyltransferase (EC 2.1.1.6) (Fragment).
Os04g0183500	0.572563	0.00893648	0.0326788		-2.40367	3.29e-11	2.62e-10		1.40664	2.12e-10	4.83e-09		-1.20666	0.000706907	0.0023435		Similar to OSIGBa0140C02.6 protein.
Os04g0191600	1.47343	6.46e-08	8.66e-07		-0.804791	0.0519559	0.100323		1.21297	2.64e-05	0.000232994		-0.914106	0.0470485	0.0975505		F-box domain%2C cyclin-like domain containing protein.
Os04g0370500	1.16242	8.98e-07	9.56e-06		-0.338035	0.192134	0.29801		0.650048	0.00120909	0.00681722		-0.48745	0.0571245	0.115054		Similar to OSIGBa0107E14.10 protein.
Os04g0405700	-0.0292651	0.951348	0.976963		-1.33024	0.0150898	0.0342575		1.00517	0.076419	0.192765		-0.889968	0.290756	0.423343		Similar to H0502B11.13 protein.
Os04g0430700	1.02571	5.26e-07	5.9e-06		-2.80603	8.69e-17	1.1e-15		0.431236	0.243932	0.437998		-3.28302	4.86e-13	4.63e-12		Peptidase S8%2C subtilisin-related domain containing protein.
Os04g0439300	-1.14847	1.2e-05	9.99e-05		0.519689	0.0257847	0.0546649		-1.72572	1.03e-08	1.85e-07		0.311762	0.264053	0.392967		Similar to H0525C06.6 protein.
Os04g0461700	1.11344	4.27e-07	4.87e-06		-0.304831	0.250721	0.368271		1.13204	0.000275656	0.00187684		-0.191117	0.520953	0.649412		Non-protein coding transcript.
Os04g0466000	1.29399	0.00541568	0.0215266		-5.55839	4.64e-10	3.31e-09		1.60105	0.000493483	0.00311973		-4.49084	3.29e-07	1.78e-06		Similar to OSIGBa0115M15.3 protein.
Os04g0469700	0.0294913	0.928483	0.964259		-1.53921	0.000227251	0.000769164		0.76632	0.0346996	0.1065		-1.30117	0.00449925	0.0124289		Hypothetical protein.
Os04g0482900	-1.43419	8.85e-16	3.49e-14		0.37825	0.0241714	0.051671		-1.37106	2.13e-08	3.62e-07		0.567817	0.00203643	0.00610529		Similar to H0525D09.12 protein.
Os04g0496000	1.99811	2.44e-22	1.86e-20		-1.78702	4.01e-11	3.16e-10		1.49658	2.92e-09	5.69e-08		-1.43726	2.23e-06	1.1e-05		Glucose/ribitol dehydrogenase family protein.
Os04g0496150	1.82777	6.17e-11	1.33e-09		-0.737083	0.091444	0.161496		1.29643	0.000134555	0.000998699		-0.56402	0.104628	0.189903		Similar to H0306B06.2 protein.
Os04g0496700	0.347533	0.226585	0.401239		-1.45011	0.00166003	0.00477647		1.17989	4.38e-05	0.000367479		-0.815126	0.0545897	0.110744		Similar to H0306B06.7 protein.
Os04g0517500	1.66679	1.47e-09	2.54e-08		-0.509685	0.0743509	0.135778		0.697018	8.18e-05	0.000639129		-1.41631	1.58e-14	1.68e-13		Similar to Phosphoenolpyruvate carboxylase kinase.
Os04g0524500	2.51024	1.13e-20	7.19e-19		-0.550425	0.00472531	0.0122942		2.2862	1.4e-31	2.12e-29		-0.713272	0.000446079	0.00154018		Oligopeptide transporter OPT superfamily protein.
Os04g0544000	1.22524	6.06e-05	0.000426026		0.109629	0.672016	0.764245		1.24455	2.84e-07	3.86e-06		0.251886	0.442721	0.577534		Hypothetical conserved gene.
Os04g0546300	0.800747	4e-05	0.000295021		-1.17505	0.000349919	0.00114546		0.732814	7.13e-06	7.19e-05		-1.073	5.04e-05	0.000205658		Similar to GMPK2%3DPROTEIN kinase.
Os04g0583200	2.15507	1.51e-17	7.1e-16		0.489385	0.262183	0.381248		1.03237	0.000526402	0.00330492		-0.482819	0.213685	0.335119		Conserved hypothetical protein.
Os04g0587400	2.09571	1.81e-22	1.4e-20		-1.6443	1.1e-09	7.51e-09		1.46164	5.71e-09	1.07e-07		-2.63448	2.98e-18	4.08e-17		Protein of unknown function DUF250 domain containing protein.
Os04g0587500	1.72732	1.15e-19	6.59e-18		-2.77537	2.44e-18	3.41e-17		1.51281	1.98e-14	7.24e-13		-2.53788	2.36e-33	7.03e-32		Domain of unknown function DUF250 domain containing protein.
Os04g0600000	1.73162	3.01e-10	5.88e-09		-0.915719	0.00559478	0.0142661		1.32439	4.93e-08	7.92e-07		-1.24179	0.000566412	0.00191331		Similar to Transfactor-like protein.
Os04g0608600	0.104928	0.827202	0.905353		-1.64249	0.00137478	0.00402057		1.31991	0.00162997	0.00883239		-1.87433	0.00375958	0.0105604		Alkyl hydroperoxide reductase subunit C/ Thiol specific antioxidant domain containing protein.
Os04g0613900	1.02231	7.53e-09	1.17e-07		0.366168	0.00373803	0.00994819		1.08169	2.34e-11	6.05e-10		0.365207	0.0145579	0.0352844		Similar to Potassium transporter 18.
Os04g0614300	3.21	1.37e-06	1.41e-05		0.85439	0.397732	0.522842		4.824	6.37e-12	1.77e-10		2.44478	0.0135824	0.0331956		Hypothetical conserved gene.
Os04g0630800	0.474067	0.159396	0.313113		-3.51096	5.36e-12	4.58e-11		0.752906	0.0224517	0.0758275		-4.44411	5.59e-13	5.3e-12		Similar to Anthocyanidin reductase.
Os04g0633300	0.687549	0.0417646	0.113374		-1.13028	0.00536703	0.0137416		1.37793	2.53e-07	3.48e-06		-0.568178	0.122675	0.216018		Similar to H0613A10.4 protein.
Os04g0634800	1.74636	4.48e-18	2.23e-16		0.360063	0.0725938	0.133116		1.1937	8.29e-07	1.01e-05		0.625676	0.0202567	0.0472169		Similar to H0315F07.8 protein.
Os04g0634900	2.92235	1.81e-05	0.000145079		-0.999602	0.558226	0.669584		2.54433	0.0282532	0.0909758		1.51075	0.283842	0.415791		Similar to H0315F07.9 protein.
Os04g0661200	1.16589	8.81e-08	1.15e-06		0.309499	0.18491	0.289102		1.09098	3e-07	4.06e-06		0.431579	0.0661318	0.13014		Inositol-pentakisphosphate 2-kinase%2C metazoa domain containing protein.
Os04g0665400	0.883252	1.53e-06	1.56e-05		0.478369	0.0115416	0.0270826		1.01657	4.35e-05	0.000364971		0.0654637	0.810636	0.881179		Similar to H1005F08.7 protein.
Os04g0675400	3.04444	6.15e-56	3.87e-53		-7.52993	1.01e-87	1.58e-85		1.63998	1.59e-31	2.38e-29		-10.2144	5.98e-101	9.77e-99		Similar to Chaperone protein dnaJ.
Os04g0688600	2.05436	0.00338759	0.0144932		-1.78845	0.126023	0.210889		1.87289	0.00634639	0.0274743		-2.23592	0.0432633	0.0908896		Peroxidase (EC 1.11.1.7).
Os05g0120700	0.0335372	0.819916	0.900709		-1.00014	2.24e-07	1.18e-06		0.394126	0.0688076	0.178277		-0.891087	0.000312783	0.00111025		ATPase%2C P-type%2C K/Mg/Cd/Cu/Zn/Na/Ca/Na/H-transporter family protein.
Os05g0142200	1.71644	1.94e-24	1.79e-22		-1.28949	0.000380594	0.00123662		1.10513	1.58e-11	4.18e-10		-1.66017	3.37e-11	2.75e-10		Conserved hypothetical protein.
Os05g0142400	1.51371	2.83e-20	1.73e-18		-3.09126	1.68e-38	6.37e-37		0.855984	3.48e-08	5.69e-07		-3.57979	5e-45	2.32e-43		Conserved hypothetical protein.
Os05g0153400	1.58396	7.52e-06	6.58e-05		-2.94323	9.73e-05	0.000351789		1.24962	0.000974583	0.00567534		-1.72776	0.00516118	0.0140622		Pentatricopeptide repeat domain containing protein.
Os05g0158500	0.0764152	0.649149	0.790065		-3.36226	3.18e-42	1.39e-40		0.779167	1.45e-05	0.000134727		-3.88128	1.34e-46	6.54e-45		Serine carboxypeptidase%2C Positive regulator of grain size
Os05g0179950	0.766853	5.2e-05	0.000372115		-0.941986	2.94e-05	0.000115381		1.06105	4.47e-07	5.81e-06		-1.08183	2.18e-06	1.07e-05		Similar to cDNA%2C clone: J100088D24%2C full insert sequence.
Os05g0187100	0.894785	2.48e-07	2.98e-06		-1.55783	2.4e-16	2.92e-15		1.36975	4.17e-11	1.04e-09		-1.70749	1.34e-14	1.43e-13		Cytosolic hexokinase%2C Sugar signaling and metabolism
Os05g0215700	1.5709	9.9e-28	1.21e-25		-0.274012	0.0713604	0.131218		1.39709	2.85e-15	1.15e-13		-0.47488	0.0574747	0.115649		Conserved hypothetical protein.
Os05g0233000	0.987599	0.00337348	0.0144555		-1.47736	0.00073494	0.00227098		1.02438	0.00139065	0.00769966		-1.69761	7.51e-05	0.000297877		Conserved hypothetical protein.
Os05g0261001	3.34023	0.00051771	0.00287637		-2.79631	0.256587	0.374745		3.54404	3.01e-05	0.000261782		-1.99958	0.397496	0.534129		Non-protein coding transcript.
Os05g0269100	1.04612	7.79e-13	2.2e-11		-0.0210606	0.892537	0.929162		0.857105	8.23e-08	1.25e-06		-0.137393	0.422245	0.558383		Cyclin-like F-box domain containing protein.
Os05g0344200	1.05774	1.91e-14	6.59e-13		-0.954286	1.22e-07	6.71e-07		0.673105	1.34e-05	0.000126145		-1.47184	5.51e-16	6.54e-15		Conserved hypothetical protein.
Os05g0355400	1.28681	5.05e-26	5.34e-24		-0.90782	1.73e-07	9.29e-07		1.16223	1.34e-26	1.49e-24		-0.914998	1.16e-06	5.9e-06		UspA domain containing protein.
Os05g0355450	1.45817	7.75e-16	3.09e-14		-0.968409	1.51e-17	2.01e-16		0.666206	0.000939974	0.00550288		-1.23308	1.2e-05	5.37e-05		Hypothetical protein.
Os05g0363500	0.53245	0.0985303	0.219711		-3.50819	3.27e-13	3.11e-12		1.1713	9.65e-07	1.16e-05		-2.36691	0.00019308	0.000712912		Hypothetical conserved gene.
Os05g0406700	0.48356	0.375238	0.564		-4.3141	0.000646244	0.00201559		0.957488	0.0991843	0.233212		-1.74917	0.0476273	0.0985868		Conserved hypothetical protein.
Os05g0427300	-0.439561	0.0108678	0.0385738		0.579579	0.000726535	0.002247		-1.04437	5.05e-09	9.49e-08		0.033951	0.848788	0.907136		Similar to RNA binding protein (Fragment).
Os05g0453500	1.0269	1.96e-10	3.94e-09		-3.30516	1.41e-38	5.36e-37		0.849726	3.33e-06	3.6e-05		-3.81043	1.22e-37	4.35e-36		Guanylyl cyclase domain containing protein.
Os05g0464200	2.79408	1.12e-10	2.32e-09		-0.584253	0.471324	0.591939		3.75441	1.08e-12	3.34e-11		1.86535	0.0174015	0.0413266		Hypothetical conserved gene.
Os05g0464300	2.19324	4.41e-15	1.6e-13		-1.19635	0.00423747	0.0111366		1.22549	2.17e-09	4.31e-08		-2.23767	3.29e-10	2.46e-09		Conserved hypothetical protein.
Os05g0464350	1.16877	0.124478	0.262187		-5.10004	0.0025691	0.00708006		2.36841	0.000113918	0.000862719		-3.01215	0.069222	0.135021		Hypothetical protein.
Os05g0464400	2.17716	5e-06	4.56e-05		-4.79889	0.00136338	0.00399013		1.6933	0.00630572	0.0273296		-2.16031	0.0329129	0.0718958		Hypothetical conserved gene.
Os05g0465000	2.50675	2.41e-08	3.47e-07		-3.39568	0.00352968	0.00944666		1.18247	0.00341892	0.0165185		-3.16579	9.7e-05	0.000377818		Conserved hypothetical protein.
Os05g0486100	0.876333	0.000333568	0.00195594		-0.94951	1.39e-07	7.57e-07		1.04489	7.53e-06	7.53e-05		-0.998331	3.15e-05	0.000132378		Leucine-rich repeat receptor-like kinase%2C Mn<sup>2+</sup>/Mg<sup>2+</sup>-dependent serine/threonine (Ser/Thr) kinase%2C Ca<sup>2+</sup>-independent Ser/Thr kinase%2C Negative regulation of polar auxin transport%2C Root development
Os05g0491200	1.20569	1.21e-15	4.71e-14		-1.78008	5.06e-21	8.42e-20		1.27864	3.24e-20	2.15e-18		-1.82473	2.41e-35	7.84e-34		Similar to SNF1 kinase complex anchoring protein (Fragment).
Os05g0495300	-0.379451	0.0270525	0.0804568		0.885479	1.21e-08	7.41e-08		-1.23795	9.85e-16	4.17e-14		-0.0616538	0.645135	0.75409		Conserved hypothetical protein.
Os05g0539800	1.20269	5.9e-10	1.09e-08		0.0257468	0.883388	0.922384		1.30993	6.08e-12	1.7e-10		0.439715	0.0288251	0.0641086		Protein of unknown function DUF778 family protein.
Os05g0548600	0.472416	0.032726	0.0936806		-2.06906	1.14e-10	8.59e-10		0.787584	0.00306854	0.0151		-1.87865	2.38e-06	1.17e-05		Pentatricopeptide repeat domain containing protein.
Os05g0549166	-1.89651	1.04e-26	1.15e-24		1.16148	1.25e-09	8.46e-09		-2.24398	3.55e-29	4.6e-27		0.46119	0.0162933	0.0389846		Hypothetical protein.
Os05g0571600	2.50574	1.64e-06	1.66e-05		0.247599	0.776965	0.847367		1.83906	0.00146878	0.00807309		0.480198	0.543554	0.669027		Conserved hypothetical protein.
Os05g0577700	1.01356	5.69e-10	1.06e-08		-0.0304365	0.894425	0.930263		1.16755	7.56e-14	2.61e-12		-0.579385	0.00271945	0.00789523		Similar to ATP binding protein.
Os05g0594200	0.536756	0.00179971	0.00844029		-2.35612	2.03e-19	3.06e-18		0.87737	3.19e-08	5.27e-07		-2.50711	9.03e-23	1.64e-21		Similar to Cation/proton exchanger 1a.
Os06g0125200	3.73403	4.35e-12	1.1e-10		0.134222	0.90537	0.937123		2.19275	4.73e-08	7.62e-07		-1.30063	0.0985444	0.180858		Protein of unknown function DUF581 family protein.
Os06g0129100	1.66274	3.65e-08	5.1e-07		-1.21121	0.0127829	0.0296058		3.16068	1.92e-18	1.06e-16		-0.694868	0.12609	0.220871		Short-chain dehydrogenase/reductase SDR family protein.
Os06g0132600	1.00031	0.000223349	0.00137401		-2.41073	9.83e-06	4.17e-05		0.788071	0.00134197	0.00746768		-3.62452	3.36e-11	2.75e-10		Repair protein Rad1/Rec1 domain containing protein.
Os06g0158500	1.15808	0.043384	0.116726		-3.07267	0.0132136	0.0305		1.34207	0.0374117	0.112794		-1.19619	0.303109	0.436699		Conserved hypothetical protein.
Os06g0158900	-1.07155	8.39e-05	0.000573923		0.921701	0.000202917	0.000692915		-0.130625	0.716308	0.841304		1.73858	3.43e-08	2.1e-07		Similar to Multidrug-resistance associated protein 3.
Os06g0168500	1.45625	6.02e-11	1.3e-09		-1.50607	1.75e-11	1.43e-10		1.54317	6.37e-08	9.97e-07		-1.38394	3.27e-06	1.57e-05		Similar to Syntaxin-like protein (Fragment).
Os06g0183600	0.747977	0.0620643	0.153428		-1.99024	3.09e-06	1.41e-05		1.09103	0.00067964	0.00414303		-2.00122	1.2e-06	6.09e-06		Exo70 exocyst complex subunit domain containing protein.
Os06g0201000	2.03338	8.95e-06	7.67e-05		-4.05423	0.00285001	0.00778154		2.2731	7.66e-07	9.43e-06		-2.2328	0.0745599	0.143567		Conserved hypothetical protein.
Os06g0204600	1.13957	0.00277972	0.0122409		-0.915881	0.145156	0.236884		0.839577	0.0914113	0.219963		-0.607255	0.365445	0.501834		Conserved hypothetical protein.
Os06g0260000	0.890082	2.47e-05	0.000191505		-0.474206	0.0275306	0.0578582		1.14522	4.45e-07	5.79e-06		-0.746189	0.0119806	0.0297656		Conserved hypothetical protein.
Os06g0295900	0.600529	0.00423093	0.0174967		-1.079	0.000164576	0.000572316		0.814039	0.000526939	0.0033075		-1.4347	2.41e-06	1.18e-05		Hypothetical conserved gene.
Os06g0297400	0.826988	0.000261146	0.00157337		-2.15195	1.46e-15	1.67e-14		1.5774	2.79e-19	1.67e-17		-1.26161	2.15e-07	1.19e-06		Conserved hypothetical protein.
Os06g0298200	3.65779	3.75e-60	2.67e-57		-3.66663	1.28e-15	1.47e-14		3.65173	3.1e-93	4.55e-90		-3.59991	2.09e-19	3.09e-18		Similar to Oryza sativa (indica cultivar-group) Hd1.
Os06g0346201	0.875503	1.08e-06	1.13e-05		0.0133572	0.945324	0.964329		1.10271	5.13e-12	1.46e-10		-0.186363	0.375296	0.512057		Hypothetical conserved gene.
Os06g0472000	-1.43284	3.98e-13	1.16e-11		1.54222	9.65e-15	1.03e-13		-1.72691	9.13e-25	8.62e-23		0.935377	2.32e-10	1.76e-09		Methionine sulphoxide reductase B domain containing protein.
Os06g0542300	3.25228	4.01e-38	9.3e-36		-2.96804	4.19e-09	2.69e-08		2.96446	1.64e-17	8.07e-16		-3.1582	2.06e-07	1.14e-06		Heavy metal transport/detoxification protein domain containing protein.
Os06g0559400	1.6382	1.29e-34	2.47e-32		-1.62615	3.09e-07	1.61e-06		1.10958	5.5e-15	2.15e-13		-2.21451	1.1e-30	2.94e-29		Conserved hypothetical protein.
Os06g0566500	1.28422	5.65e-06	5.06e-05		-2.64708	0.0380694	0.0769409		1.5073	2.87e-11	7.36e-10		-0.405505	0.217827	0.339954		Protein of unknown function DUF761%2C plant domain containing protein.
Os06g0697600	1.47007	3.41e-08	4.79e-07		-1.7974	2.36e-07	1.25e-06		1.78221	6.73e-22	5.13e-20		-2.51098	4.77e-12	4.19e-11		ATPase%2C AAA-type%2C core domain containing protein.
Os06g0700300	1.61218	2.19e-17	1.02e-15		-2.66115	1.85e-20	2.97e-19		1.63676	1.76e-15	7.28e-14		-2.98286	5.65e-16	6.7e-15		Conserved hypothetical protein.
Os06g0703300	1.32184	0.000227243	0.00139488		-2.72128	1.97e-06	9.23e-06		1.8179	1.37e-07	2e-06		-1.18713	0.0148794	0.0359621		Protein of unknown function DUF594 family protein.
Os06g0710900	1.30874	6.08e-07	6.73e-06		0.561147	0.0379457	0.0767132		1.6189	1.2e-13	4.07e-12		0.478905	0.05273	0.107424		Conserved hypothetical protein.
Os06g0714800	2.97841	5e-27	5.69e-25		-2.18775	6.78e-07	3.38e-06		2.42088	2.68e-29	3.51e-27		-2.75965	1.25e-15	1.45e-14		Protein of unknown function DUF581 family protein.
Os07g0114000	1.97825	1.25e-20	7.95e-19		0.498712	0.00846691	0.020587		1.93927	4.3e-16	1.87e-14		0.143014	0.641526	0.751472		Similar to Protein phosphatase 2C-like.
Os07g0130100	2.30397	6.48e-17	2.88e-15		-2.74336	1.23e-11	1.02e-10		1.93251	1.33e-14	5.02e-13		-2.59541	6.8e-11	5.41e-10		Similar to Resistance protein candidate (Fragment).
Os07g0130200	2.10722	4.91e-06	4.49e-05		-2.11041	0.000301277	0.000997067		2.18742	2.27e-14	8.26e-13		-2.09578	3.67e-05	0.000153036		Similar to Resistance protein candidate (Fragment).
Os07g0143600	1.42317	6.66e-08	8.92e-07		-1.94069	2.36e-15	2.64e-14		0.925288	1.32e-06	1.54e-05		-2.66477	1.73e-31	4.78e-30		Hypothetical conserved gene.
Os07g0163900	0.766364	0.0235584	0.0719279		-1.78415	9.73e-05	0.000351752		1.02816	0.000847665	0.00502801		-3.16661	2.09e-07	1.16e-06		Pentatricopeptide repeat domain containing protein.
Os07g0164300	-0.560587	0.000454577	0.002565		0.0775486	0.582417	0.69082		-1.11566	4.7e-09	8.9e-08		0.0837552	0.625852	0.739612		Similar to syntaxin 132.
Os07g0173200	1.00773	2.03e-12	5.39e-11		-0.992541	8.86e-16	1.03e-14		0.764599	1e-08	1.81e-07		-1.13993	3.25e-22	5.74e-21		Hypothetical conserved gene.
Os07g0185200	0.88809	1.41e-16	6.05e-15		0.0745893	0.492833	0.610683		1.06648	5.27e-18	2.75e-16		0.133311	0.284707	0.41668		Similar to Membrane related protein-like.
Os07g0201500	2.5602	2.56e-24	2.34e-22		-2.09276	0.000117572	0.000419111		3.68809	1.11e-31	1.68e-29		-0.160193	0.752519	0.837739		UDP-glucuronosyl/UDP-glucosyltransferase domain containing protein.
Os07g0241800	0.937831	0.00804088	0.0298753		-0.022873	0.948181	0.966224		1.01752	0.000119349	0.000898703		-0.557222	0.0909219	0.169302		UDP-glucuronosyl/UDP-glucosyltransferase family protein.
Os07g0245200	1.40514	1.66e-13	5.09e-12		-1.85785	9.33e-13	8.55e-12		1.76434	2.36e-12	7.03e-11		-1.42225	2.48e-05	0.000105248		Similar to Polygalacturonase-like protein.
Os07g0250900	0.729461	0.011394	0.0400998		-3.35932	4.78e-08	2.73e-07		1.61297	4.08e-08	6.62e-07		-1.8384	0.000637586	0.0021317		Harpin-induced 1 domain containing protein.
Os07g0290500	7.09614	1.02e-10	2.14e-09		-0.683942	0.832846	1		5.87023	5.23e-13	1.65e-11		-0.790016	0.771454	0.851636		Plant lipid transfer/seed storage/trypsin-alpha amylase inhibitor domain containing protein.
Os07g0492300	0.854582	0.0026042	0.0115838		-1.05535	0.0045472	0.0118793		1.03085	0.000849515	0.00503576		-1.05154	0.0180637	0.0426777		Hypothetical protein.
Os07g0534350	2.1373	8.8e-05	0.000599792		-5.62879	0.000470281	0.00150447		2.57894	6.55e-05	0.000524841		-1.58521	0.213509	0.334934		Hypothetical protein.
Os07g0534500	2.05875	1.91e-05	0.000152211		-4.75826	9.55e-05	0.000345558		2.56107	5.64e-08	8.93e-07		-2.35249	0.0166217	0.039684		Gnk2-homologous domain domain containing protein.
Os07g0539700	1.97062	2.79e-13	8.37e-12		-1.2679	3.84e-06	1.72e-05		1.79946	1.75e-10	4.04e-09		-1.75991	1.23e-08	7.84e-08		Hypothetical conserved gene.
Os07g0550500	1.07205	0.000100214	0.000670795		-0.0418366	0.924663	0.950698		1.1952	7.47e-07	9.23e-06		0.0139381	0.970532	0.982646		Hypothetical conserved gene.
Os07g0591700	1.41236	0.00378853	0.0159341		-4.24475	0.00105408	0.0031521		1.62862	0.000214248	0.00150406		-5.21045	0.000327267	0.00115777		Conserved hypothetical protein.
Os07g0603600	1.00296	0.00286829	0.012591		-1.94242	2.86e-07	1.49e-06		1.60209	5.03e-11	1.24e-09		-1.53358	1.61e-05	7.06e-05		Similar to esterase PIR7B.
Os07g0605600	1.28409	5.94e-05	0.000418119		-2.73991	5.56e-08	3.15e-07		1.57872	5.52e-09	1.03e-07		-3.90741	2e-11	1.66e-10		Hypothetical conserved gene.
Os07g0617000	0.983398	0.000869695	0.00451124		-1.50436	1.02e-06	4.95e-06		1.13542	3.91e-07	5.17e-06		-1.87459	1.44e-09	1.01e-08		Similar to Ethylene response factor 2.
Os07g0618700	2.90771	8.74e-91	2.89e-87		-4.65903	7.67e-32	2.18e-30		1.62196	4.83e-30	6.79e-28		-6.92721	7.2e-43	3.08e-41		Conserved hypothetical protein.
Os07g0621100	0.886917	0.0294023	0.0859151		-0.954144	0.04006	0.0803207		0.971542	0.00772397	0.0322852		-1.30796	0.0108104	0.0271083		Pentatricopeptide repeat domain containing protein.
Os07g0631700	1.18604	9.2e-08	1.2e-06		-0.474274	0.218039	0.329933		2.97621	2.45e-19	1.48e-17		1.24019	0.00271605	0.00788787		EF-Hand type domain containing protein.
Os07g0658500	1.46398	0.00729187	0.0275931		-1.88544	0.0391199	0.0787694		1.11527	0.0322681	0.100535		-2.44385	0.0070151	0.0185056		Hypothetical conserved gene.
Os07g0663800	1.01098	0.0001299	0.000847382		-2.57375	3.97e-06	1.78e-05		1.74212	1.54e-09	3.13e-08		-1.5528	9.02e-08	5.25e-07		Similar to Oxidoreductase%2C short chain dehydrogenase/reductase family protein%2C expressed.
Os07g0670200	1.92244	9.9e-07	1.04e-05		-1.19728	0.0906073	0.160224		1.08944	0.00856364	0.0350745		-2.05121	9.27e-05	0.0003631		C2 calcium-dependent membrane targeting domain containing protein.
Os07g0671901	-0.395782	0.0541113	0.138291		0.730022	3.66e-05	0.000141855		-1.03935	2.55e-07	3.51e-06		0.34921	0.104719	0.190031		Hypothetical gene.
Os07g0684100	1.4657	6.87e-25	6.6e-23		-5.495	4.01e-117	1.21e-114		0.86277	8.12e-09	1.49e-07		-5.35183	1.5e-171	8.94e-169		Similar to Thioredoxin-like 1.
Os07g0684400	0.74099	0.000266851	0.00160372		-5.10604	4.7e-22	8.31e-21		1.05936	1.21e-05	0.000115213		-5.73884	6.91e-17	8.7e-16		Hypothetical protein.
Os08g0119700	1.10039	2.92e-07	3.45e-06		0.0267146	0.93108	0.954947		0.577138	0.00889169	0.0361771		-0.972695	0.000128103	0.000488769		CCT domain domain containing protein.
Os08g0123900	2.62099	2.45e-08	3.52e-07		-1.82387	0.102183	0.177179		2.59902	2.12e-05	0.000191263		-2.22669	0.0698753	0.136131		Similar to cDNA%2C clone: J065032N17%2C full insert sequence.
Os08g0199000	0.810143	0.000425371	0.00242402		-1.13323	7.81e-05	0.000287198		1.05579	3.99e-05	0.000338625		-1.33724	0.000490999	0.00168247		F-box domain%2C cyclin-like domain containing protein.
Os08g0200300	-1.69063	1.82e-36	3.93e-34		0.121108	0.408434	0.533182		-1.30472	3.74e-14	1.33e-12		0.0914883	0.533593	0.66058		Similar to Photosystem II 10 kDa polypeptide (Fragment).
Os08g0260600	1.41879	7.21e-08	9.58e-07		-10.1527	7.66e-17	9.69e-16		1.19313	8.13e-10	1.72e-08		-8.15673	9.48e-21	1.51e-19		Tetraspanin domain containing protein.
Os08g0261100	1.16339	0.00046183	0.00259794		-3.5728	9.58e-10	6.6e-09		1.46759	1.9e-07	2.69e-06		-3.6026	1.69e-08	1.06e-07		Protein of unknown function DUF1218 family protein.
Os08g0275200	1.65808	1.22e-07	1.56e-06		-0.387059	0.346638	0.473453		1.33375	0.000102863	0.000785071		-1.79158	5.95e-05	0.000239399		Protein kinase%2C core domain containing protein.
Os08g0351300	4.14306	4.99e-15	1.8e-13		-0.348323	0.65237	0.748713		4.42627	0.00195854	0.0103406		-1.9577	0.168287	0.27784		Conserved hypothetical protein.
Os08g0484200	1.35823	4.54e-06	4.19e-05		-2.52128	2.22e-12	1.97e-11		2.07222	6.02e-17	2.81e-15		-1.17715	0.00354781	0.0100235		Zinc finger%2C RING/FYVE/PHD-type domain containing protein.
Os08g0494350	1.11945	0.000174753	0.00110213		-1.40928	0.000574409	0.00180683		0.877635	0.00524883	0.0234922		-1.61322	0.000120807	0.000463055		Pentatricopeptide repeat domain containing protein.
Os08g0495800	2.58611	8.88e-06	7.62e-05		-2.2172	5.65e-22	9.93e-21		3.02098	4.39e-48	1.43e-45		-1.93702	1.56e-20	2.45e-19		Raffinose synthase family protein.
Os08g0503200	1.71668	2.07e-18	1.05e-16		-1.23164	4.94e-08	2.82e-07		2.03895	2.73e-49	9.76e-47		-1.40873	2.22e-26	4.86e-25		PLC-like phosphodiesterase%2C TIM beta/alpha-barrel domain domain containing protein.
Os08g0511000	0.511916	0.234672	0.411699		-2.17778	0.000115081	0.00041086		1.40433	6.43e-05	0.000516657		-2.25879	0.00204897	0.00613751		Pentatricopeptide repeat domain containing protein.
Os08g0519000	0.11392	0.730958	0.845841		-1.92717	8.8e-05	0.000320568		0.94153	0.00238544	0.0121891		-2.11788	1.56e-05	6.86e-05		Hypothetical conserved gene.
Os08g0519700	1.08971	0.00398504	0.0166177		-0.33634	0.439017	0.562671		0.480219	0.0724332	0.185417		-1.90579	3.5e-09	2.37e-08		Protein of unknown function DUF630 domain containing protein.
Os08g0520900	1.70562	2.02e-11	4.68e-10		-2.75736	2.75e-10	2e-09		1.55709	9.27e-15	3.56e-13		-2.27823	1.01e-11	8.59e-11		Similar to Isoamylase (Fragment).
Os09g0243200	2.27422	4.22e-05	0.000309163		-3.23869	0.0106081	0.0251257		1.4137	0.00188187	0.00999855		-5.34506	0.000200589	0.000738452		Zinc finger%2C RING/FYVE/PHD-type domain containing protein.
Os09g0267300	0.209934	0.709869	0.832821		-2.08069	0.0126096	0.0292552		0.885854	0.0826033	0.204616		-2.47833	0.00896605	0.0229981		Hypothetical conserved gene.
Os09g0272000	-1.0533	0.00727162	0.0275423		1.81833	1.7e-23	3.26e-22		-1.61661	1.98e-06	2.23e-05		1.4471	2.34e-10	1.78e-09		Heavy metal transport/detoxification protein domain containing protein.
Os09g0327200	0.714993	0.0596604	0.148816		-2.64136	7.45e-09	4.67e-08		0.673655	0.0341838	0.105323		-2.66875	3.09e-06	1.49e-05		Pentatricopeptide repeat domain containing protein.
Os09g0346500	-2.64582	2.66e-89	7.81e-86		-0.306248	0.0368065	0.0747065		-2.87086	8.45e-56	3.72e-53		-0.412934	0.00835876	0.0216019		Similar to Chlorophyll a-b binding protein%2C chloroplast precursor (LHCII type I CAB) (LHCP).
Os09g0422000	1.02199	5.49e-13	1.58e-11		-0.784328	1.16e-09	7.89e-09		1.05588	4.72e-13	1.5e-11		-0.87628	4.38e-10	3.22e-09		Transferase family protein.
Os09g0434900	2.17752	5.72e-07	6.37e-06		-1.63691	0.0309903	0.0641567		1.62197	6.95e-06	7.02e-05		-1.30803	0.0377045	0.0808698		Zinc finger%2C RING-type domain containing protein.
Os09g0437500	2.99266	2.51e-46	9.33e-44		0.448957	0.0187438	0.0413888		2.56621	1.1e-17	5.6e-16		-0.19395	0.496778	0.628117		Dormancyauxin associated family protein.
Os09g0517900	0.688853	0.000909404	0.00468593		-4.33302	8.67e-79	1.13e-76		1.19843	1.3e-10	3.08e-09		-5.08164	4.45e-76	4.66e-74		UDP-glucuronosyl/UDP-glucosyltransferase family protein.
Os09g0524500	1.43433	0.00385585	0.0161838		-1.24519	0.121191	0.204193		0.676303	0.147135	0.309095		-1.67763	0.0261906	0.0590336		Similar to Oxidoreductase%2C short chain dehydrogenase/reductase family protein%2C expressed.
Os09g0533300	1.4984	1.89e-13	5.77e-12		-0.0421403	0.88392	0.922479		1.92025	9.66e-26	1.01e-23		0.039143	0.859444	0.91383		Metallophosphoesterase domain containing protein.
Os09g0545300	3.89833	1.12e-51	5.58e-49		-0.822547	0.0772092	0.140129		3.81243	4.64e-74	3.41e-71		-1.84053	2.59e-06	1.26e-05		SAUR family protein%2C Negative regulator of auxin synthesis and transport
Os09g0545320	0.736903	0.0010829	0.00543055		-0.92119	0.00294246	0.00800819		1.06264	8.99e-06	8.86e-05		-0.758687	0.00655925	0.0174321		Conserved hypothetical protein.
Os09g0545500	1.92771	0.00114319	0.00568751		-2.57198	0.0373658	0.0756937		2.76419	1.19e-06	1.41e-05		-3.18101	0.0430321	0.0905217		Similar to SAUR55 - auxin-responsive SAUR family member.
Os09g0569800	2.09722	1.93e-06	1.93e-05		-3.12725	3.16e-07	1.64e-06		2.96593	3.04e-29	3.96e-27		-0.710788	0.199273	0.317311		Serine/threonine protein kinase-related domain containing protein.
Os10g0147200	0.859615	0.0868071	0.199481		-2.16342	0.0819675	0.147381		3.19919	4.23e-05	0.000356248		-1.63868	0.393662	0.529952		Similar to Thaumatin-like protein.
Os10g0183900	1.04526	7.93e-12	1.93e-10		0.474278	0.00198273	0.00561077		0.762265	3.44e-06	3.71e-05		0.282497	0.0838075	0.158135		Ribosomal RNA adenine methylase transferase family protein.
Os10g0329900	1.42857	6.81e-06	6.01e-05		-0.361522	0.561402	0.67253		1.38633	0.0204104	0.0702754		-0.0717004	0.921915	0.953694		Similar to Protein kinase domain containing protein.
Os10g0362700	-1.67251	3.74e-06	3.51e-05		0.457893	0.055736	0.106404		-2.65318	1.3e-11	3.47e-10		-0.00892385	0.975789	0.985879		Conserved hypothetical protein.
Os10g0376200	-1.16495	3.1e-14	1.04e-12		0.282378	0.0593622	0.112278		-1.01089	4.23e-14	1.5e-12		0.275007	0.0131672	0.0323332		Leucine-rich repeat%2C typical subtype containing protein.
Os10g0389500	4.75942	3.05e-63	2.52e-60		-5.61894	5.32e-05	0.000200745		3.54177	1.17e-28	1.48e-26		-5.30676	1.99e-07	1.11e-06		Conserved hypothetical protein.
Os10g0395150	1.23826	0.00130444	0.00638156		-3.21893	1.92e-05	7.72e-05		1.14753	0.00119019	0.00674363		-2.12689	0.000433904	0.00150079		Similar to predicted protein.
Os10g0439924	1.5586	3.52e-08	4.93e-07		-3.82809	1.84e-11	1.5e-10		1.83427	2.28e-07	3.16e-06		-2.75166	3.58e-06	1.71e-05		Cytochrome P450 family protein.
Os10g0442700	0.441969	0.253449	0.432991		-0.819589	0.0610143	0.114845		0.658794	0.0369053	0.11156		-1.83423	0.000181325	0.000672857		Similar to Protein serine/threonine kinase (Protein kinase).
Os10g0456800	1.47363	3.55e-12	9.02e-11		0.143055	0.571382	0.681048		0.918812	1.48e-05	0.000137529		-0.29364	0.177347	0.289559		CHY zinc finger protein%2C Transcriptional co-activator of DST (Drought and Salt Tolerance: zinc finger transcription factor gene)%2C Drought and salt tolerance%2C Stomatal aperture control
Os10g0484400	0.885318	0.0432668	0.116577		-1.93316	0.00658925	0.0164587		0.722848	0.0827207	0.20483		-1.66781	0.00797619	0.0207204		Ribosomal protein L18/L5 domain containing protein.
Os10g0488400	6.09114	1.57e-10	3.19e-09		-2.35006	0.455891	1		4.48198	6.26e-17	2.91e-15		-4.59419	0.0260704	0.0587965		Protein of unknown function DUF761%2C plant domain containing protein.
Os10g0495200	0.620422	0.0189967	0.0605334		-1.63222	9.02e-06	3.84e-05		1.02343	0.00309074	0.0151826		-1.60653	0.000715485	0.00236965		Similar to Fertility restorer.
Os10g0524300	3.66182	3.62e-14	1.2e-12		0.846993	0.235268	0.349994		3.01788	3.1e-11	7.89e-10		1.1639	0.0370664	0.0797026		LysM domain-containing protein%2C Embryo sac development
Os10g0554200	2.42832	2.8e-16	1.17e-14		-0.211815	0.683618	0.773482		1.65971	5.74e-05	0.000465829		-0.0443232	0.919492	0.952077		TGF-beta receptor%2C type I/II extracellular region family protein.
Os10g0558700	2.82351	2.22e-20	1.37e-18		1.13742	0.00443698	0.011613		1.8612	0.0500579	0.140985		-0.132882	0.885986	0.930649		Similar to Oxidoreductase%2C 2OG-Fe oxygenase family protein%2C expressed.
Os10g0558850	1.25822	9e-06	7.71e-05		-1.04796	0.00210181	0.00591216		2.16774	1.84e-17	9.04e-16		-0.680955	0.123725	0.217547		Hypothetical protein.
Os10g0565000	1.01474	1.64e-11	3.82e-10		-1.05872	4.99e-07	2.53e-06		0.695896	5.6e-07	7.09e-06		-1.07306	2.37e-07	1.3e-06		Similar to ICE-like protease p20 domain containing protein.
Os10g0565150	3.55861	6.33e-74	1.11e-70		0.918351	0.000116428	0.000415299		2.63399	5.03e-55	2.14e-52		-0.423494	0.0858887	0.161518		Hypothetical gene.
Os10g0565200	3.40027	8.75e-22	6.38e-20		0.651477	0.134059	0.221924		2.93311	6.87e-25	6.55e-23		-0.631878	0.113842	0.203558		Hypothetical conserved gene.
Os10g0570200	4.04671	2.3e-05	0.000179415		-1.03441	0.319063	0.444194		5.89065	6.14e-23	5.1e-21		1.16306	0.0140022	0.0341061		Similar to RIR1b protein precursor.
Os10g0580200	0.195171	0.594189	0.749812		0.978664	0.00183478	0.00522507		-1.32198	0.000229471	0.0015961		0.055047	0.858048	0.9133		Similar to ADP-ribosylation factor-like protein.
Os11g0118200	0.455688	0.293066	0.477471		-2.97344	3.06e-05	0.000119657		1.42271	0.00582207	0.0255475		-1.33364	0.11559	0.206067		Similar to Mannan endo-1%2C4-beta-mannosidase 7.
Os11g0153100	0.917222	0.00181666	0.00851374		-2.09979	1.89e-06	8.88e-06		1.03593	5.46e-05	0.000446618		-1.49928	1.74e-05	7.56e-05		Conserved hypothetical protein.
Os11g0175400	0.570925	0.0021131	0.00968477		-2.092	6.61e-22	1.15e-20		1.24926	1.78e-11	4.69e-10		-1.53483	8e-09	5.21e-08		Plant neutral invertase family protein.
Os11g0181900	1.49514	3.49e-09	5.69e-08		-0.438306	0.340692	0.467406		1.62684	1.66e-10	3.84e-09		-0.616169	0.0816001	0.154676		Prefoldin domain containing protein.
Os11g0189900	1.06655	4.66e-05	0.000337475		-0.568312	0.152097	0.246267		1.12146	0.000477072	0.0030312		-0.644182	0.0663676	0.130511		Conserved hypothetical protein.
Os11g0205900	0.535111	0.0573844	0.144522		-1.0227	0.0021651	0.00607068		0.461065	0.149625	0.312555		-0.636332	0.0664734	0.1307		Similar to F-box domain containing protein%2C expressed.
Os11g0207300	0.627782	0.0654946	0.160058		-2.08718	0.000261208	0.000874063		0.364627	0.421947	0.62167		-1.43779	0.0125071	0.0309227		Bacterial luciferase-like family protein.
Os11g0209200	1.041	0.00246872	0.0110726		-1.45277	0.00497675	0.0128611		0.686522	0.0370541	0.111907		-2.16259	0.000192706	0.000711626		Similar to Ribosomal RNA apurinic site specific lyase.
Os11g0209502	0.650987	0.152097	0.30283		-1.50644	0.0193023	0.0425049		1.19083	0.0052193	0.0233686		-1.81244	0.0126265	0.0311814		F-box domain%2C cyclin-like domain containing protein.
Os11g0209600	1.15194	0.0223905	0.0690052		-3.08987	0.001109	0.00330435		1.00185	0.066932	0.174684		-1.31734	0.179147	0.291909		Cyclin-like F-box domain containing protein.
Os11g0222900	0.299222	0.233611	0.410291		-0.773261	2.17e-05	8.68e-05		0.599152	0.00157221	0.00857063		-1.06703	2.73e-07	1.5e-06		NB-ARC domain containing protein.
Os11g0227100	0.884267	4.31e-05	0.000315538		-1.62717	1.18e-07	6.48e-07		0.739414	0.000298018	0.00200841		-1.39037	5.52e-07	2.9e-06		Similar to NBS-LRR-like protein.
Os11g0256900	1.8952	8e-23	6.42e-21		0.400657	0.0820198	0.147446		2.30367	7.24e-15	2.81e-13		0.710356	0.00929742	0.0237461		SAM dependent carboxyl methyltransferase family protein.
Os11g0261600	2.18619	6.04e-06	5.38e-05		-0.0357441	0.958105	0.972409		1.33242	0.00237269	0.0121333		-2.07295	0.00450284	0.0124376		Similar to Subtilisin-like serine proteinase.
Os11g0440866	1.11153	1.9e-09	3.24e-08		0.248108	0.0966076	0.168964		0.762485	9.17e-09	1.67e-07		0.110684	0.495182	0.626618		Non-protein coding transcript.
Os11g0470500	0.846729	3.49e-08	4.89e-07		-3.74135	2.53e-33	7.67e-32		0.969456	3.41e-14	1.22e-12		-3.65622	2.79e-74	2.83e-72		Similar to Protein kinase domain containing protein%2C expressed.
Os11g0488900	0.893512	0.0501907	0.130545		-0.274313	0.524925	0.638943		1.12881	2.63e-06	2.9e-05		-0.272661	0.331549	0.466295		Similar to MYND finger family protein%2C expressed.
Os11g0557700	0.371056	0.19087	0.355232		-1.01979	0.00247663	0.00685361		0.70048	0.0228131	0.0767637		-0.408877	0.264411	0.393372		Similar to S-adenosylmethionine-dependent methyltransferase/ catalytic.
Os11g0569300	1.20265	0.0564703	0.142924		-3.05258	0.00465655	0.0121378		2.00689	0.000982974	0.00571664		-5.90831	0.000100914	0.000392062		Serine/threonine protein kinase domain containing protein.
Os11g0583200	0.631137	0.123346	0.260552		-2.72573	0.000151161	0.000529943		1.64607	0.000395704	0.00257826		-1.73383	0.0621857	0.123615		Hypothetical conserved gene.
Os11g0621300	1.04909	0.0010751	0.00539961		-1.528	6.5e-05	0.000241923		1.69421	3.13e-14	1.12e-12		-1.43323	2.28e-07	1.26e-06		Protein of unknown function DUF1399 family protein.
Os11g0673000	0.784881	0.0392928	0.10812		-0.834863	0.11829	0.200137		1.20166	0.00253833	0.0128609		-1.03624	0.0399782	0.0850688		Pentatricopeptide repeat domain containing protein.
Os11g0705900	1.38728	0.000441552	0.00250273		-1.36144	0.058326	0.110595		1.21029	0.00179196	0.00958637		-1.70151	0.0065659	0.0174447		GRAS transcription factor domain containing protein.
Os12g0117300	0.442618	0.27111	0.452907		-2.19	0.000156074	0.00054546		1.18773	0.012574	0.0476261		-2.49994	0.00232815	0.0068773		Similar to Mannan endo-1%2C4-beta-mannosidase 8.
Os12g0130300	1.81258	2.94e-07	3.47e-06		-2.29874	0.000694246	0.00215522		1.80575	7.79e-05	0.00061238		-1.71402	0.0186233	0.0438451		Similar to Resistance protein candidate (Fragment).
Os12g0130900	1.10961	8.11e-05	0.00055681		0.186009	0.57716	0.686095		0.862426	0.000896433	0.00527955		-0.704228	0.0423663	0.0893402		Pentatricopeptide repeat domain containing protein.
Os12g0131200	2.01951	0.000176392	0.00111141		0.00534681	0.992017	0.994395		2.80282	3.9e-10	8.6e-09		0.439573	0.55567	0.679999		Similar to zinc finger (DHHC type) family protein.
Os12g0136500	1.22762	3.19e-21	2.16e-19		-1.06758	2.89e-14	2.99e-13		0.732615	4.82e-07	6.22e-06		-2.20564	1.57e-46	7.61e-45		Non-protein coding transcript.
Os12g0138050	1.00226	0.000807426	0.00422189		-0.616236	0.0962842	0.168482		2.33546	6.6e-11	1.61e-09		0.234784	0.635033	0.746797		Similar to EF hand family protein%2C expressed.
Os12g0149000	-2.45551	1.24e-05	0.000103204		0.427701	0.215269	0.326594		-1.73714	0.00187362	0.00995875		1.01903	0.00192749	0.00581149		Protein of unknown function DUF868%2C plant domain containing protein.
Os12g0288400	0.723712	5.25e-08	7.14e-07		-2.22064	5.69e-37	2.02e-35		0.551017	4.4e-05	0.000368873		-2.15616	2.08e-34	6.55e-33		Similar to Ubiquitin ligase protein mib (EC 6.3.2.-) (Mind bomb protein).
Os12g0288801	0.520448	0.165047	0.321063		-0.386877	0.361593	0.488906		1.11872	0.00119277	0.00675124		-1.08353	0.0571624	0.115105		Conserved hypothetical protein.
Os12g0543600	1.58461	0.000536411	0.00296531		-1.07225	0.12575	0.210482		1.33837	0.0158381	0.0574072		-3.05823	0.00016264	0.00060945		Similar to sarcosine oxidase.
Os12g0569500	1.66655	5.66e-14	1.83e-12		-1.55446	5.69e-06	2.5e-05		1.32057	0.0123086	0.0467952		-0.599309	0.279214	0.410368		Thaumatin%2C pathogenesis-related family protein.
Os12g0585300	1.62537	4.03e-13	1.18e-11		-0.295976	0.328353	0.45453		1.46259	9.23e-08	1.39e-06		-0.374278	0.235355	0.360316		Cyclin-like F-box domain containing protein.
Os12g0586100	2.40736	8.14e-85	2.15e-81		-6.15841	5.84e-93	1.07e-90		1.33899	5.5e-20	3.59e-18		-7.46137	2.38e-188	1.77e-185		Serine/threonine protein kinase%2C Abscisic acid (ABA)-activated protein kinase%2C Hyperosmotic stress response%2C ABA signal transduction
Os12g0611100	1.34671	2.75e-06	2.67e-05		-0.859465	0.0121376	0.028282		1.10607	1.3e-06	1.52e-05		-2.04362	1.03e-10	8.02e-10		Similar to serine/threonine-protein kinase receptor.
Os12g0611150	0.994743	1.36e-07	1.71e-06		-1.39756	7.29e-08	4.09e-07		1.0584	1.64e-08	2.87e-07		-1.75305	3.73e-09	2.51e-08		Non-protein coding transcript.
Os12g0623500	1.03334	2.38e-13	7.17e-12		0.0238103	0.865153	0.910478		0.824488	1.74e-09	3.51e-08		-0.143534	0.217338	0.339413		Similar to Cationic amino acid transporter-like protein.
Os12g0634000	1.30156	2.93e-05	0.000222695		-0.471057	0.18774	0.292671		1.41334	2.3e-07	3.19e-06		-0.811637	0.0272974	0.0611869		Conserved hypothetical protein.
Os12g0638200	-1.80587	2.42e-13	7.29e-12		-0.511219	6.36e-05	0.000237016		-1.52156	2.65e-16	1.18e-14		-0.0258619	0.898407	0.938681		Similar to Peptide transporter.
Os12g0639600	0.9422	2.08e-05	0.00016403		-2.90889	1.86e-22	3.38e-21		2.23295	3.45e-13	1.12e-11		-1.81334	6.49e-05	0.000259537		Six-bladed beta-propeller%2C TolB-like domain containing protein.
Notes: a represents false discovery rate correction.

## Sheet: Table S3-7
Table S3-7 Hub genes list of module royalblue
Gene_id		PR403_22vsPR403_CK40				PR403_20vsPR403_CK40				PY6_22vsPY6_CK40				PY6_20vsPY6_CK40			Description
	log2FC	pvalue	padja		log2FC	pvalue	padj		log2FC	pvalue	padj		log2FC	pvalue	padj
Os01g0298400	1.90902	0.0116136	0.0407531		-0.310963	0.784992	0.853297		3.14855	7.46e-12	2.06e-10		0.573599	0.44806	0.582836		Myb transcription factor domain containing protein.
Os01g0392600	-0.809804	0.32868	0.514981		-2.13877	0.0145538	0.0331832		2.13641	1.3e-12	3.97e-11		-2.02124	5.42e-08	3.23e-07		Conserved hypothetical protein.
Os03g0663600	1.86993	0.0051897	0.0207764		0.682698	0.537369	0.65036		4.30564	6e-17	2.81e-15		2.03365	0.014773	0.0357239		Similar to Pathogenesis-related thaumatin-like protein.
Os04g0494100	1.62779	0.000318741	0.00187964		0.652528	NA	1		4.82797	8.3e-49	2.81e-46		1.19298	0.143196	0.244563		Similar to Chitinase.
Os06g0487620	1.97453	0.0599896	0.149444		1.70099	0.142792	0.233824		2.3109	0.00023966	0.00165218		0.984739	0.229184	0.35351		Conserved hypothetical protein.
Os06g0493100	5.99105	1.85e-53	1.02e-50		0.255904	0.797696	0.862288		5.93163	1.22e-103	2.14e-100		1.68384	0.000373882	0.00130868		Conserved hypothetical protein.
Os06g0548200	-0.191383	0.417953	0.605794		-1.47192	6.85e-07	3.41e-06		1.81365	1.46e-17	7.29e-16		-0.462188	0.068359	0.133645		FAD linked oxidase%2C N-terminal domain containing protein.
Os06g0586300	-0.00620475	0.997911	1		1.12525	0.621037	0.723003		5.07595	3.96e-07	5.22e-06		3.48253	0.00722241	0.0189941		Hypothetical protein.
Os06g0588450	-1.0009	0.593118	0.749239		-1.82384	0.43307	0.556779		4.63806	0.00200483	0.0105211		2.74161	0.209924	0.330504		Hypothetical conserved gene.
Os06g0591200	4.28435	4.39e-11	9.7e-10		-2.17406	0.243073	0.35911		8.50893	6.31e-22	4.85e-20		4.07836	0.00127472	0.00399986		Conserved hypothetical protein.
Os06g0642900	0.435354	0.00633292	0.0245015		0.309107	0.0570315	0.108522		1.00213	5.28e-08	8.42e-07		0.529218	0.00783833	0.0204009		Ubiquitin system component Cue domain containing protein.
Os11g0592200	0.32928	0.650762	0.791238		-2.22388	1.3e-15	1.5e-14		2.1367	1.5e-11	3.98e-10		-1.29628	0.000197126	0.000726289		Similar to Chitin-binding allergen Bra r 2 (Fragments).
Os12g0630200	0.442606	0.581274	0.740041		-2.47443	0.000451717	0.00144988		2.7577	8.14e-16	3.48e-14		-0.640436	0.108836	0.196305		Thaumatin%2C pathogenesis-related family protein.
Notes: a represents false discovery rate correction.
