# Supplementary material for: Weighted gene coexpression network analysis-based identification of key modules and hub genes associated with drought sensitivity in rice
Source: BMC Plant Biol. 2020 Oct 20;20:478. doi: 10.1186/s12870-020-02705-9 (PMC7576772; doi:10.1186/s12870-020-02705-9)
Supplement: Supplementary file 15 — Additional file 15: Table S5–1. GO enrichment result of module black. Table S5–2. GO enrichment result of module blue. Table S5–3. GO enrichment result of module grey60. Table S5–4. GO enrichment result of module green. Table S5–5. GO enrichment result of module red. Table S5–6. GO enrichment result of module brown. Table S5–7. GO enrichment result of module royalblue. Table S5–8 GO enrichment result of PR403 22 vs PR403 CK40. Table S5–9. GO enrichment result of PR403 20 vs PR403 CK40. Table S5–10. GO enrichment result of PY6 22 vs PY6 CK40. Table S5–11. GO enrichment result of PY6 20 vs PY6 CK40. [file 12870_2020_2705_MOESM15_ESM.xlsx]

## Sheet: Table S5-1
Table S5-1 GO enrichment result of module black
Term	Description	QueryHIts	QueryTotal	PopHits	PopTotala	RichFactorb	Pvalue	Qvaluec	Type	Genes
GO:0015979	photosynthesis	21	104	295	30448	20.8412	1.77e-20	4.96e-19	P	Os01g0501800,Os01g0600900,Os01g0773700,Os03g0563300,Os03g0778100,Os04g0414700,Os05g0560000,Os06g0132400,Os06g0320500,Os07g0141400,Os07g0469100,Os07g0558400,Os07g0577600,Os08g0435900,Os08g0526300,Os08g0560900,Os10g0496900,Os11g0242800,Os12g0291100,Os12g0292400,Os12g0420400
GO:0019344	cysteine biosynthetic process	8	104	75	30448	31.2287	8.75e-09	1.09e-07	P	Os01g0102600,Os01g0710700,Os03g0778100,Os04g0414700,Os06g0232200,Os08g0435900,Os09g0279400,Os11g0242800
GO:0009765	photosynthesis, light harvesting	6	104	18	30448	97.5897	9.8e-09	1.1e-07	P	Os01g0600900,Os06g0320500,Os07g0558400,Os07g0577600,Os08g0435900,Os11g0242800
GO:0010218	response to far red light	6	104	50	30448	35.1323	9.34e-07	7.47e-06	P	Os01g0600900,Os06g0320500,Os07g0558400,Os11g0242800,Os12g0291100,Os12g0292400
GO:0010114	response to red light	6	104	53	30448	33.1437	1.22e-06	9.11e-06	P	Os01g0600900,Os06g0320500,Os07g0558400,Os11g0242800,Os12g0291100,Os12g0292400
GO:0009637	response to blue light	6	104	55	30448	31.9385	1.45e-06	9.74e-06	P	Os01g0600900,Os06g0320500,Os07g0558400,Os11g0242800,Os12g0291100,Os12g0292400
GO:0006091	generation of precursor metabolites and energy	10	104	329	30448	8.89876	1.48e-06	9.74e-06	P	Os01g0501800,Os01g0600900,Os04g0414700,Os06g0232200,Os06g0320500,Os07g0141400,Os07g0469100,Os07g0577600,Os08g0526300,Os12g0420400
GO:0015995	chlorophyll biosynthetic process	5	104	77	30448	19.011	0.000136355	0.000763587	P	Os01g0102600,Os03g0563300,Os05g0408900,Os06g0132400,Os10g0496900
GO:0006364	rRNA processing	6	104	182	30448	9.65173	0.000347161	0.00182368	P	Os01g0773700,Os04g0414700,Os06g0132400,Os06g0320500,Os11g0242800,Os12g0420400
GO:0009657	plastid organization	4	104	44	30448	26.6154	0.000466325	0.0022708	P	Os01g0773700,Os04g0414700,Os12g0188700,Os12g0420400
GO:0019684	photosynthesis, light reaction	4	104	66	30448	17.7436	0.00143191	0.00599215	P	Os01g0501800,Os04g0414700,Os09g0279400,Os12g0420400
GO:0070838	divalent metal ion transport	3	104	23	30448	38.1873	0.00290177	0.0116071	P	Os04g0414700,Os08g0435900,Os12g0420400
GO:0009644	response to high light intensity	4	104	87	30448	13.4607	0.00305865	0.0118127	P	Os06g0320500,Os07g0517100,Os08g0278900,Os11g0242800
GO:0030003	cellular cation homeostasis	3	104	25	30448	35.1323	0.00338096	0.0121269	P	Os04g0414700,Os08g0435900,Os12g0420400
GO:0010207	photosystem II assembly	4	104	91	30448	12.869	0.00345787	0.0121269	P	Os01g0501800,Os01g0773700,Os04g0414700,Os12g0420400
GO:0009058	biosynthetic process	27	104	4709	30448	1.67865	0.00346482	0.0121269	P	Os01g0102600,Os01g0159800,Os01g0188100,Os01g0635200,Os01g0887100,Os01g0952500,Os03g0169600,Os03g0376100,Os03g0563300,Os04g0456900,Os04g0572200,Os05g0408900,Os05g0573700,Os06g0101800,Os06g0132400,Os06g0232200,Os06g0257450,Os07g0108300,Os07g0209000,Os07g0583600,Os07g0688200,Os08g0135900,Os08g0468700,Os10g0496900,Os11g0143300,Os12g0601800,Os12g0624900
GO:0009628	response to abiotic stimulus	16	104	2194	30448	2.13505	0.00447438	0.0151858	P	Os01g0501800,Os01g0635200,Os01g0710700,Os03g0242200,Os06g0320500,Os07g0517100,Os07g0558400,Os07g0583600,Os07g0688200,Os08g0242700,Os08g0435900,Os08g0468700,Os11g0242800,Os12g0291100,Os12g0292400,Os12g0624900
GO:0010155	regulation of proton transport	3	104	32	30448	27.4471	0.00532561	0.017042	P	Os06g0132400,Os06g0320500,Os11g0242800
GO:0008152	metabolic process	38	104	7849	30448	1.41741	0.0063068	0.0196212	P	Os01g0188100,Os01g0501800,Os01g0602400,Os01g0710700,Os01g0760000,Os01g0887100,Os03g0153900,Os03g0206300,Os03g0242200,Os03g0332100,Os03g0370000,Os03g0376100,Os03g0388900,Os03g0784100,Os04g0405000,Os05g0408900,Os05g0500000,Os05g0573700,Os06g0132400,Os06g0232200,Os06g0257450,Os06g0699100,Os07g0108300,Os07g0209000,Os07g0503300,Os07g0586200,Os07g0601000,Os07g0628700,Os07g0634600,Os08g0135900,Os08g0384…
GO:0055114	oxidation-reduction process	12	104	1532	30448	2.29323	0.0104827	0.0317314	P	Os01g0188100,Os01g0602400,Os03g0153900,Os03g0206300,Os03g0332100,Os05g0573700,Os09g0528700,Os09g0530275,Os10g0496900,Os12g0188700,Os12g0291100,Os12g0292400
GO:0009744	response to sucrose	3	104	62	30448	14.1663	0.0179849	0.0530082	P	Os06g0320500,Os08g0384000,Os11g0242800
GO:0009853	photorespiration	3	104	66	30448	13.3077	0.0201553	0.0564348	P	Os07g0108300,Os12g0291100,Os12g0292400
GO:0035556	intracellular signal transduction	3	104	89	30448	9.86863	0.0345586	0.0861163	P	Os01g0952500,Os09g0115500,Os11g0143300
GO:0009607	response to biotic stimulus	8	104	1095	30448	2.13895	0.0637574	0.142817	P	Os03g0153900,Os03g0784100,Os04g0572200,Os05g0500000,Os07g0141400,Os08g0278900,Os08g0374000,Os09g0470000
GO:0006355	regulation of transcription, DNA-templated	10	104	1636	30448	1.78954	0.0810823	0.174639	P	Os01g0952500,Os03g0169600,Os03g0242200,Os04g0456900,Os05g0394900,Os06g0101800,Os07g0583600,Os11g0143300,Os12g0601800,Os12g0624900
GO:0009987	cellular process	29	104	7318	30448	1.1602	0.17369	0.318906	P	Os01g0102600,Os01g0188100,Os01g0232000,Os01g0710700,Os01g0730500,Os01g0887100,Os02g0608900,Os02g0727100,Os03g0370000,Os03g0376100,Os03g0563300,Os03g0644400,Os03g0784100,Os05g0408900,Os05g0573700,Os06g0132400,Os06g0232200,Os07g0108300,Os07g0209000,Os07g0559700,Os07g0601000,Os07g0628700,Os07g0680000,Os08g0135900,Os08g0468700,Os09g0394500,Os09g0470000,Os10g0496900,Os12g0514000
GO:0006139	nucleobase-containing compound metabolic process	16	104	3614	30448	1.29616	0.181825	0.328457	P	Os01g0159800,Os01g0635200,Os01g0952500,Os03g0169600,Os03g0242200,Os03g0563300,Os04g0405000,Os04g0456900,Os04g0572200,Os06g0101800,Os06g0257450,Os07g0583600,Os07g0688200,Os11g0143300,Os12g0601800,Os12g0624900
GO:0009409	response to cold	3	104	261	30448	3.36516	0.206016	0.360528	P	Os08g0242700,Os12g0291100,Os12g0292400
GO:0055085	transmembrane transport	4	104	507	30448	2.30982	0.224173	0.386267	P	Os07g0559700,Os09g0394500,Os09g0470000,Os12g0514000
GO:0006629	lipid metabolic process	6	104	1033	30448	1.7005	0.239312	0.389824	P	Os01g0710700,Os01g0887100,Os03g0784100,Os05g0408900,Os07g0586200,Os09g0115500
GO:0006457	protein folding	3	104	305	30448	2.8797	0.257858	0.406761	P	Os01g0730500,Os08g0278900,Os08g0541400
GO:0016310	phosphorylation	6	104	1174	30448	1.49627	0.326226	0.50051	P	Os03g0370000,Os06g0232200,Os06g0496800,Os06g0717200,Os07g0628700,Os09g0115500
GO:0009719	response to endogenous stimulus	7	104	1486	30448	1.37913	0.343796	0.52034	P	Os01g0952500,Os02g0769100,Os03g0297600,Os07g0469100,Os07g0688200,Os10g0496900,Os11g0143300
GO:0007165	signal transduction	7	104	1560	30448	1.31371	0.386358	0.561975	P	Os01g0952500,Os03g0297600,Os03g0370000,Os06g0717200,Os07g0583600,Os09g0131200,Os11g0143300
GO:0006810	transport	10	104	2596	30448	1.12777	0.456702	0.647477	P	Os01g0232000,Os02g0608900,Os02g0727100,Os03g0644400,Os07g0559700,Os07g0680000,Os09g0394500,Os09g0470000,Os12g0188700,Os12g0514000
GO:0006950	response to stress	13	104	3723	30448	1.02229	0.540431	0.729763	P	Os03g0153900,Os04g0572200,Os06g0257450,Os07g0141400,Os07g0517100,Os07g0688200,Os08g0242700,Os08g0278900,Os08g0374000,Os11g0214900,Os12g0188700,Os12g0291100,Os12g0292400
GO:0030154	cell differentiation	3	104	597	30448	1.4712	0.574056	0.765408	P	Os01g0102600,Os01g0760000,Os06g0717200
GO:0016043	cellular component organization	5	104	1455	30448	1.00608	0.692256	0.871154	P	Os01g0102600,Os01g0501800,Os04g0405000,Os06g0717200,Os07g0209000
GO:0019538	protein metabolic process	4	104	1155	30448	1.01392	0.721484	0.893332	P	Os01g0730500,Os03g0388900,Os04g0405000,Os09g0436800
GO:0005975	carbohydrate metabolic process	4	104	1163	30448	1.00694	0.725832	0.893332	P	Os01g0887100,Os05g0408900,Os06g0232200,Os07g0209000
GO:0009653	anatomical structure morphogenesis	3	104	886	30448	0.991318	0.780833	0.940359	P	Os01g0760000,Os06g0717200,Os07g0209000
GO:0009791	post-embryonic development	3	104	1120	30448	0.784203	0.878409	0.996823	P	Os01g0635200,Os03g0242200,Os07g0583600
GO:0007275	multicellular organismal development	4	104	1590	30448	0.736526	0.890021	0.996823	P	Os01g0760000,Os06g0101800,Os06g0257450,Os06g0717200
GO:0006464	cellular protein modification process	7	104	2920	30448	0.701844	0.915548	0.997285	P	Os01g0501800,Os03g0370000,Os06g0496800,Os06g0717200,Os07g0209000,Os07g0628700,Os08g0541400
GO:0006468	protein phosphorylation	3	104	1451	30448	0.605312	0.949943	0.997285	P	Os06g0496800,Os06g0717200,Os07g0628700
GO:0009056	catabolic process	3	104	1452	30448	0.604895	0.950081	0.997285	P	Os03g0242200,Os03g0563300,Os04g0405000
GO:0008150	biological_process	16	104	8141	30448	0.575397	0.997285	0.997285	P	Os01g0207400,Os01g0952500,Os02g0736300,Os03g0169900,Os04g0430600,Os04g0505200,Os05g0394900,Os05g0573700,Os06g0699100,Os07g0634600,Os08g0566700,Os09g0115500,Os09g0279400,Os09g0530000,Os11g0143300,Os12g0236900
GO:0009507	chloroplast	38	104	1750	30448	6.35727	9.05e-21	4.96e-19	C	Os01g0501800,Os01g0600900,Os01g0730500,Os01g0773700,Os01g0924000,Os02g0608900,Os03g0376100,Os03g0563300,Os03g0778100,Os04g0405000,Os04g0414700,Os05g0408900,Os05g0508900,Os05g0560000,Os05g0573700,Os06g0132400,Os06g0232200,Os06g0320500,Os07g0108300,Os07g0469100,Os07g0558400,Os08g0135900,Os08g0242700,Os08g0435900,Os08g0526300,Os08g0541400,Os08g0560900,Os09g0115500,Os09g0279400,Os09g0470000,Os09g0530…
GO:0009579	thylakoid	26	104	597	30448	12.7504	1.23e-20	4.96e-19	C	Os01g0501800,Os01g0600900,Os01g0773700,Os01g0924000,Os03g0778100,Os04g0414700,Os05g0560000,Os06g0132400,Os06g0320500,Os07g0141400,Os07g0469100,Os07g0558400,Os07g0577600,Os08g0242700,Os08g0435900,Os08g0526300,Os08g0541400,Os08g0560900,Os09g0279400,Os09g0530000,Os10g0496900,Os11g0242800,Os12g0188700,Os12g0291100,Os12g0292400,Os12g0420400
GO:0009535	chloroplast thylakoid membrane	21	104	292	30448	21.0553	1.46e-20	4.96e-19	C	Os01g0501800,Os01g0600900,Os01g0773700,Os03g0778100,Os05g0508900,Os05g0560000,Os06g0132400,Os06g0320500,Os07g0469100,Os07g0558400,Os08g0242700,Os08g0435900,Os08g0526300,Os08g0560900,Os09g0279400,Os09g0530000,Os10g0496900,Os11g0242800,Os12g0291100,Os12g0292400,Os12g0420400
GO:0009941	chloroplast envelope	17	104	456	30448	10.9146	2.49e-12	5.59e-11	C	Os01g0600900,Os01g0924000,Os02g0608900,Os03g0778100,Os05g0573700,Os06g0132400,Os06g0320500,Os07g0558400,Os08g0242700,Os08g0435900,Os08g0560900,Os09g0470000,Os09g0530000,Os10g0496900,Os12g0291100,Os12g0292400,Os12g0420400
GO:0010287	plastoglobule	9	104	59	30448	44.6597	4.67e-11	8.71e-10	C	Os01g0501800,Os01g0600900,Os03g0778100,Os06g0320500,Os07g0558400,Os08g0435900,Os08g0560900,Os11g0242800,Os12g0420400
GO:0009536	plastid	48	104	6086	30448	2.30906	7.25e-10	1.16e-08	C	Os01g0102600,Os01g0159800,Os01g0501800,Os01g0600900,Os01g0635400,Os01g0710700,Os01g0730500,Os01g0773700,Os01g0887100,Os01g0924000,Os02g0608900,Os03g0376100,Os03g0563300,Os03g0778100,Os04g0405000,Os04g0414700,Os04g0430600,Os04g0572200,Os05g0408900,Os05g0560000,Os05g0573700,Os06g0132400,Os06g0232200,Os06g0320500,Os06g0699100,Os07g0108300,Os07g0141400,Os07g0469100,Os07g0558400,Os07g0577600,Os08g0135…
GO:0009570	chloroplast stroma	14	104	481	30448	8.52135	6.87e-09	9.61e-08	C	Os01g0102600,Os01g0501800,Os01g0924000,Os03g0563300,Os05g0408900,Os05g0573700,Os06g0232200,Os07g0108300,Os08g0135900,Os08g0242700,Os09g0115500,Os12g0236900,Os12g0291100,Os12g0292400
GO:0009522	photosystem I	6	104	21	30448	83.6484	1.9e-08	1.94e-07	C	Os01g0600900,Os03g0778100,Os04g0414700,Os05g0560000,Os08g0560900,Os12g0420400
GO:0009534	chloroplast thylakoid	8	104	110	30448	21.2923	1.04e-07	9.72e-07	C	Os03g0778100,Os06g0132400,Os06g0320500,Os08g0435900,Os09g0279400,Os09g0530000,Os11g0242800,Os12g0420400
GO:0016020	membrane	42	104	6058	30448	2.02976	7.26e-07	6.26e-06	C	Os01g0207400,Os01g0232000,Os01g0501800,Os01g0600900,Os01g0773700,Os02g0608900,Os02g0727100,Os03g0644400,Os03g0778100,Os04g0414700,Os05g0560000,Os06g0132400,Os06g0320500,Os06g0717200,Os07g0108300,Os07g0141400,Os07g0209000,Os07g0469100,Os07g0558400,Os07g0559700,Os07g0577600,Os08g0242700,Os08g0278900,Os08g0374000,Os08g0384000,Os08g0435900,Os08g0526300,Os08g0541400,Os08g0560900,Os09g0279400,Os09g0394…
GO:0009538	photosystem I reaction center	4	104	6	30448	195.179	2.64e-06	1.64e-05	C	Os03g0778100,Os05g0560000,Os08g0560900,Os12g0420400
GO:0009523	photosystem II	4	104	40	30448	29.2769	0.000358223	0.00182368	C	Os01g0501800,Os01g0600900,Os01g0773700,Os05g0508900
GO:0031977	thylakoid lumen	4	104	51	30448	22.9623	0.000701847	0.00327529	C	Os01g0501800,Os08g0541400,Os12g0291100,Os12g0292400
GO:0030076	light-harvesting complex	3	104	11	30448	79.8462	0.000773592	0.00346569	C	Os06g0320500,Os08g0435900,Os11g0242800
GO:0048046	apoplast	6	104	340	30448	5.16652	0.00511871	0.0168616	C	Os01g0501800,Os01g0600900,Os05g0573700,Os07g0108300,Os12g0291100,Os12g0292400
GO:0016021	integral component of membrane	14	104	2313	30448	1.77206	0.0346003	0.0861163	C	Os01g0232000,Os01g0501800,Os01g0600900,Os01g0773700,Os02g0727100,Os03g0644400,Os05g0560000,Os06g0717200,Os07g0209000,Os07g0559700,Os08g0384000,Os09g0394500,Os09g0470000,Os12g0514000
GO:0005622	intracellular	10	104	1893	30448	1.54659	0.155448	0.295089	C	Os01g0600900,Os01g0635400,Os01g0924000,Os03g0242200,Os06g0320500,Os07g0469100,Os07g0558400,Os07g0577600,Os08g0435900,Os11g0242800
GO:0005618	cell wall	7	104	1137	30448	1.80245	0.160333	0.299289	C	Os01g0207400,Os03g0563300,Os05g0573700,Os07g0209000,Os07g0586200,Os12g0291100,Os12g0292400
GO:0005576	extracellular region	5	104	883	30448	1.65781	0.316275	0.491984	C	Os05g0573700,Os07g0108300,Os07g0141400,Os12g0291100,Os12g0292400
GO:0005773	vacuole	6	104	1403	30448	1.25204	0.471582	0.660215	C	Os01g0207400,Os01g0232000,Os02g0727100,Os07g0108300,Os07g0209000,Os07g0559700
GO:0005794	Golgi apparatus	3	104	501	30448	1.75311	0.480222	0.664011	C	Os07g0209000,Os07g0680000,Os08g0384000
GO:0005634	nucleus	14	104	4038	30448	1.01505	0.540806	0.729763	C	Os01g0159800,Os01g0635200,Os01g0760000,Os01g0952500,Os03g0242200,Os04g0456900,Os05g0394900,Os07g0559700,Os07g0583600,Os07g0688200,Os09g0436800,Os11g0143300,Os12g0601800,Os12g0624900
GO:0005840	ribosome	3	104	699	30448	1.25652	0.659773	0.869348	C	Os01g0924000,Os12g0291100,Os12g0292400
GO:0005783	endoplasmic reticulum	3	104	725	30448	1.21146	0.679313	0.871154	C	Os01g0602400,Os07g0209000,Os08g0278900
GO:0005886	plasma membrane	12	104	3811	30448	0.921866	0.691636	0.871154	C	Os03g0169900,Os03g0644400,Os03g0784100,Os04g0430600,Os06g0496800,Os07g0209000,Os07g0559700,Os07g0628700,Os07g0680000,Os09g0115500,Os09g0131200,Os12g0514000
GO:0005737	cytoplasm	6	104	1800	30448	0.975897	0.691958	0.871154	C	Os01g0710700,Os01g0760000,Os03g0242200,Os03g0388900,Os07g0517100,Os07g0583600
GO:0005623	cell	8	104	2702	30448	0.866822	0.773998	0.940359	C	Os01g0602400,Os03g0332100,Os05g0500000,Os07g0586200,Os07g0634600,Os09g0528700,Os09g0530275,Os11g0214900
GO:0016023	cytoplasmic membrane-bounded vesicle	13	104	4509	30448	0.84409	0.798085	0.95091	C	Os01g0207400,Os01g0887100,Os03g0376100,Os04g0505200,Os07g0209000,Os07g0586200,Os07g0628700,Os07g0634600,Os07g0680000,Os08g0278900,Os08g0384000,Os09g0530275,Os11g0214900
GO:0005739	mitochondrion	10	104	4621	30448	0.633562	0.969323	0.997285	C	Os01g0600900,Os02g0608900,Os02g0769100,Os03g0206300,Os03g0370000,Os05g0573700,Os07g0469100,Os08g0435900,Os09g0394500,Os11g0242800
GO:0005829	cytosol	4	104	2383	30448	0.49143	0.984756	0.997285	C	Os01g0635400,Os08g0468700,Os12g0291100,Os12g0292400
GO:0005575	cellular_component	9	104	5319	30448	0.495379	0.997131	0.997285	C	Os02g0736300,Os06g0101800,Os06g0699100,Os07g0209000,Os07g0503300,Os07g0517100,Os07g0559700,Os07g0601000,Os08g0566700
GO:0016168	chlorophyll binding	4	104	19	30448	61.6356	4.69e-05	0.00027669	F	Os01g0600900,Os06g0320500,Os08g0435900,Os11g0242800
GO:0004497	monooxygenase activity	7	104	375	30448	5.46503	0.00144454	0.00599215	F	Os01g0602400,Os03g0153900,Os03g0332100,Os09g0528700,Os09g0530275,Os12g0291100,Os12g0292400
GO:0022891	substrate-specific transmembrane transporter activity	3	104	63	30448	13.9414	0.0185176	0.0531788	F	Os07g0559700,Os09g0394500,Os12g0514000
GO:0004871	signal transducer activity	5	104	349	30448	4.1944	0.0269884	0.0737245	F	Os01g0952500,Os03g0370000,Os06g0717200,Os07g0583600,Os11g0143300
GO:0005506	iron ion binding	7	104	717	30448	2.85828	0.0288763	0.0770035	F	Os01g0188100,Os01g0602400,Os01g0730500,Os03g0332100,Os09g0528700,Os09g0530275,Os12g0420400
GO:0022857	transmembrane transporter activity	3	104	88	30448	9.98077	0.0338684	0.0861163	F	Os07g0559700,Os09g0394500,Os12g0514000
GO:0003824	catalytic activity	22	104	4383	30448	1.46952	0.0381974	0.0930024	F	Os01g0188100,Os01g0501800,Os01g0602400,Os03g0153900,Os03g0206300,Os03g0332100,Os03g0376100,Os03g0563300,Os05g0408900,Os05g0573700,Os06g0257450,Os07g0108300,Os07g0601000,Os08g0135900,Os08g0384000,Os08g0468700,Os08g0541400,Os09g0528700,Os09g0530275,Os10g0496900,Os12g0291100,Os12g0292400
GO:0016491	oxidoreductase activity	10	104	1438	30448	2.03595	0.0425115	0.101304	F	Os01g0188100,Os01g0602400,Os03g0153900,Os03g0332100,Os05g0573700,Os09g0528700,Os09g0530275,Os10g0496900,Os12g0291100,Os12g0292400
GO:0009055	electron carrier activity	7	104	860	30448	2.38301	0.0598247	0.137701	F	Os01g0602400,Os01g0730500,Os03g0332100,Os09g0528700,Os09g0530275,Os12g0188700,Os12g0420400
GO:0046872	metal ion binding	13	104	2266	30448	1.67961	0.0602441	0.137701	F	Os01g0600900,Os01g0602400,Os01g0905700,Os03g0332100,Os05g0408900,Os05g0573700,Os06g0320500,Os07g0558400,Os08g0435900,Os09g0528700,Os09g0530275,Os11g0242800,Os12g0624900
GO:0030170	pyridoxal phosphate binding	3	104	141	30448	6.22913	0.0770763	0.169266	F	Os03g0376100,Os07g0108300,Os08g0135900
GO:0005488	binding	20	104	4287	30448	1.36585	0.0897179	0.189593	F	Os01g0188100,Os01g0600900,Os01g0602400,Os01g0905700,Os03g0206300,Os03g0332100,Os05g0573700,Os06g0257450,Os06g0320500,Os07g0558400,Os07g0577600,Os07g0601000,Os07g0680000,Os08g0435900,Os08g0541400,Os09g0530275,Os10g0496900,Os11g0242800,Os12g0291100,Os12g0292400
GO:0016705	oxidoreductase activity, acting on paired donors, with incorporation or reduction of molecular oxygen	4	104	335	30448	3.49575	0.0947286	0.196474	F	Os01g0602400,Os03g0332100,Os09g0528700,Os09g0530275
GO:0019825	oxygen binding	4	104	351	30448	3.3364	0.10508	0.213982	F	Os01g0602400,Os03g0332100,Os09g0528700,Os09g0530275
GO:0004872	receptor activity	5	104	563	30448	2.60008	0.109116	0.218232	F	Os03g0297600,Os06g0496800,Os06g0717200,Os07g0628700,Os07g0680000
GO:0016829	lyase activity	3	104	202	30448	4.34806	0.139091	0.273301	F	Os03g0376100,Os12g0291100,Os12g0292400
GO:0003700	sequence-specific DNA binding transcription factor activity	10	104	1877	30448	1.55977	0.150043	0.289739	F	Os01g0159800,Os01g0635200,Os03g0169600,Os04g0456900,Os04g0572200,Os06g0101800,Os07g0583600,Os07g0688200,Os12g0601800,Os12g0624900
GO:0000287	magnesium ion binding	3	104	261	30448	3.36516	0.206016	0.360528	F	Os01g0600900,Os03g0388900,Os05g0573700
GO:0005507	copper ion binding	3	104	283	30448	3.10356	0.231838	0.389824	F	Os05g0573700,Os12g0291100,Os12g0292400
GO:0016740	transferase activity	11	104	2380	30448	1.35314	0.234552	0.389824	F	Os01g0887100,Os03g0376100,Os05g0408900,Os05g0500000,Os06g0132400,Os06g0232200,Os06g0699100,Os06g0717200,Os07g0108300,Os07g0209000,Os07g0503300
GO:0005215	transporter activity	8	104	1574	30448	1.48803	0.243	0.389824	F	Os01g0232000,Os02g0608900,Os02g0727100,Os03g0644400,Os07g0559700,Os09g0394500,Os09g0470000,Os12g0514000
GO:0020037	heme binding	4	104	530	30448	2.20958	0.24364	0.389824	F	Os01g0602400,Os03g0332100,Os09g0528700,Os09g0530275
GO:0003674	molecular_function	22	104	5946	30448	1.08324	0.352748	0.526771	F	Os01g0602400,Os02g0736300,Os02g0769100,Os03g0169900,Os03g0297600,Os03g0332100,Os03g0778100,Os04g0414700,Os04g0430600,Os05g0394900,Os05g0560000,Os08g0278900,Os08g0526300,Os08g0560900,Os08g0566700,Os09g0115500,Os09g0279400,Os09g0530000,Os09g0530275,Os11g0214900,Os12g0236900,Os12g0420400
GO:0003677	DNA binding	12	104	3017	30448	1.16448	0.376535	0.554894	F	Os01g0159800,Os01g0188100,Os01g0635200,Os01g0952500,Os03g0169600,Os03g0563300,Os04g0572200,Os05g0394900,Os06g0101800,Os07g0469100,Os07g0688200,Os12g0601800
GO:0005515	protein binding	20	104	5575	30448	1.05029	0.427926	0.614459	F	Os01g0501800,Os01g0635400,Os01g0730500,Os01g0905700,Os01g0952500,Os03g0169600,Os03g0206300,Os03g0297600,Os04g0405000,Os06g0717200,Os07g0141400,Os07g0558400,Os07g0628700,Os07g0680000,Os08g0468700,Os08g0541400,Os09g0115500,Os09g0528700,Os11g0143300,Os12g0601800
GO:0005524	ATP binding	9	104	3219	30448	0.818553	0.82268	0.966111	F	Os01g0102600,Os01g0188100,Os03g0242200,Os03g0370000,Os03g0563300,Os04g0405000,Os06g0496800,Os06g0717200,Os07g0628700
GO:0016301	kinase activity	6	104	2152	30448	0.816271	0.828095	0.966111	F	Os03g0370000,Os06g0232200,Os06g0496800,Os06g0717200,Os07g0628700,Os09g0115500
GO:0016772	transferase activity, transferring phosphorus-containing groups	4	104	1452	30448	0.806527	0.850109	0.981569	F	Os03g0370000,Os06g0496800,Os06g0717200,Os07g0628700
GO:0016787	hydrolase activity	8	104	3131	30448	0.748053	0.885646	0.996823	F	Os01g0710700,Os03g0242200,Os03g0388900,Os03g0563300,Os03g0784100,Os04g0405000,Os07g0586200,Os07g0634600
GO:0004713	protein tyrosine kinase activity	3	104	1314	30448	0.668423	0.927247	0.997285	F	Os06g0496800,Os06g0717200,Os07g0628700
GO:0004674	protein serine/threonine kinase activity	3	104	1389	30448	0.632331	0.940651	0.997285	F	Os06g0496800,Os06g0717200,Os07g0628700
GO:0004672	protein kinase activity	3	104	1419	30448	0.618962	0.945333	0.997285	F	Os06g0496800,Os06g0717200,Os07g0628700
GO:0000166	nucleotide binding	8	104	3959	30448	0.591602	0.97643	0.997285	F	Os01g0635400,Os03g0242200,Os03g0370000,Os03g0563300,Os04g0405000,Os06g0496800,Os06g0717200,Os07g0628700
GO:0008270	zinc ion binding	3	104	1973	30448	0.445164	0.988742	0.997285	F	Os01g0905700,Os03g0169600,Os12g0624900
Notes: a designates reference gene lists of Oryza staiva Japonica group; b designates fold enrichment; c represents false discovery rate correction.

## Sheet: Table S5-2
Table S5-2 GO enrichment result of module blue
Term	Description	QueryHIts	QueryTotal	PopHits	PopTotala	RichFactorb	Pvalue	Qvaluec	Type	Genes
GO:0009507	chloroplast	53	186	1750	30448	4.95774	8.24e-23	1.28e-20	C	Os01g0164600,Os01g0730800,Os01g0913000,Os02g0117100,Os02g0129900,Os02g0131100,Os02g0157700,Os02g0475400,Os02g0704000,Os02g0750200,Os03g0109700,Os03g0169100,Os03g0196600,Os03g0244000,Os03g0351200,Os03g0565200,Os03g0592500,Os03g0735000,Os03g0844900,Os03g0851200,Os03g0857400,Os04g0119400,Os04g0448900,Os04g0457000,Os04g0459900,Os04g0607000,Os04g0623800,Os04g0659100,Os06g0101600,Os06g0133800,Os06g0206…
GO:0015979	photosynthesis	18	186	295	30448	9.98841	3.9e-12	8.64e-11	P	Os02g0117100,Os02g0157700,Os02g0750200,Os03g0244000,Os03g0592500,Os03g0735000,Os03g0857400,Os04g0457000,Os04g0459900,Os07g0148900,Os07g0513000,Os07g0562700,Os08g0288200,Os08g0440900,Os08g0512500,Os09g0346500,Os09g0481200,Os12g0189400
GO:0019344	cysteine biosynthetic process	11	186	75	30448	24.0092	6.5e-11	1.26e-09	P	Os02g0555600,Os03g0196600,Os03g0351200,Os04g0457000,Os04g0607000,Os04g0623800,Os04g0659100,Os07g0148900,Os09g0481200,Os10g0397400,Os12g0189400
GO:0006098	pentose-phosphate shunt	12	186	125	30448	15.7151	4.28e-10	6.63e-09	P	Os02g0157700,Os02g0750200,Os03g0169100,Os03g0244000,Os03g0351200,Os03g0565200,Os03g0735000,Os03g0844900,Os04g0659100,Os08g0162600,Os08g0512500,Os12g0189400
GO:0019684	photosynthesis, light reaction	10	186	66	30448	24.8029	5.01e-10	7.05e-09	P	Os01g0761000,Os02g0750200,Os03g0244000,Os03g0565200,Os03g0735000,Os04g0457000,Os04g0607000,Os08g0440900,Os08g0553800,Os12g0189400
GO:0006091	generation of precursor metabolites and energy	15	186	329	30448	7.46348	1.35e-08	1.74e-07	P	Os02g0117100,Os02g0750200,Os03g0244000,Os03g0592500,Os03g0735000,Os03g0857400,Os04g0119400,Os04g0459900,Os06g0608700,Os07g0513000,Os08g0288200,Os08g0440900,Os09g0346500,Os09g0481200,Os12g0189400
GO:0010114	response to red light	8	186	53	30448	24.7093	5.44e-08	6.49e-07	P	Os02g0157700,Os03g0592500,Os03g0735000,Os04g0448900,Os04g0659100,Os08g0162600,Os08g0512500,Os08g0553800
GO:0006364	rRNA processing	11	186	182	30448	9.89389	1.81e-07	2.01e-06	P	Os01g0164600,Os01g0761000,Os02g0157700,Os02g0750200,Os03g0244000,Os03g0351200,Os03g0735000,Os03g0844900,Os08g0162600,Os08g0512500,Os08g0553800
GO:0010218	response to far red light	7	186	50	30448	22.9178	8.39e-07	8.67e-06	P	Os02g0157700,Os03g0592500,Os03g0735000,Os04g0659100,Os08g0162600,Os08g0512500,Os08g0553800
GO:0009637	response to blue light	7	186	55	30448	20.8344	1.4e-06	1.36e-05	P	Os02g0157700,Os03g0592500,Os03g0735000,Os04g0659100,Os08g0162600,Os08g0512500,Os08g0553800
GO:0010027	thylakoid membrane organization	8	186	130	30448	10.0738	1.5e-05	0.000122006	P	Os01g0164600,Os02g0157700,Os02g0750200,Os03g0565200,Os03g0735000,Os03g0844900,Os04g0459900,Os08g0512500
GO:0035304	regulation of protein dephosphorylation	6	186	50	30448	19.6439	1.62e-05	0.000125596	P	Os01g0761000,Os03g0244000,Os04g0457000,Os04g0607000,Os08g0440900,Os12g0189400
GO:0010207	photosystem II assembly	7	186	91	30448	12.5922	2.1e-05	0.000155255	P	Os01g0164600,Os01g0761000,Os02g0117100,Os02g0750200,Os03g0244000,Os08g0162600,Os08g0553800
GO:0009773	photosynthetic electron transport in photosystem I	5	186	33	30448	24.8029	5.97e-05	0.00042027	P	Os02g0750200,Os03g0844900,Os03g0857400,Os09g0481200,Os12g0189400
GO:0015995	chlorophyll biosynthetic process	6	186	77	30448	12.7558	0.000112176	0.000755969	P	Os02g0157700,Os02g0750200,Os03g0351200,Os03g0844900,Os08g0440900,Os08g0512500
GO:0070838	divalent metal ion transport	4	186	23	30448	28.4694	0.000437866	0.00261036	P	Os03g0851200,Os04g0607000,Os07g0148900,Os09g0481200
GO:0030003	cellular cation homeostasis	4	186	25	30448	26.1918	0.000547081	0.00302848	P	Os03g0851200,Os04g0607000,Os07g0148900,Os09g0481200
GO:0055114	oxidation-reduction process	21	186	1532	30448	2.24391	0.000631678	0.00337621	P	Os01g0126200,Os01g0913000,Os01g0928000,Os03g0351200,Os03g0371300,Os03g0371350,Os03g0585600,Os04g0119400,Os04g0448900,Os04g0531750,Os04g0671300,Os05g0374200,Os06g0101600,Os06g0655100,Os07g0152900,Os08g0249900,Os08g0547900,Os09g0294000,Os09g0503100,Os10g0397400,Os10g0548000,Os11g0605500
GO:0008152	metabolic process	66	186	7849	30448	1.3765	0.000785439	0.0040581	P	Os01g0126200,Os01g0164600,Os01g0223500,Os01g0557100,Os01g0588900,Os01g0602800,Os01g0638600,Os01g0639900,Os01g0682500,Os01g0913000,Os02g0168000,Os02g0326700,Os02g0555600,Os02g0744650,Os03g0169100,Os03g0196600,Os03g0351200,Os03g0371300,Os03g0371350,Os03g0431200,Os03g0565200,Os03g0585600,Os03g0735000,Os03g0851200,Os04g0119400,Os04g0321800,Os04g0412300,Os04g0412500,Os04g0448900,Os04g0465500,Os04g0531…
GO:0016117	carotenoid biosynthetic process	5	186	73	30448	11.2123	0.00102256	0.0051128	P	Os03g0351200,Os03g0565200,Os04g0623800,Os08g0440900,Os08g0553800
GO:0019288	isopentenyl diphosphate biosynthetic process, methylerythritol 4-phosphate pathway	6	186	140	30448	7.01567	0.00153251	0.00742311	P	Os02g0157700,Os02g0750200,Os03g0351200,Os03g0844900,Os08g0440900,Os08g0553800
GO:0006807	nitrogen compound metabolic process	4	186	41	30448	15.9706	0.00206781	0.00971242	P	Os02g0168000,Os02g0555600,Os04g0659100,Os06g0206000
GO:0009657	plastid organization	4	186	44	30448	14.8817	0.00250002	0.0110715	P	Os01g0164600,Os01g0761000,Os03g0244000,Os08g0162600
GO:0019252	starch biosynthetic process	5	186	103	30448	7.94655	0.00341397	0.014699	P	Os02g0750200,Os03g0565200,Os03g0735000,Os04g0459900,Os08g0512500
GO:0009628	response to abiotic stimulus	24	186	2194	30448	1.79069	0.00426523	0.0177405	P	Os01g0126200,Os01g0639900,Os01g0837000,Os01g0893400,Os01g0928000,Os01g0940100,Os02g0750200,Os03g0169100,Os03g0196600,Os03g0592500,Os03g0782500,Os03g0844900,Os04g0448900,Os04g0457000,Os04g0477000,Os04g0585200,Os04g0659100,Os06g0101600,Os06g0179200,Os06g0205600,Os08g0162800,Os08g0440900,Os10g0397400,Os12g0583500
GO:0009409	response to cold	7	186	261	30448	4.39039	0.00455317	0.0177405	P	Os02g0448400,Os02g0750200,Os03g0169100,Os03g0196600,Os03g0844900,Os04g0659100,Os08g0162800
GO:0009416	response to light stimulus	5	186	113	30448	7.24332	0.00469264	0.0177405	P	Os04g0477000,Os04g0585200,Os08g0440900,Os10g0397400,Os12g0583500
GO:0009765	photosynthesis, light harvesting	3	186	18	30448	27.2832	0.00580763	0.0214329	P	Os03g0592500,Os04g0457000,Os07g0562700
GO:0034660	ncRNA metabolic process	4	186	61	30448	10.7344	0.00598289	0.0215662	P	Os02g0157700,Os03g0735000,Os03g0844900,Os08g0512500
GO:0009902	chloroplast relocation	4	186	72	30448	9.09438	0.00926219	0.0319031	P	Os02g0157700,Os03g0735000,Os03g0844900,Os08g0512500
GO:0009058	biosynthetic process	40	186	4709	30448	1.39052	0.0120785	0.0398332	P	Os01g0682500,Os01g0893400,Os01g0928000,Os02g0132500,Os02g0557800,Os02g0628600,Os03g0351200,Os03g0431200,Os03g0585600,Os03g0735000,Os03g0782500,Os04g0321800,Os04g0448900,Os04g0672100,Os05g0374200,Os05g0488600,Os05g0501200,Os05g0548900,Os05g0579600,Os06g0105350,Os06g0108900,Os06g0687600,Os06g0703900,Os07g0100300,Os07g0176200,Os07g0513000,Os07g0628500,Os07g0686500,Os08g0179400,Os08g0440900,Os09g0294…
GO:0008652	cellular amino acid biosynthetic process	4	186	87	30448	7.52639	0.0151418	0.0488953	P	Os03g0196600,Os03g0431200,Os08g0440900,Os09g0294000
GO:0048767	root hair elongation	3	186	32	30448	15.3468	0.0162714	0.0514708	P	Os03g0751100,Os10g0397400,Os11g0605500
GO:0046854	phosphatidylinositol phosphorylation	3	186	33	30448	14.8817	0.0171933	0.0532991	P	Os07g0558300,Os08g0428900,Os09g0402300
GO:0006629	lipid metabolic process	13	186	1033	30448	2.0601	0.0178329	0.0541979	P	Os01g0223500,Os02g0129900,Os03g0232800,Os04g0448900,Os05g0548900,Os07g0100300,Os08g0428900,Os08g0440900,Os09g0402300,Os10g0181600,Os10g0397400,Os11g0605500,Os12g0168700
GO:0022900	electron transport chain	5	186	173	30448	4.73118	0.0192293	0.0573181	P	Os01g0913000,Os03g0371300,Os03g0371350,Os03g0851200,Os04g0448900,Os06g0101600
GO:0006950	response to stress	31	186	3723	30448	1.36306	0.0378147	0.104666	P	Os01g0126200,Os01g0639900,Os01g0764500,Os01g0837000,Os01g0893400,Os01g0928000,Os01g0940100,Os02g0131100,Os02g0132500,Os02g0197200,Os02g0707900,Os02g0750200,Os03g0169100,Os03g0196600,Os03g0844900,Os04g0448900,Os04g0585200,Os04g0659100,Os04g0672100,Os05g0500500,Os05g0524100,Os06g0179700,Os07g0100300,Os07g0240600,Os07g0628500,Os08g0159500,Os08g0162800,Os08g0446200,Os09g0526700,Os09g0532700,Os09g0541…
GO:0019761	glucosinolate biosynthetic process	3	186	59	30448	8.32367	0.0480176	0.125626	P	Os03g0851200,Os04g0459900,Os04g0607000
GO:0006096	glycolytic process	4	186	166	30448	3.94455	0.0737187	0.184297	P	Os01g0940100,Os04g0119400,Os04g0659100,Os06g0608700
GO:0006139	nucleobase-containing compound metabolic process	28	186	3614	30448	1.26828	0.0982409	0.230717	P	Os01g0893400,Os01g0928000,Os02g0132500,Os02g0157700,Os02g0557800,Os02g0628600,Os03g0585600,Os03g0782500,Os04g0672100,Os05g0488600,Os05g0501200,Os05g0579600,Os06g0105350,Os06g0108900,Os06g0597400,Os06g0703900,Os07g0176200,Os07g0464600,Os07g0513000,Os07g0628500,Os08g0179400,Os08g0288200,Os09g0434500,Os09g0481200,Os09g0549450,Os10g0556200,Os12g0139400,Os12g0581900
GO:0042742	defense response to bacterium	4	186	201	30448	3.25769	0.112996	0.257563	P	Os02g0750200,Os03g0169100,Os03g0844900,Os08g0446200
GO:0006857	oligopeptide transport	3	186	101	30448	4.86234	0.118252	0.265638	P	Os03g0751100,Os05g0410900,Os10g0579800
GO:0006811	ion transport	4	186	209	30448	3.13299	0.122902	0.268308	P	Os01g0770700,Os02g0750200,Os04g0585200,Os07g0513000
GO:0009555	pollen development	3	186	108	30448	4.54719	0.131594	0.283292	P	Os01g0893400,Os05g0548900,Os09g0526700
GO:0009987	cellular process	50	186	7318	30448	1.11847	0.136764	0.2899	P	Os01g0164600,Os01g0602800,Os01g0639900,Os01g0682500,Os01g0770700,Os01g0928000,Os01g0940100,Os02g0129900,Os02g0475400,Os02g0628600,Os02g0745100,Os02g0750200,Os03g0195450,Os03g0351200,Os03g0356414,Os03g0431200,Os03g0735000,Os03g0782500,Os03g0851200,Os04g0321800,Os04g0412500,Os04g0448900,Os04g0585200,Os04g0603000,Os04g0623800,Os04g0659100,Os04g0671300,Os05g0374200,Os05g0501400,Os05g0548900,Os06g0105…
GO:0005975	carbohydrate metabolic process	11	186	1163	30448	1.54831	0.138404	0.2899	P	Os01g0940100,Os03g0169100,Os03g0735000,Os04g0119400,Os04g0412300,Os04g0603000,Os06g0607000,Os06g0608700,Os06g0687600,Os07g0575500,Os09g0526700
GO:0009605	response to external stimulus	3	186	118	30448	4.16184	0.151204	0.308377	P	Os03g0782500,Os06g0205600,Os10g0181600
GO:0008150	biological_process	54	186	8141	30448	1.08583	0.175012	0.339606	P	Os01g0154600,Os01g0164600,Os01g0588900,Os01g0639900,Os01g0678100,Os01g0730800,Os01g0761000,Os01g0850000,Os01g0866600,Os01g0893400,Os01g0950866,Os02g0131100,Os02g0132500,Os02g0326700,Os02g0448400,Os02g0533000,Os02g0557800,Os02g0595200,Os02g0731600,Os02g0744650,Os03g0109700,Os03g0110900,Os03g0149300,Os03g0270700,Os03g0705800,Os03g0796600,Os03g0806700,Os03g0808300,Os04g0465432,Os04g0499200,Os04g0605…
GO:0080167	response to karrikin	3	186	131	30448	3.74883	0.177472	0.339606	P	Os01g0126200,Os06g0179200,Os06g0205600
GO:0044237	cellular metabolic process	3	186	131	30448	3.74883	0.177472	0.339606	P	Os03g0351200,Os08g0553800,Os09g0526700
GO:0032259	methylation	4	186	287	30448	2.28152	0.232432	0.43406	P	Os03g0110900,Os05g0548900,Os08g0411200,Os10g0181600
GO:0006810	transport	19	186	2596	30448	1.1981	0.242566	0.44564	P	Os01g0770700,Os02g0129900,Os02g0448400,Os02g0475400,Os02g0745100,Os02g0750200,Os03g0195450,Os03g0751100,Os03g0851200,Os04g0585200,Os05g0410900,Os06g0101600,Os06g0205600,Os07g0464600,Os07g0513000,Os07g0662800,Os08g0162800,Os10g0579800,Os12g0168700
GO:0007154	cell communication	4	186	304	30448	2.15393	0.25838	0.460381	P	Os01g0126200,Os03g0196600,Os07g0100300,Os07g0628500
GO:0009991	response to extracellular stimulus	4	186	305	30448	2.14687	0.259919	0.460381	P	Os01g0126200,Os03g0196600,Os07g0100300,Os07g0628500
GO:0030154	cell differentiation	6	186	597	30448	1.64522	0.264348	0.460381	P	Os01g0770700,Os03g0351200,Os06g0105350,Os06g0597400,Os08g0159500,Os10g0181600
GO:0009607	response to biotic stimulus	9	186	1095	30448	1.34547	0.29996	0.506193	P	Os01g0638600,Os01g0639900,Os02g0197200,Os02g0744650,Os02g0750200,Os03g0169100,Os06g0179700,Os07g0240600,Os08g0159500
GO:0055085	transmembrane transport	5	186	507	30448	1.61439	0.337057	0.538596	P	Os03g0195450,Os03g0751100,Os06g0179200,Os06g0205600,Os07g0464600
GO:0016310	phosphorylation	9	186	1174	30448	1.25493	0.367646	0.575607	P	Os01g0682500,Os01g0940100,Os05g0501400,Os06g0687600,Os08g0288200,Os08g0428900,Os08g0446200,Os09g0294000,Os09g0402300
GO:0009651	response to salt stress	4	186	380	30448	1.72315	0.376824	0.584078	P	Os01g0837000,Os04g0457000,Os04g0659100,Os06g0133800
GO:0046686	response to cadmium ion	4	186	387	30448	1.69198	0.387672	0.594943	P	Os03g0196600,Os04g0623800,Os04g0659100,Os06g0133800
GO:0019725	cellular homeostasis	3	186	242	30448	2.02933	0.408869	0.615288	P	Os03g0751100,Os04g0585200,Os10g0209700
GO:0007165	signal transduction	11	186	1560	30448	1.15429	0.413121	0.615708	P	Os02g0557800,Os03g0782500,Os04g0448900,Os04g0477000,Os04g0534200,Os04g0585200,Os04g0672100,Os05g0501400,Os08g0446200,Os12g0139400,Os12g0583500
GO:0007275	multicellular organismal development	11	186	1590	30448	1.13251	0.436426	0.63817	P	Os01g0126200,Os01g0770700,Os01g0893400,Os02g0628600,Os03g0356414,Os05g0374200,Os06g0105350,Os06g0597400,Os06g0655100,Os07g0176200,Os10g0181600
GO:0006412	translation	7	186	923	30448	1.24149	0.44237	0.640816	P	Os01g0639900,Os02g0132500,Os02g0157700,Os06g0101600,Os06g0597400,Os08g0159500,Os09g0294000
GO:0050826	response to freezing	9	186	1335	30448	1.10359	0.507214	0.714711	P	Os01g0588900,Os02g0132500,Os03g0585600,Os03g0705800,Os05g0201700,Os05g0501200,Os08g0162800,Os08g0288200,Os09g0344800
GO:0009056	catabolic process	9	186	1452	30448	1.01466	0.602573	0.805162	P	Os02g0157700,Os03g0356414,Os04g0119400,Os04g0671300,Os05g0374200,Os06g0608700,Os06g0611900,Os07g0464600,Os11g0605500
GO:0042309	homoiothermy	8	186	1295	30448	1.01127	0.622095	0.810292	P	Os01g0588900,Os02g0132500,Os03g0585600,Os03g0705800,Os05g0201700,Os05g0501200,Os08g0288200,Os09g0344800
GO:0009719	response to endogenous stimulus	9	186	1486	30448	0.991447	0.628541	0.810395	P	Os01g0893400,Os02g0557800,Os02g0628600,Os04g0585200,Os04g0603000,Os08g0446200,Os11g0147800,Os12g0139400,Os12g0145100
GO:0006355	regulation of transcription, DNA-templated	9	186	1636	30448	0.900544	0.73132	0.89964	P	Os01g0893400,Os02g0132500,Os02g0557800,Os02g0628600,Os03g0585600,Os06g0105350,Os06g0108900,Os09g0434500,Os10g0556200
GO:0009653	anatomical structure morphogenesis	5	186	886	30448	0.923809	0.754078	0.913142	P	Os06g0105350,Os06g0597400,Os07g0176200,Os10g0181600,Os10g0397400
GO:0009908	flower development	3	186	493	30448	0.99614	0.778695	0.914111	P	Os06g0108900,Os12g0232300,Os12g0583500
GO:0016049	cell growth	3	186	494	30448	0.994123	0.779649	0.914111	P	Os06g0105350,Os10g0181600,Os10g0397400
GO:0019538	protein metabolic process	6	186	1155	30448	0.850384	0.798815	0.924003	P	Os01g0332800,Os03g0244000,Os03g0356414,Os04g0459900,Os08g0428900,Os09g0402300
GO:0006508	proteolysis	5	186	1021	30448	0.80166	0.842782	0.95837	P	Os01g0332800,Os02g0326700,Os03g0267800,Os04g0459900,Os05g0488600
GO:0006464	cellular protein modification process	14	186	2920	30448	0.784858	0.868468	0.971603	P	Os01g0602800,Os01g0928000,Os03g0356414,Os04g0321800,Os04g0534200,Os04g0560600,Os04g0672100,Os05g0374200,Os05g0501400,Os06g0681400,Os07g0188233,Os07g0188266,Os07g0686500,Os08g0446200,Os08g0557400
GO:0006952	defense response	3	186	633	30448	0.775824	0.881573	0.971603	P	Os01g0770700,Os02g0197200,Os08g0159500
GO:0000003	reproduction	4	186	878	30448	0.745781	0.883845	0.971603	P	Os01g0770700,Os03g0169100,Os06g0597400,Os10g0556200
GO:0006351	transcription, DNA-templated	3	186	667	30448	0.736277	0.898817	0.974242	P	Os02g0628600,Os06g0105350,Os09g0434500
GO:0006468	protein phosphorylation	6	186	1451	30448	0.676908	0.924056	0.976502	P	Os01g0602800,Os04g0534200,Os04g0560600,Os04g0672100,Os05g0501400,Os08g0446200
GO:0009791	post-embryonic development	4	186	1120	30448	0.584639	0.957996	0.989987	P	Os01g0928000,Os03g0169100,Os06g0597400,Os10g0181600
GO:0016043	cellular component organization	4	186	1455	30448	0.450031	0.990929	0.990929	P	Os02g0117100,Os06g0105350,Os10g0181600,Os10g0397400
GO:0009941	chloroplast envelope	28	186	456	30448	10.0517	6.08e-19	4.71e-17	C	Os01g0682500,Os01g0730800,Os02g0129900,Os02g0475400,Os02g0533000,Os02g0750200,Os03g0169100,Os03g0351200,Os03g0565200,Os03g0592500,Os03g0735000,Os03g0851200,Os04g0119400,Os04g0448900,Os04g0457000,Os04g0607000,Os04g0623800,Os04g0659100,Os06g0133800,Os07g0100300,Os07g0464600,Os07g0513000,Os08g0162600,Os08g0288200,Os08g0440900,Os09g0481200,Os10g0548000,Os12g0168700
GO:0009536	plastid	86	186	6086	30448	2.3132	8.96e-17	4.63e-15	C	Os01g0164600,Os01g0588900,Os01g0639900,Os01g0678100,Os01g0682500,Os01g0730800,Os01g0761000,Os01g0764500,Os01g0893400,Os01g0913000,Os01g0940100,Os01g0949300,Os02g0117100,Os02g0129900,Os02g0131100,Os02g0132500,Os02g0157700,Os02g0475400,Os02g0533000,Os02g0704000,Os02g0731600,Os02g0750200,Os03g0109700,Os03g0110900,Os03g0169100,Os03g0196600,Os03g0244000,Os03g0267800,Os03g0351200,Os03g0371300,Os03g0371…
GO:0009579	thylakoid	25	186	597	30448	6.85506	2.11e-13	8.16e-12	C	Os01g0639900,Os01g0761000,Os02g0731600,Os02g0750200,Os03g0169100,Os03g0244000,Os03g0592500,Os03g0857400,Os04g0448900,Os04g0457000,Os04g0459900,Os04g0659100,Os06g0101600,Os06g0264800,Os07g0148900,Os07g0188233,Os07g0188266,Os07g0513000,Os07g0562700,Os08g0162600,Os08g0288200,Os08g0512500,Os09g0346500,Os09g0481200,Os09g0503100,Os12g0189400
GO:0009535	chloroplast thylakoid membrane	19	186	292	30448	10.6516	3.02e-13	8.69e-12	C	Os01g0761000,Os02g0750200,Os03g0169100,Os03g0244000,Os03g0592500,Os03g0857400,Os04g0448900,Os04g0457000,Os04g0659100,Os06g0101600,Os07g0148900,Os07g0513000,Os07g0562700,Os08g0162600,Os08g0288200,Os08g0512500,Os09g0481200,Os09g0503100,Os12g0189400
GO:0009534	chloroplast thylakoid	14	186	110	30448	20.8344	3.36e-13	8.69e-12	C	Os02g0750200,Os03g0244000,Os03g0351200,Os04g0457000,Os04g0459900,Os04g0607000,Os04g0623800,Os07g0148900,Os07g0562700,Os08g0162600,Os08g0288200,Os08g0553800,Os09g0481200,Os12g0189400
GO:0009570	chloroplast stroma	20	186	481	30448	6.80661	1.04e-10	1.79e-09	C	Os01g0164600,Os01g0682500,Os01g0913000,Os02g0117100,Os03g0109700,Os03g0169100,Os03g0244000,Os03g0565200,Os03g0735000,Os03g0844900,Os03g0851200,Os04g0119400,Os04g0623800,Os04g0659100,Os06g0101600,Os06g0133800,Os07g0152900,Os08g0557400,Os09g0294000,Os09g0541700
GO:0016020	membrane	61	186	6058	30448	1.64834	8.53e-06	7.34e-05	C	Os01g0126200,Os01g0639900,Os01g0678100,Os01g0730800,Os01g0761000,Os01g0770700,Os01g0837000,Os01g0940100,Os02g0197200,Os02g0326700,Os02g0448400,Os02g0475400,Os02g0533000,Os02g0731600,Os02g0744650,Os02g0745100,Os02g0750200,Os03g0149300,Os03g0169100,Os03g0195450,Os03g0232800,Os03g0244000,Os03g0351200,Os03g0592500,Os03g0751100,Os03g0857400,Os04g0448900,Os04g0457000,Os04g0534200,Os04g0585200,Os04g0603…
GO:0009522	photosystem I	4	186	21	30448	31.1807	0.000343749	0.00213124	C	Os03g0592500,Os07g0148900,Os09g0481200,Os12g0189400
GO:0010287	plastoglobule	5	186	59	30448	13.8728	0.000479027	0.00274997	C	Os02g0704000,Os02g0750200,Os03g0592500,Os04g0457000,Os08g0411200
GO:0009543	chloroplast thylakoid lumen	4	186	44	30448	14.8817	0.00250002	0.0110715	C	Os04g0459900,Os06g0101600,Os08g0512500,Os12g0189400
GO:0031977	thylakoid lumen	3	186	51	30448	9.62935	0.037242	0.104666	C	Os04g0459900,Os06g0101600,Os08g0512500
GO:0005886	plasma membrane	29	186	3811	30448	1.24568	0.108334	0.250623	C	Os01g0602800,Os01g0770700,Os01g0837000,Os02g0131100,Os02g0197200,Os02g0448400,Os02g0707900,Os02g0745100,Os03g0270700,Os03g0592500,Os04g0321800,Os04g0412300,Os04g0534200,Os04g0560600,Os04g0603000,Os05g0501400,Os06g0205600,Os07g0464600,Os07g0575500,Os07g0686500,Os08g0162800,Os08g0446200,Os08g0547900,Os09g0503100,Os09g0526700,Os10g0209700,Os10g0397400,Os11g0147800,Os12g0145100
GO:0016021	integral component of membrane	19	186	2313	30448	1.3447	0.121928	0.268308	C	Os01g0730800,Os01g0770700,Os01g0940100,Os02g0197200,Os02g0326700,Os02g0475400,Os02g0744650,Os02g0745100,Os03g0195450,Os03g0232800,Os03g0592500,Os04g0534200,Os04g0585200,Os04g0672100,Os06g0179200,Os07g0464600,Os08g0446200,Os09g0344800,Os10g0397400
GO:0005777	peroxisome	4	186	235	30448	2.78636	0.1571	0.31624	C	Os01g0730800,Os04g0671300,Os07g0152900,Os11g0605500
GO:0005634	nucleus	29	186	4038	30448	1.17565	0.175335	0.339606	C	Os01g0588900,Os01g0893400,Os01g0928000,Os02g0132500,Os02g0557800,Os02g0628600,Os03g0196600,Os03g0356414,Os03g0782500,Os03g0844900,Os04g0321800,Os04g0412300,Os04g0560600,Os05g0488600,Os05g0501200,Os05g0501400,Os06g0108900,Os06g0179200,Os06g0205600,Os06g0681400,Os06g0703900,Os07g0152900,Os07g0176200,Os07g0628500,Os08g0159500,Os08g0179400,Os09g0434500,Os10g0556200,Os12g0139400
GO:0005829	cytosol	17	186	2383	30448	1.16781	0.301826	0.506193	C	Os01g0588900,Os01g0638600,Os01g0639900,Os01g0913000,Os02g0555600,Os02g0793700,Os03g0196600,Os04g0603000,Os04g0623800,Os04g0659100,Os05g0501400,Os06g0108900,Os06g0206000,Os07g0152900,Os08g0162800,Os09g0526700,Os10g0181600
GO:0022626	cytosolic ribosome	3	186	191	30448	2.57119	0.303716	0.506193	C	Os04g0623800,Os04g0659100,Os07g0152900
GO:0048046	apoplast	4	186	340	30448	1.92587	0.314353	0.518348	C	Os03g0169100,Os04g0623800,Os04g0659100,Os07g0152900
GO:0005737	cytoplasm	13	186	1800	30448	1.18227	0.34623	0.547609	C	Os01g0588900,Os01g0639900,Os03g0196600,Os03g0431200,Os04g0412300,Os04g0560600,Os04g0623800,Os05g0500500,Os06g0597400,Os06g0611900,Os06g0681400,Os09g0294000,Os10g0181600
GO:0005576	extracellular region	7	186	883	30448	1.29773	0.4016	0.610274	C	Os01g0639900,Os03g0169100,Os04g0623800,Os04g0659100,Os05g0374200,Os06g0611900,Os07g0152900
GO:0005773	vacuole	9	186	1403	30448	1.0501	0.56366	0.773161	C	Os01g0223500,Os02g0448400,Os03g0232800,Os03g0592500,Os05g0374200,Os05g0501400,Os07g0152900,Os09g0503100,Os10g0397400
GO:0005840	ribosome	5	186	699	30448	1.17095	0.5755	0.782477	C	Os01g0639900,Os04g0623800,Os04g0659100,Os07g0152900,Os08g0159500
GO:0005739	mitochondrion	25	186	4621	30448	0.885625	0.74061	0.903895	C	Os01g0940100,Os02g0129900,Os02g0750200,Os03g0109700,Os03g0196600,Os03g0232800,Os03g0270700,Os03g0431200,Os04g0321800,Os04g0412500,Os04g0499200,Os04g0623800,Os04g0659100,Os05g0500500,Os05g0579600,Os06g0105350,Os06g0179200,Os06g0611900,Os06g0655100,Os06g0681400,Os08g0411200,Os08g0547900,Os09g0434500,Os09g0532700,Os10g0556200
GO:0005575	cellular_component	27	186	5319	30448	0.830959	0.847075	0.95837	C	Os01g0154600,Os01g0557100,Os01g0602800,Os01g0850000,Os01g0866600,Os02g0168000,Os02g0595200,Os02g0707900,Os03g0751100,Os03g0808300,Os04g0477000,Os05g0131100,Os05g0201700,Os05g0500500,Os05g0501400,Os06g0108900,Os07g0152900,Os07g0578200,Os07g0686500,Os08g0249900,Os08g0428900,Os08g0446200,Os09g0402300,Os10g0556200,Os10g0559200,Os12g0232300,Os12g0529900
GO:0005618	cell wall	4	186	1137	30448	0.575898	0.961018	0.989987	C	Os01g0126200,Os04g0531750,Os04g0603000,Os08g0547900
GO:0005622	intracellular	7	186	1893	30448	0.605331	0.964439	0.989987	C	Os01g0639900,Os03g0592500,Os06g0681400,Os07g0562700,Os08g0159500,Os09g0346500,Os12g0581900
GO:0005623	cell	9	186	2702	30448	0.545259	0.989694	0.990929	C	Os01g0332800,Os03g0149300,Os03g0371300,Os03g0371350,Os04g0672100,Os07g0240600,Os08g0159500,Os08g0547900,Os09g0344800,Os12g0583500
GO:0016023	cytoplasmic membrane-bounded vesicle	17	186	4509	30448	0.617184	0.990453	0.990929	C	Os01g0126200,Os01g0154600,Os01g0223500,Os01g0332800,Os01g0678100,Os02g0168000,Os02g0448400,Os03g0371300,Os03g0371350,Os03g0751100,Os04g0412500,Os04g0534200,Os05g0501400,Os06g0205600,Os07g0575500,Os08g0547900,Os09g0344800,Os09g0434500
GO:0003824	catalytic activity	49	186	4383	30448	1.83008	7.37e-06	6.72e-05	F	Os01g0126200,Os01g0164600,Os01g0557100,Os01g0588900,Os01g0639900,Os02g0117100,Os03g0169100,Os03g0244000,Os03g0351200,Os03g0356414,Os03g0371300,Os03g0371350,Os03g0565200,Os03g0735000,Os03g0851200,Os04g0119400,Os04g0321800,Os04g0412300,Os04g0412500,Os04g0448900,Os04g0459900,Os04g0531750,Os04g0603000,Os04g0659100,Os04g0671300,Os04g0672100,Os05g0374200,Os06g0133800,Os06g0179700,Os06g0607000,Os06g0608…
GO:0016168	chlorophyll binding	4	186	19	30448	34.4629	0.000263765	0.00170348	F	Os03g0592500,Os04g0457000,Os07g0148900,Os09g0481200
GO:0016491	oxidoreductase activity	18	186	1438	30448	2.04908	0.00440988	0.0177405	F	Os01g0126200,Os03g0351200,Os04g0119400,Os04g0448900,Os04g0531750,Os04g0671300,Os05g0374200,Os06g0655100,Os07g0152900,Os08g0249900,Os08g0440900,Os08g0547900,Os09g0294000,Os09g0503100,Os09g0526700,Os10g0397400,Os10g0548000,Os11g0605500
GO:0004871	signal transducer activity	8	186	349	30448	3.75241	0.00463379	0.0177405	F	Os02g0557800,Os04g0477000,Os04g0585200,Os04g0672100,Os05g0501400,Os08g0446200,Os12g0139400,Os12g0583500
GO:0005488	binding	38	186	4287	30448	1.45103	0.00783132	0.0275876	F	Os01g0126200,Os01g0639900,Os01g0950866,Os02g0168000,Os02g0555600,Os02g0793700,Os03g0267800,Os03g0351200,Os03g0356414,Os03g0371300,Os03g0371350,Os03g0592500,Os04g0412300,Os04g0412500,Os04g0448900,Os04g0457000,Os04g0531750,Os04g0560600,Os04g0672100,Os06g0101600,Os06g0206000,Os06g0607000,Os06g0655100,Os07g0188233,Os07g0188266,Os08g0162600,Os08g0162800,Os08g0249900,Os08g0446200,Os08g0512500,Os08g0547…
GO:0046983	protein dimerization activity	9	186	518	30448	2.84419	0.0113153	0.0381277	F	Os01g0928000,Os02g0132500,Os02g0628600,Os03g0782500,Os05g0501200,Os07g0628500,Os08g0179400,Os09g0526700,Os10g0556200
GO:0016597	amino acid binding	3	186	40	30448	12.2774	0.024239	0.0708876	F	Os02g0555600,Os06g0655100,Os09g0294000
GO:0009055	electron carrier activity	11	186	860	30448	2.09382	0.0291048	0.0835417	F	Os01g0913000,Os03g0371300,Os03g0371350,Os03g0851200,Os04g0448900,Os04g0671300,Os05g0374200,Os06g0101600,Os07g0152900,Os08g0162600,Os08g0547900,Os11g0605500
GO:0005516	calmodulin binding	4	186	134	30448	4.88654	0.0445364	0.121048	F	Os01g0893400,Os02g0197200,Os10g0397400,Os12g0189400
GO:0003700	sequence-specific DNA binding transcription factor activity	18	186	1877	30448	1.56984	0.0452953	0.121048	F	Os01g0928000,Os02g0132500,Os02g0628600,Os03g0585600,Os03g0782500,Os05g0488600,Os05g0501200,Os05g0579600,Os06g0105350,Os06g0108900,Os06g0703900,Os07g0176200,Os07g0628500,Os08g0179400,Os09g0434500,Os09g0549450,Os10g0556200,Os12g0581900
GO:0050662	coenzyme binding	4	186	139	30448	4.71076	0.0486293	0.125626	F	Os03g0351200,Os03g0585600,Os08g0553800,Os09g0526700
GO:0005215	transporter activity	15	186	1574	30448	1.56003	0.0736476	0.184297	F	Os01g0770700,Os02g0448400,Os02g0475400,Os02g0745100,Os02g0750200,Os03g0195450,Os03g0751100,Os03g0851200,Os04g0585200,Os05g0410900,Os06g0205600,Os07g0464600,Os07g0662800,Os10g0579800,Os12g0168700
GO:0050660	flavin adenine dinucleotide binding	4	186	179	30448	3.65808	0.0874818	0.21187	F	Os04g0671300,Os05g0374200,Os10g0397400,Os11g0605500
GO:0016853	isomerase activity	4	186	179	30448	3.65808	0.0874818	0.21187	F	Os03g0169100,Os04g0603000,Os07g0188233,Os07g0188266,Os09g0526700
GO:0016740	transferase activity	20	186	2380	30448	1.37562	0.0953674	0.227415	F	Os01g0638600,Os01g0940100,Os02g0744650,Os03g0110900,Os03g0196600,Os03g0232800,Os03g0431200,Os03g0735000,Os04g0465500,Os04g0623800,Os05g0501400,Os05g0548900,Os06g0133800,Os07g0100300,Os07g0240600,Os07g0575500,Os08g0288200,Os08g0411200,Os09g0294000,Os10g0181600
GO:0004721	phosphoprotein phosphatase activity	3	186	118	30448	4.16184	0.151204	0.308377	F	Os01g0164600,Os04g0321800,Os06g0179700
GO:0000287	magnesium ion binding	4	186	261	30448	2.5088	0.193831	0.366389	F	Os01g0164600,Os03g0592500,Os04g0321800,Os06g0179700
GO:0030145	manganese ion binding	3	186	163	30448	3.01286	0.244383	0.44564	F	Os01g0164600,Os04g0321800,Os06g0179700
GO:0008168	methyltransferase activity	4	186	306	30448	2.13986	0.26146	0.460381	F	Os03g0110900,Os05g0548900,Os08g0411200,Os10g0181600
GO:0043169	cation binding	3	186	189	30448	2.5984	0.299491	0.506193	F	Os04g0412300,Os06g0607000,Os07g0575500
GO:0016829	lyase activity	3	186	202	30448	2.43117	0.326862	0.533301	F	Os01g0639900,Os06g0608700,Os09g0532700
GO:0003674	molecular_function	38	186	5946	30448	1.04618	0.333285	0.538116	F	Os01g0154600,Os01g0588900,Os01g0730800,Os01g0761000,Os01g0850000,Os02g0117100,Os02g0131100,Os02g0448400,Os02g0533000,Os02g0595200,Os02g0707900,Os02g0731600,Os03g0109700,Os03g0110900,Os03g0149300,Os03g0270700,Os03g0371300,Os03g0371350,Os03g0705800,Os03g0796600,Os03g0857400,Os05g0131100,Os05g0201700,Os05g0500500,Os05g0524100,Os06g0101600,Os06g0179200,Os06g0264800,Os06g0687600,Os07g0148900,Os07g0578…
GO:0046872	metal ion binding	15	186	2266	30448	1.08362	0.435601	0.63817	F	Os01g0164600,Os01g0974200,Os03g0169100,Os03g0267800,Os03g0356414,Os03g0592500,Os03g0851200,Os04g0321800,Os04g0412500,Os06g0101600,Os06g0179700,Os07g0562700,Os08g0162600,Os08g0547900,Os12g0581900
GO:0016301	kinase activity	14	186	2152	30448	1.06496	0.473323	0.679307	F	Os01g0602800,Os01g0682500,Os01g0940100,Os03g0585600,Os04g0534200,Os04g0560600,Os04g0672100,Os05g0501400,Os06g0687600,Os08g0288200,Os08g0428900,Os08g0446200,Os09g0294000,Os09g0402300
GO:0005507	copper ion binding	3	186	283	30448	1.73532	0.487624	0.693411	F	Os01g0126200,Os01g0974200,Os06g0101600
GO:0004553	hydrolase activity, hydrolyzing O-glycosyl compounds	3	186	307	30448	1.59966	0.530616	0.74095	F	Os04g0412300,Os06g0607000,Os07g0575500
GO:0016787	hydrolase activity	19	186	3131	30448	0.993382	0.542364	0.750593	F	Os01g0164600,Os01g0223500,Os01g0332800,Os01g0557100,Os01g0588900,Os02g0129900,Os02g0157700,Os02g0326700,Os03g0565200,Os04g0321800,Os04g0412300,Os04g0459900,Os06g0179700,Os06g0206000,Os06g0607000,Os07g0464600,Os07g0558300,Os07g0575500,Os08g0557400
GO:0020037	heme binding	4	186	530	30448	1.23546	0.592025	0.797947	F	Os01g0928000,Os02g0793700,Os03g0371300,Os03g0371350,Os08g0547900
GO:0003682	chromatin binding	3	186	359	30448	1.36796	0.615088	0.810292	F	Os05g0488600,Os06g0480500,Os06g0703900
GO:0050825	ice binding	8	186	1295	30448	1.01127	0.622095	0.810292	F	Os01g0588900,Os02g0132500,Os03g0585600,Os03g0705800,Os05g0201700,Os05g0501200,Os08g0288200,Os09g0344800
GO:0004872	receptor activity	4	186	563	30448	1.16305	0.632631	0.810395	F	Os04g0585200,Os04g0672100,Os05g0501400,Os08g0446200
GO:0004497	monooxygenase activity	3	186	375	30448	1.30959	0.638639	0.811385	F	Os03g0371300,Os03g0371350,Os04g0448900,Os08g0547900
GO:0003677	DNA binding	17	186	3017	30448	0.9224	0.674339	0.849777	F	Os01g0764500,Os01g0928000,Os02g0132500,Os02g0628600,Os03g0110900,Os03g0585600,Os03g0782500,Os03g0808300,Os05g0488600,Os05g0501200,Os06g0108900,Os06g0480500,Os06g0703900,Os07g0628500,Os08g0159500,Os09g0434500,Os10g0556200
GO:0005515	protein binding	31	186	5575	30448	0.910254	0.691153	0.863941	F	Os01g0639900,Os01g0770700,Os01g0893400,Os02g0132500,Os02g0197200,Os02g0557800,Os02g0704000,Os03g0110900,Os03g0169100,Os03g0356414,Os03g0782500,Os04g0459900,Os04g0477000,Os04g0534200,Os04g0605300,Os04g0659100,Os04g0672100,Os05g0501400,Os06g0105350,Os06g0108900,Os06g0608700,Os06g0611900,Os08g0162600,Os08g0428900,Os08g0446200,Os09g0402300,Os09g0526700,Os10g0397400,Os12g0139400,Os12g0189400,Os12g0583…
GO:0016757	transferase activity, transferring glycosyl groups	3	186	433	30448	1.13417	0.714603	0.886108	F	Os01g0638600,Os02g0744650,Os07g0240600
GO:0005509	calcium ion binding	3	186	478	30448	1.0274	0.76396	0.914111	F	Os01g0949300,Os04g0560600,Os08g0512500
GO:0005198	structural molecule activity	4	186	706	30448	0.927473	0.775528	0.914111	F	Os01g0126200,Os02g0704000,Os04g0607000,Os07g0562700
GO:0005506	iron ion binding	4	186	717	30448	0.913244	0.784366	0.914111	F	Os03g0371300,Os03g0371350,Os08g0162600,Os08g0249900,Os08g0547900
GO:0008270	zinc ion binding	10	186	1973	30448	0.829696	0.808264	0.928007	F	Os01g0639900,Os01g0893400,Os03g0196600,Os03g0267800,Os03g0356414,Os03g0585600,Os04g0412500,Os06g0206000,Os09g0503100,Os12g0581900
GO:0004713	protein tyrosine kinase activity	6	186	1314	30448	0.747484	0.87851	0.971603	F	Os01g0602800,Os04g0534200,Os04g0560600,Os04g0672100,Os05g0501400,Os08g0446200
GO:0005524	ATP binding	15	186	3219	30448	0.76281	0.896094	0.974242	F	Os01g0602800,Os01g0682500,Os01g0940100,Os03g0585600,Os04g0534200,Os04g0560600,Os04g0659100,Os04g0672100,Os05g0501400,Os07g0464600,Os08g0288200,Os08g0428900,Os08g0446200,Os09g0294000,Os09g0402300
GO:0004672	protein kinase activity	6	186	1419	30448	0.692173	0.91502	0.976502	F	Os01g0602800,Os04g0534200,Os04g0560600,Os04g0672100,Os05g0501400,Os08g0446200
GO:0016772	transferase activity, transferring phosphorus-containing groups	6	186	1452	30448	0.676442	0.924324	0.976502	F	Os01g0602800,Os04g0534200,Os04g0560600,Os04g0672100,Os05g0501400,Os08g0446200
GO:0000166	nucleotide binding	18	186	3959	30448	0.744274	0.926102	0.976502	F	Os01g0940100,Os02g0157700,Os03g0351200,Os04g0534200,Os04g0560600,Os04g0659100,Os04g0672100,Os05g0501400,Os06g0611900,Os06g0655100,Os07g0464600,Os08g0288200,Os08g0428900,Os08g0446200,Os09g0294000,Os09g0402300,Os09g0526700,Os10g0548000
GO:0004674	protein serine/threonine kinase activity	5	186	1389	30448	0.589269	0.960793	0.989987	F	Os01g0602800,Os04g0560600,Os04g0672100,Os05g0501400,Os08g0446200
GO:0003723	RNA binding	3	186	1007	30448	0.487683	0.980729	0.990929	F	Os02g0628600,Os03g0844900,Os06g0597400
Notes: a designates reference gene lists of Oryza staiva Japonica group; b designates fold enrichment; c represents false discovery rate correction.

## Sheet: Table S5-3
Table S5-3 GO enrichment result of module grey60
Term	Description	QueryHIts	QueryTotal	PopHits	PopTotala	RichFactorb	Pvalue	Qvaluec	Type	Genes
GO:0009834	secondary cell wall biogenesis	3	37	17	30448	145.221	0.000206511	0.00432923	P	Os06g0131700,Os07g0604400,Os11g0708100
GO:0005507	copper ion binding	5	37	283	30448	14.5392	0.00029394	0.00432923	F	Os01g0265100,Os01g0842500,Os03g0273200,Os06g0218600,Os11g0708100
GO:0046274	lignin catabolic process	3	37	23	30448	107.337	0.000360769	0.00432923	P	Os01g0842500,Os03g0273200,Os11g0708100
GO:0016068	type I hypersensitivity	4	37	212	30448	15.5268	0.00179611	0.0161649	P	Os04g0116900,Os04g0619800,Os05g0543600,Os06g0218600
GO:0048046	apoplast	4	37	340	30448	9.6814	0.00664722	0.0462313	C	Os01g0842500,Os03g0273200,Os08g0189200,Os11g0708100
GO:0003682	chromatin binding	4	37	359	30448	9.16901	0.00770521	0.0462313	F	Os01g0702700,Os02g0732600,Os04g0508500,Os05g0543600
GO:0050825	ice binding	6	37	1295	30448	3.81275	0.0143451	0.064553	F	Os01g0159200,Os02g0732600,Os04g0611300,Os04g0619800,Os05g0543600,Os12g0182500
GO:0042309	homoiothermy	6	37	1295	30448	3.81275	0.0143451	0.064553	P	Os01g0159200,Os02g0732600,Os04g0611300,Os04g0619800,Os05g0543600,Os12g0182500
GO:0050826	response to freezing	6	37	1335	30448	3.69851	0.0161672	0.0646688	P	Os01g0159200,Os02g0732600,Os04g0611300,Os04g0619800,Os05g0543600,Os12g0182500
GO:0009058	biosynthetic process	11	37	4709	30448	1.9223	0.0309215	0.111317	P	Os01g0265100,Os01g0702700,Os01g0842500,Os02g0732600,Os03g0200200,Os03g0273200,Os03g0433200,Os04g0508500,Os05g0543600,Os06g0131700,Os11g0708100
GO:0005576	extracellular region	4	37	883	30448	3.72783	0.0763835	0.229626	C	Os01g0842500,Os03g0273200,Os08g0189200,Os11g0708100
GO:0016491	oxidoreductase activity	5	37	1438	30448	2.86133	0.0765419	0.229626	F	Os01g0834100,Os01g0842500,Os03g0273200,Os07g0104100,Os11g0708100
GO:0046872	metal ion binding	6	37	2266	30448	2.17896	0.107514	0.276555	F	Os01g0703300,Os01g0842500,Os03g0273200,Os07g0104100,Os08g0189200,Os11g0708100
GO:0019748	secondary metabolic process	3	37	497	30448	4.96732	0.107549	0.276555	P	Os01g0842500,Os03g0273200,Os11g0708100
GO:0016023	cytoplasmic membrane-bounded vesicle	9	37	4509	30448	1.64255	0.123871	0.29729	C	Os01g0668100,Os01g0842500,Os03g0167400,Os03g0194300,Os03g0273200,Os06g0218600,Os07g0604400,Os08g0189200,Os11g0708100
GO:0009987	cellular process	12	37	7318	30448	1.34942	0.18027	0.405607	P	Os01g0159200,Os01g0190400,Os01g0668100,Os01g0842500,Os02g0549200,Os02g0732600,Os03g0273200,Os03g0301800,Os03g0433200,Os06g0131700,Os07g0604400,Os11g0708100
GO:0016020	membrane	10	37	6058	30448	1.3584	0.228329	0.453322	C	Os01g0159200,Os01g0190400,Os01g0265100,Os01g0668100,Os01g0703300,Os03g0194300,Os04g0444300,Os06g0131700,Os06g0218600,Os07g0604400
GO:0055114	oxidation-reduction process	4	37	1532	30448	2.14861	0.246404	0.453322	P	Os01g0842500,Os03g0273200,Os07g0104100,Os11g0708100
GO:0003677	DNA binding	6	37	3017	30448	1.63656	0.247654	0.453322	F	Os01g0702700,Os02g0732600,Os03g0433200,Os04g0508500,Os05g0543600,Os06g0131700
GO:0005886	plasma membrane	7	37	3811	30448	1.51153	0.251846	0.453322	C	Os01g0159200,Os01g0190400,Os01g0265100,Os01g0668100,Os02g0549200,Os03g0648300,Os07g0604400
GO:0003700	sequence-specific DNA binding transcription factor activity	4	37	1877	30448	1.75369	0.353319	0.60569	F	Os02g0732600,Os03g0433200,Os04g0508500,Os06g0131700
GO:0006139	nucleobase-containing compound metabolic process	6	37	3614	30448	1.36622	0.382889	0.626545	P	Os01g0702700,Os02g0732600,Os03g0433200,Os04g0508500,Os05g0543600,Os06g0131700
GO:0005773	vacuole	3	37	1403	30448	1.75963	0.471349	0.721427	C	Os01g0190400,Os01g0265100,Os07g0604400
GO:0005634	nucleus	6	37	4038	30448	1.22276	0.480951	0.721427	C	Os01g0190400,Os02g0732600,Os03g0433200,Os04g0444300,Os04g0508500,Os05g0543600
GO:0009536	plastid	8	37	6086	30448	1.08172	0.538424	0.775331	C	Os01g0159200,Os01g0190400,Os01g0703300,Os01g0834100,Os02g0551600,Os03g0859900,Os04g0611300,Os06g0234600
GO:0003674	molecular_function	7	37	5946	30448	0.968791	0.679945	0.903639	F	Os02g0445600,Os03g0167400,Os03g0200200,Os03g0859900,Os04g0116900,Os06g0218600,Os08g0189200
GO:0008152	metabolic process	9	37	7849	30448	0.943594	0.684973	0.903639	P	Os01g0265100,Os01g0834100,Os01g0842500,Os02g0549200,Os03g0273200,Os03g0301800,Os03g0433200,Os07g0104100,Os11g0708100
GO:0005488	binding	5	37	4287	30448	0.959784	0.727192	0.903639	F	Os01g0190400,Os01g0265100,Os01g0703300,Os06g0218600,Os08g0189200
GO:0008150	biological_process	9	37	8141	30448	0.909749	0.727932	0.903639	P	Os03g0167400,Os03g0433200,Os03g0648300,Os03g0859900,Os04g0116900,Os05g0356700,Os06g0234600,Os08g0189200,Os09g0502100
GO:0005515	protein binding	6	37	5575	30448	0.885653	0.774127	0.928953	F	Os01g0190400,Os01g0265100,Os01g0703300,Os03g0433200,Os03g0648300,Os07g0104100
GO:0005623	cell	3	37	2702	30448	0.913678	0.818573	0.929211	C	Os01g0842500,Os03g0273200,Os11g0708100
GO:0000166	nucleotide binding	4	37	3959	30448	0.831441	0.838236	0.929211	F	Os01g0190400,Os01g0265100,Os02g0549200,Os03g0301800
GO:0006464	cellular protein modification process	3	37	2920	30448	0.845465	0.851777	0.929211	P	Os01g0265100,Os02g0549200,Os03g0200200
GO:0003824	catalytic activity	4	37	4383	30448	0.75101	0.886602	0.938755	F	Os01g0842500,Os03g0273200,Os07g0104100,Os11g0708100
GO:0005739	mitochondrion	3	37	4621	30448	0.534247	0.973883	0.988054	C	Os01g0190400,Os03g0859900,Os04g0611300
GO:0005575	cellular_component	3	37	5319	30448	0.464139	0.988054	0.988054	C	Os02g0445600,Os03g0167400,Os04g0116900
Notes: a designates reference gene lists of Oryza staiva Japonica group; b designates fold enrichment; c represents false discovery rate correction.

## Sheet: Table S5-4
Table S5-4 GO enrichment result of module green
Term	Description	QueryHIts	QueryTotal	PopHits	PopTotala	RichFactorb	Pvalue	Qvaluec	Type	Genes
GO:0055114	oxidation-reduction process	11	84	1532	30448	2.60264	0.0063017	0.236314	P	Os01g0681900,Os01g0843800,Os02g0647900,Os03g0761900,Os04g0116600,Os04g0379900,Os05g0125500,Os05g0503300,Os07g0665200,Os07g0695800,Os08g0327400
GO:0009651	response to salt stress	5	84	380	30448	4.76942	0.0175772	0.263658	P	Os03g0610900,Os04g0660400,Os05g0503300,Os07g0665200,Os12g0630500
GO:0005975	carbohydrate metabolic process	8	84	1163	30448	2.49339	0.0315327	0.300222	P	Os01g0105900,Os01g0749400,Os02g0802200,Os03g0610900,Os03g0781400,Os06g0356800,Os07g0687900,Os07g0695800
GO:0006098	pentose-phosphate shunt	3	84	125	30448	8.69943	0.042794	0.312725	P	Os03g0781400,Os05g0481000,Os12g0182700
GO:0010027	thylakoid membrane organization	3	84	130	30448	8.36484	0.0458663	0.312725	P	Os01g0358300,Os05g0390100,Os12g0182700
GO:0009058	biosynthetic process	19	84	4709	30448	1.46253	0.055349	0.339923	P	Os01g0571300,Os01g0681900,Os01g0749400,Os01g0873100,Os02g0128200,Os02g0140400,Os02g0741700,Os03g0321700,Os03g0413000,Os03g0610900,Os03g0732100,Os03g0781400,Os04g0379900,Os05g0497200,Os05g0497300,Os07g0667300,Os07g0687900,Os08g0327400,Os10g0561800
GO:0009414	response to water deprivation	3	84	150	30448	7.24952	0.05892	0.339923	P	Os01g0843800,Os03g0610900,Os07g0687900
GO:0022900	electron transport chain	3	84	173	30448	6.28571	0.0752948	0.38411	P	Os01g0174900,Os01g0667900,Os01g0681900
GO:0009719	response to endogenous stimulus	8	84	1486	30448	1.95142	0.0907885	0.38411	P	Os01g0667900,Os01g0727700,Os03g0610900,Os04g0379900,Os05g0497200,Os05g0497300,Os06g0498800,Os07g0686300
GO:0008152	metabolic process	27	84	7849	30448	1.24689	0.0953346	0.38411	P	Os01g0105900,Os01g0551100,Os01g0667900,Os01g0681900,Os01g0749400,Os01g0843800,Os01g0873100,Os01g0919700,Os02g0647900,Os02g0802200,Os02g0823400,Os03g0610900,Os03g0761900,Os04g0116600,Os04g0120100,Os04g0379900,Os04g0660400,Os05g0125500,Os05g0127300,Os05g0390100,Os05g0481000,Os05g0503300,Os06g0356800,Os07g0665200,Os07g0695800,Os08g0327400,Os09g0441000
GO:0006351	transcription, DNA-templated	5	84	667	30448	2.71721	0.0957218	0.38411	P	Os01g0571300,Os02g0128200,Os05g0497200,Os05g0497300,Os10g0561800
GO:0006950	response to stress	15	84	3723	30448	1.46042	0.0973079	0.38411	P	Os01g0571300,Os01g0843800,Os02g0153200,Os03g0107700,Os03g0305400,Os03g0610900,Os04g0379900,Os04g0660400,Os04g0685300,Os05g0503300,Os06g0356800,Os07g0665200,Os07g0687900,Os12g0552400,Os12g0630500
GO:0006355	regulation of transcription, DNA-templated	8	84	1636	30448	1.7725	0.131561	0.411777	P	Os01g0571300,Os02g0128200,Os03g0321700,Os03g0732100,Os05g0127300,Os05g0497200,Os05g0497300,Os10g0561800
GO:0009607	response to biotic stimulus	6	84	1095	30448	1.98617	0.155023	0.451413	P	Os03g0610900,Os04g0379900,Os04g0685300,Os07g0665200,Os12g0231000,Os12g0630500
GO:0015979	photosynthesis	3	84	295	30448	3.6862	0.178764	0.493659	P	Os01g0358300,Os03g0781400,Os05g0390100
GO:0009628	response to abiotic stimulus	9	84	2194	30448	1.48691	0.207346	0.505353	P	Os01g0571300,Os01g0843800,Os03g0610900,Os04g0660400,Os05g0503300,Os06g0356800,Os07g0665200,Os07g0687900,Os12g0630500
GO:0006091	generation of precursor metabolites and energy	3	84	329	30448	3.30525	0.210527	0.505353	P	Os01g0358300,Os03g0781400,Os07g0695800
GO:0007165	signal transduction	7	84	1560	30448	1.6265	0.21744	0.505353	P	Os01g0667900,Os01g0750000,Os02g0153200,Os03g0610900,Os04g0379900,Os05g0497200,Os05g0497300
GO:0006139	nucleobase-containing compound metabolic process	13	84	3614	30448	1.30387	0.222355	0.505353	P	Os01g0551100,Os01g0571300,Os01g0873100,Os02g0128200,Os03g0321700,Os03g0413000,Os03g0732100,Os03g0781400,Os05g0390100,Os05g0497200,Os05g0497300,Os07g0667300,Os10g0561800
GO:0046686	response to cadmium ion	3	84	387	30448	2.80989	0.265752	0.569469	P	Os01g0681900,Os05g0503300,Os07g0695800
GO:0006629	lipid metabolic process	5	84	1033	30448	1.75448	0.27949	0.582271	P	Os02g0140400,Os02g0767200,Os03g0610900,Os04g0379900,Os08g0327400
GO:0008150	biological_process	24	84	8141	30448	1.06859	0.352743	0.665571	P	Os01g0571300,Os01g0667900,Os01g0673300,Os01g0681900,Os01g0727900,Os01g0833400,Os02g0629000,Os02g0802200,Os02g0823400,Os03g0298300,Os03g0659900,Os03g0708700,Os04g0166600,Os05g0481000,Os05g0496000,Os05g0568800,Os06g0661600,Os06g0700500,Os06g0704200,Os07g0181500,Os07g0665200,Os10g0463800,Os10g0572300,Os10g0572900
GO:0009056	catabolic process	5	84	1452	30448	1.2482	0.52177	0.788586	P	Os01g0105900,Os03g0781400,Os05g0125500,Os05g0390100,Os07g0695800
GO:0016043	cellular component organization	5	84	1455	30448	1.24562	0.523407	0.788586	P	Os01g0358300,Os02g0140400,Os03g0117100,Os05g0390100,Os12g0182700
GO:0009987	cellular process	20	84	7318	30448	0.990643	0.536336	0.788586	P	Os01g0105900,Os01g0571300,Os01g0681900,Os01g0749400,Os01g0750000,Os02g0140400,Os02g0647900,Os02g0823400,Os03g0117100,Os03g0610900,Os03g0781400,Os04g0379900,Os04g0453200,Os05g0125500,Os05g0127300,Os05g0390100,Os05g0503300,Os07g0665200,Os07g0687900,Os08g0327400
GO:0007275	multicellular organismal development	5	84	1590	30448	1.13986	0.594227	0.825315	P	Os01g0873100,Os02g0140400,Os03g0610900,Os03g0732100,Os04g0685300
GO:0006464	cellular protein modification process	7	84	2920	30448	0.86895	0.777663	0.958276	P	Os02g0153200,Os02g0741700,Os03g0610900,Os03g0732100,Os03g0761900,Os05g0127300,Os12g0182700
GO:0006810	transport	6	84	2596	30448	0.837772	0.811284	0.958276	P	Os01g0174900,Os01g0667900,Os01g0750000,Os03g0320000,Os04g0453200,Os12g0231000
GO:0016310	phosphorylation	3	84	1174	30448	0.926259	0.811972	0.958276	P	Os01g0105900,Os02g0153200,Os03g0610900
GO:0042309	homoiothermy	3	84	1295	30448	0.839713	0.853117	0.958276	P	Os05g0497300,Os07g0686300,Os10g0572300
GO:0050826	response to freezing	3	84	1335	30448	0.814553	0.864827	0.958276	P	Os05g0497300,Os07g0686300,Os10g0572300
GO:0006468	protein phosphorylation	3	84	1451	30448	0.749434	0.894165	0.958276	P	Os02g0153200,Os03g0610900,Os05g0127300
GO:0009507	chloroplast	11	84	1750	30448	2.27842	0.0150742	0.263658	C	Os01g0358300,Os01g0681900,Os01g0873100,Os01g0919700,Os03g0781400,Os04g0379900,Os05g0390100,Os05g0481000,Os05g0503300,Os08g0327400,Os12g0182700
GO:0009505	plant-type cell wall	3	84	214	30448	5.08144	0.107466	0.402998	C	Os02g0802200,Os04g0660400,Os09g0441000
GO:0005783	endoplasmic reticulum	5	84	725	30448	2.49984	0.119754	0.408253	C	Os01g0727900,Os02g0647900,Os03g0320000,Os03g0659900,Os04g0116600
GO:0005634	nucleus	15	84	4038	30448	1.34649	0.15649	0.451413	C	Os01g0551100,Os01g0571300,Os01g0667900,Os02g0128200,Os03g0107700,Os03g0321700,Os03g0413000,Os03g0610900,Os03g0732100,Os05g0127300,Os05g0481000,Os05g0497200,Os05g0497300,Os06g0498800,Os10g0561800
GO:0005576	extracellular region	5	84	883	30448	2.05253	0.196297	0.505353	C	Os01g0124650,Os01g0843800,Os05g0503300,Os07g0665200,Os09g0441000
GO:0005623	cell	10	84	2702	30448	1.34151	0.264463	0.569469	C	Os01g0571300,Os01g0727900,Os01g0843800,Os01g0962100,Os03g0708700,Os03g0761900,Os06g0356800,Os07g0181500,Os07g0686300,Os12g0630500
GO:0005618	cell wall	5	84	1137	30448	1.594	0.340218	0.665571	C	Os01g0873100,Os02g0802200,Os04g0120100,Os04g0660400,Os09g0441000
GO:0009570	chloroplast stroma	3	84	481	30448	2.26077	0.354971	0.665571	C	Os01g0681900,Os05g0503300,Os08g0327400
GO:0005575	cellular_component	16	84	5319	30448	1.09036	0.402348	0.689307	C	Os01g0105900,Os01g0667900,Os01g0727700,Os02g0629000,Os02g0741700,Os02g0767200,Os03g0117100,Os03g0306900,Os03g0659900,Os04g0166600,Os04g0660400,Os05g0496000,Os06g0661600,Os07g0687900,Os09g0441000,Os10g0572900
GO:0009536	plastid	18	84	6086	30448	1.07206	0.406436	0.689307	C	Os01g0358300,Os01g0681900,Os01g0873100,Os01g0894600,Os01g0919700,Os02g0153200,Os02g0462300,Os03g0732100,Os03g0781400,Os04g0379900,Os04g0685300,Os05g0127300,Os05g0390100,Os05g0481000,Os05g0503300,Os07g0181500,Os08g0327400,Os12g0182700
GO:0005773	vacuole	5	84	1403	30448	1.29179	0.494676	0.788586	C	Os01g0750000,Os02g0140400,Os02g0767200,Os03g0305400,Os12g0552400
GO:0005622	intracellular	6	84	1893	30448	1.14889	0.546753	0.788586	C	Os01g0750000,Os03g0413000,Os04g0591100,Os05g0127300,Os05g0390100,Os07g0667300
GO:0005829	cytosol	7	84	2383	30448	1.06476	0.587981	0.825315	C	Os01g0749400,Os03g0610900,Os04g0660400,Os07g0665200,Os08g0327400,Os10g0572900,Os12g0182700
GO:0005739	mitochondrion	12	84	4621	30448	0.941293	0.664719	0.906436	C	Os01g0174900,Os01g0571300,Os01g0727900,Os01g0843800,Os01g0919700,Os05g0125500,Os05g0390100,Os07g0667300,Os07g0695800,Os10g0327800,Os10g0463800,Os12g0231000
GO:0016020	membrane	14	84	6058	30448	0.83768	0.811865	0.958276	C	Os01g0750000,Os01g0894600,Os02g0153200,Os02g0647900,Os02g0767200,Os02g0802200,Os03g0117100,Os03g0298300,Os03g0320000,Os04g0453200,Os05g0390100,Os05g0503300,Os06g0700500,Os12g0231000
GO:0016023	cytoplasmic membrane-bounded vesicle	10	84	4509	30448	0.803895	0.841841	0.958276	C	Os01g0124650,Os01g0962100,Os02g0802200,Os03g0761900,Os04g0685300,Os06g0356800,Os07g0686300,Os09g0412700,Os09g0441000,Os12g0231000
GO:0005737	cytoplasm	4	84	1800	30448	0.805503	0.851166	0.958276	C	Os01g0551100,Os01g0667900,Os03g0610900,Os07g0665200
GO:0016021	integral component of membrane	5	84	2313	30448	0.783563	0.857304	0.958276	C	Os02g0153200,Os03g0117100,Os03g0298300,Os03g0320000,Os04g0453200
GO:0005886	plasma membrane	6	84	3811	30448	0.570679	0.974919	0.981044	C	Os01g0750000,Os01g0833400,Os02g0153200,Os03g0298300,Os10g0572300,Os12g0231000
GO:0051536	iron-sulfur cluster binding	5	84	109	30448	16.6273	0.000214536	0.0160902	F	Os01g0174900,Os01g0667900,Os01g0681900,Os01g0873100,Os05g0503300
GO:0016491	oxidoreductase activity	10	84	1438	30448	2.5207	0.0122423	0.263658	F	Os01g0681900,Os01g0843800,Os02g0647900,Os03g0761900,Os04g0116600,Os04g0379900,Os05g0125500,Os05g0503300,Os07g0665200,Os08g0327400
GO:0003824	catalytic activity	19	84	4383	30448	1.57131	0.0302366	0.300222	F	Os01g0667900,Os01g0681900,Os01g0749400,Os01g0919700,Os02g0140400,Os02g0647900,Os02g0802200,Os03g0732100,Os03g0761900,Os03g0781400,Os04g0116600,Os04g0379900,Os05g0125500,Os05g0390100,Os05g0503300,Os06g0356800,Os07g0665200,Os07g0695800,Os08g0327400
GO:0043565	sequence-specific DNA binding	5	84	459	30448	3.94854	0.0320236	0.300222	F	Os01g0571300,Os02g0128200,Os03g0321700,Os03g0732100,Os10g0561800
GO:0005507	copper ion binding	4	84	283	30448	5.12334	0.0380113	0.312725	F	Os01g0843800,Os05g0503300,Os07g0665200,Os08g0327400
GO:0003674	molecular_function	22	84	5946	30448	1.34115	0.0784939	0.38411	F	Os01g0667900,Os01g0673300,Os01g0727700,Os01g0727900,Os01g0833400,Os02g0629000,Os02g0741700,Os03g0117100,Os03g0298300,Os03g0305400,Os03g0306900,Os03g0659900,Os03g0708700,Os04g0166600,Os04g0685300,Os05g0496000,Os05g0568800,Os06g0661600,Os06g0700500,Os06g0704200,Os07g0181500,Os12g0552400
GO:0003700	sequence-specific DNA binding transcription factor activity	9	84	1877	30448	1.73803	0.113019	0.403641	F	Os01g0571300,Os02g0128200,Os03g0321700,Os03g0413000,Os03g0732100,Os05g0497200,Os05g0497300,Os07g0667300,Os10g0561800
GO:0046872	metal ion binding	10	84	2266	30448	1.59963	0.131769	0.411777	F	Os01g0174900,Os01g0551100,Os01g0667900,Os01g0681900,Os01g0843800,Os01g0873100,Os04g0379900,Os07g0665200,Os07g0667300,Os07g0686300
GO:0009055	electron carrier activity	5	84	860	30448	2.10742	0.184299	0.493659	F	Os01g0174900,Os01g0667900,Os01g0681900,Os05g0125500,Os05g0503300
GO:0005488	binding	14	84	4287	30448	1.18373	0.314478	0.637455	F	Os01g0174900,Os01g0358300,Os01g0894600,Os02g0153200,Os03g0761900,Os04g0116600,Os04g0591100,Os05g0503300,Os06g0356800,Os07g0665200,Os07g0667300,Os07g0686300,Os07g0695800,Os08g0327400
GO:0005515	protein binding	17	84	5575	30448	1.10531	0.36772	0.672658	F	Os01g0571300,Os01g0667900,Os01g0673300,Os01g0750000,Os02g0153200,Os02g0629000,Os02g0647900,Os02g0823400,Os03g0107700,Os03g0117100,Os03g0610900,Os04g0120100,Os04g0660400,Os05g0127300,Os07g0686300,Os09g0441000,Os10g0572300
GO:0008270	zinc ion binding	7	84	1973	30448	1.28603	0.403599	0.689307	F	Os01g0894600,Os04g0591100,Os05g0127300,Os07g0665200,Os07g0667300,Os07g0686300,Os07g0695800
GO:0016740	transferase activity	8	84	2380	30448	1.21841	0.420568	0.689307	F	Os01g0749400,Os01g0873100,Os02g0823400,Os03g0610900,Os05g0390100,Os05g0481000,Os07g0687900,Os08g0327400
GO:0016787	hydrolase activity	10	84	3131	30448	1.1577	0.422775	0.689307	F	Os01g0551100,Os01g0749400,Os01g0919700,Os02g0767200,Os02g0802200,Os04g0120100,Os05g0390100,Os06g0356800,Os09g0441000,Os12g0182700
GO:0003677	DNA binding	9	84	3017	30448	1.0813	0.525829	0.788586	F	Os01g0571300,Os02g0128200,Os03g0321700,Os03g0732100,Os05g0127300,Os05g0497200,Os05g0497300,Os10g0561800,Os10g0572900
GO:0050825	ice binding	3	84	1295	30448	0.839713	0.853117	0.958276	F	Os05g0497300,Os07g0686300,Os10g0572300
GO:0004713	protein tyrosine kinase activity	3	84	1314	30448	0.827571	0.858789	0.958276	F	Os02g0153200,Os03g0610900,Os05g0127300
GO:0004674	protein serine/threonine kinase activity	3	84	1389	30448	0.782886	0.879298	0.958276	F	Os02g0153200,Os03g0610900,Os05g0127300
GO:0004672	protein kinase activity	3	84	1419	30448	0.766334	0.886715	0.958276	F	Os02g0153200,Os03g0610900,Os05g0127300
GO:0016772	transferase activity, transferring phosphorus-containing groups	3	84	1452	30448	0.748918	0.894391	0.958276	F	Os02g0153200,Os03g0610900,Os05g0127300
GO:0005215	transporter activity	3	84	1574	30448	0.690869	0.918806	0.961268	F	Os03g0320000,Os04g0453200,Os12g0231000
GO:0016301	kinase activity	4	84	2152	30448	0.673748	0.922818	0.961268	F	Os01g0105900,Os02g0153200,Os03g0610900,Os05g0127300
GO:0005524	ATP binding	5	84	3219	30448	0.563026	0.972163	0.981044	F	Os02g0153200,Os03g0610900,Os05g0125500,Os05g0127300,Os05g0390100
GO:0000166	nucleotide binding	6	84	3959	30448	0.549345	0.981044	0.981044	F	Os01g0750000,Os02g0153200,Os03g0610900,Os05g0125500,Os05g0127300,Os05g0390100
Notes: a designates reference gene lists of Oryza staiva Japonica group; b designates fold enrichment; c represents false discovery rate correction.

## Sheet: Table S5-5
Table S5-5 GO enrichment result of module red
Term	Description	QueryHIts	QueryTotal	PopHits	PopTotala	RichFactorb	Pvalue	Qvaluec	Type	Genes
GO:0009607	response to biotic stimulus	34	252	1095	30448	3.75166	6.95e-11	7.5e-09	P	Os01g0194300,Os02g0736200,Os03g0103200,Os03g0335200,Os03g0661600,Os04g0373400,Os04g0379600,Os04g0491200,Os04g0514600,Os05g0370700,Os05g0474800,Os05g0565900,Os06g0230100,Os06g0649000,Os07g0537900,Os08g0386200,Os08g0434500,Os08g0434632,Os08g0508800,Os08g0509100,Os08g0526400,Os09g0417600,Os10g0469700,Os10g0470700,Os10g0542900,Os10g0543400,Os11g0116600,Os11g0686500,Os12g0116700,Os12g0555000,Os12g0555…
GO:0006468	protein phosphorylation	37	252	1451	30448	3.08101	1.53e-09	2.58e-08	P	Os01g0587400,Os01g0668600,Os02g0193000,Os03g0225700,Os03g0329700,Os03g0772600,Os04g0109100,Os04g0226600,Os04g0288500,Os04g0366000,Os04g0370900,Os04g0531500,Os05g0258400,Os05g0318100,Os05g0414700,Os06g0210400,Os06g0328400,Os06g0690200,Os07g0129900,Os07g0130800,Os07g0537900,Os07g0538200,Os07g0538400,Os07g0597200,Os07g0686800,Os08g0124100,Os08g0203100,Os08g0203201,Os08g0514000,Os09g0268000,Os09g0471…
GO:0009751	response to salicylic acid	8	252	62	30448	15.5904	1.12e-06	1.35e-05	P	Os02g0624300,Os02g0736200,Os03g0772600,Os04g0531500,Os07g0129900,Os07g0130800,Os09g0268000,Os10g0470700
GO:0008152	metabolic process	94	252	7849	30448	1.44701	6.87e-06	6.97e-05	P	Os01g0136700,Os01g0237500,Os01g0237750,Os01g0602500,Os01g0668600,Os01g0805400,Os01g0832600,Os01g0949700,Os01g0949750,Os02g0121700,Os02g0193000,Os02g0217600,Os02g0471500,Os02g0523800,Os02g0570400,Os02g0606800,Os02g0607700,Os02g0730000,Os03g0189400,Os03g0189600,Os03g0225700,Os03g0405500,Os03g0584400,Os03g0664800,Os03g0676400,Os03g0757000,Os03g0772600,Os03g0802500,Os04g0109100,Os04g0172400,Os04g0178…
GO:0006464	cellular protein modification process	46	252	2920	30448	1.90341	1.01e-05	9.52e-05	P	Os01g0136700,Os01g0587400,Os01g0668600,Os02g0193000,Os02g0471500,Os02g0551700,Os03g0225700,Os03g0329700,Os04g0109100,Os04g0226600,Os04g0288500,Os04g0366000,Os04g0370900,Os04g0371000,Os04g0379600,Os04g0418500,Os04g0611400,Os04g0634700,Os05g0258400,Os05g0318100,Os05g0414700,Os06g0328400,Os06g0690200,Os07g0537900,Os07g0538200,Os07g0538300,Os07g0538400,Os07g0575900,Os07g0597200,Os07g0686800,Os08g0124…
GO:0016310	phosphorylation	24	252	1174	30448	2.47003	6.71e-05	0.000553425	P	Os01g0587400,Os01g0668600,Os02g0523800,Os03g0225700,Os03g0329700,Os03g0440900,Os03g0772600,Os04g0226600,Os04g0634700,Os06g0210400,Os06g0328400,Os07g0129900,Os07g0130800,Os07g0537900,Os07g0538200,Os07g0538400,Os07g0686800,Os08g0514000,Os09g0268000,Os10g0142600,Os11g0133001,Os11g0168600,Os11g0225000,Os11g0667000
GO:0007178	transmembrane receptor protein serine/threonine kinase signaling pathway	5	252	28	30448	21.576	0.000107591	0.000789004	P	Os03g0772600,Os04g0531500,Os07g0129900,Os07g0130800,Os09g0268000
GO:0006952	defense response	16	252	633	30448	3.05404	0.000185271	0.00128715	P	Os02g0282000,Os02g0562600,Os02g0570400,Os02g0612200,Os04g0178400,Os04g0378575,Os04g0514600,Os09g0313500,Os09g0314200,Os11g0226933,Os11g0229400,Os11g0686500,Os12g0555000,Os12g0555200,Os12g0555300,Os12g0555500
GO:0009987	cellular process	81	252	7318	30448	1.33737	0.000655344	0.00411931	P	Os01g0136700,Os01g0609900,Os01g0668600,Os01g0949700,Os01g0949750,Os02g0117500,Os02g0121700,Os02g0193000,Os02g0217600,Os02g0471500,Os02g0523800,Os02g0570400,Os02g0725300,Os02g0736200,Os03g0182800,Os03g0225700,Os03g0244700,Os03g0335200,Os03g0375900,Os03g0772600,Os04g0109100,Os04g0226600,Os04g0288500,Os04g0371000,Os04g0373400,Os04g0401700,Os04g0458300,Os04g0458600,Os04g0518400,Os04g0531500,Os04g0587…
GO:0006950	response to stress	48	252	3723	30448	1.55778	0.000706892	0.00424135	P	Os01g0185900,Os01g0194300,Os02g0282000,Os02g0562600,Os02g0579800,Os02g0612200,Os02g0624300,Os03g0103200,Os03g0182800,Os03g0335200,Os03g0437200,Os03g0661600,Os04g0378575,Os04g0379600,Os04g0514600,Os04g0518400,Os05g0370700,Os05g0414700,Os05g0474800,Os06g0313440,Os06g0649000,Os07g0537900,Os07g0677200,Os07g0677500,Os08g0386200,Os08g0508800,Os08g0509100,Os08g0526400,Os09g0313500,Os09g0314200,Os09g0417…
GO:0008219	cell death	10	252	370	30448	3.26555	0.00301261	0.0152948	P	Os01g0194300,Os02g0562600,Os04g0379600,Os04g0514600,Os07g0537900,Os08g0526400,Os11g0226933,Os11g0229400,Os11g0579200,Os11g0579400,Os11g0686500
GO:0051707	response to other organism	4	252	36	30448	13.425	0.00344003	0.0168179	P	Os04g0514600,Os08g0508800,Os10g0542900,Os10g0543400
GO:0009719	response to endogenous stimulus	22	252	1486	30448	1.7888	0.00728892	0.0320713	P	Os01g0141000,Os01g0194300,Os02g0117500,Os02g0570400,Os02g0606800,Os02g0624300,Os03g0182800,Os03g0335200,Os03g0437200,Os03g0664800,Os03g0802500,Os05g0565900,Os06g0313440,Os07g0537900,Os08g0508800,Os08g0509100,Os10g0470700,Os10g0542900,Os10g0543400,Os11g0116600,Os12g0116700,Os12g0559200
GO:0006915	apoptotic process	10	252	469	30448	2.57623	0.0129206	0.0491311	P	Os02g0282000,Os02g0612200,Os04g0378575,Os04g0514600,Os09g0313500,Os09g0314200,Os11g0226933,Os11g0229400,Os11g0579200,Os11g0579400,Os11g0686500
GO:0006139	nucleobase-containing compound metabolic process	41	252	3614	30448	1.37074	0.016105	0.0590518	P	Os01g0108400,Os01g0108500,Os01g0141000,Os01g0185900,Os01g0194300,Os01g0218100,Os01g0289600,Os01g0575200,Os01g0609900,Os01g0665750,Os01g0730700,Os02g0523800,Os02g0606800,Os02g0624300,Os02g0770500,Os03g0182800,Os03g0335200,Os03g0437200,Os03g0584400,Os03g0728900,Os03g0802500,Os05g0100600,Os05g0322900,Os05g0388400,Os05g0444200,Os05g0474800,Os05g0565900,Os05g0571200,Os06g0649000,Os07g0522500,Os08g0386…
GO:0019748	secondary metabolic process	10	252	497	30448	2.43109	0.0180267	0.0643113	P	Os01g0949700,Os01g0949750,Os03g0335200,Os04g0518400,Os04g0664600,Os05g0474800,Os10g0512400,Os11g0116600,Os12g0116700,Os12g0629600
GO:0009058	biosynthetic process	50	252	4709	30448	1.28292	0.0223387	0.0739564	P	Os01g0108400,Os01g0108500,Os01g0141000,Os01g0185900,Os01g0194300,Os01g0218100,Os01g0289600,Os01g0575200,Os01g0665750,Os01g0730700,Os02g0121700,Os02g0471500,Os02g0523800,Os02g0551700,Os02g0570400,Os02g0606800,Os02g0624300,Os02g0725300,Os02g0770500,Os03g0182800,Os03g0335200,Os03g0437200,Os03g0728900,Os04g0518400,Os04g0611400,Os04g0664600,Os05g0100600,Os05g0322900,Os05g0388400,Os05g0444200,Os05g0474…
GO:0007165	signal transduction	21	252	1560	30448	1.6265	0.0224488	0.0739564	P	Os01g0141000,Os01g0194300,Os02g0117500,Os02g0570400,Os03g0182800,Os03g0329700,Os03g0335200,Os03g0440900,Os03g0743500,Os04g0379600,Os04g0634700,Os04g0648200,Os06g0313440,Os07g0597200,Os08g0526400,Os10g0469700,Os10g0542900,Os10g0543400,Os11g0116600,Os11g0565000,Os12g0116700
GO:0008610	lipid biosynthetic process	4	252	75	30448	6.44402	0.0229713	0.0739564	P	Os08g0508800,Os08g0509100,Os11g0129700,Os12g0559200
GO:0055114	oxidation-reduction process	20	252	1532	30448	1.57736	0.0342369	0.100428	P	Os01g0602500,Os01g0832600,Os02g0607700,Os02g0730000,Os03g0189400,Os03g0189600,Os03g0405500,Os04g0178400,Os04g0407800,Os04g0531500,Os06g0294600,Os07g0677200,Os07g0677500,Os08g0114300,Os08g0508800,Os08g0509100,Os09g0514100,Os10g0165300,Os10g0512400,Os12g0559200
GO:0031408	oxylipin biosynthetic process	3	252	37	30448	9.79665	0.0368656	0.103537	P	Os08g0508800,Os08g0509100,Os12g0559200
GO:0048544	recognition of pollen	4	252	93	30448	5.19679	0.0390158	0.107294	P	Os01g0587400,Os01g0668600,Os04g0226600,Os11g0133001
GO:0009875	pollen-pistil interaction	4	252	109	30448	4.43396	0.0569529	0.144652	P	Os01g0587400,Os04g0226600,Os10g0142600,Os12g0130200
GO:0016998	cell wall macromolecule catabolic process	3	252	49	30448	7.39747	0.0597319	0.144652	P	Os02g0193000,Os10g0542900,Os10g0543400
GO:0009737	response to abscisic acid	6	252	265	30448	2.73567	0.0602717	0.144652	P	Os02g0606800,Os03g0743500,Os03g0802500,Os06g0210400,Os10g0470700,Os12g0431100
GO:0031348	negative regulation of defense response	3	252	51	30448	7.10738	0.0639168	0.150661	P	Os02g0736200,Os04g0514600,Os05g0414700
GO:0006355	regulation of transcription, DNA-templated	19	252	1636	30448	1.40323	0.0946116	0.215323	P	Os01g0141000,Os01g0185900,Os01g0665750,Os01g0730700,Os02g0736200,Os02g0770500,Os03g0182800,Os03g0335200,Os03g0728900,Os05g0322900,Os05g0474800,Os05g0571200,Os06g0649000,Os08g0386200,Os09g0417600,Os10g0377300,Os11g0116600,Os11g0129700,Os11g0705200
GO:0009860	pollen tube growth	3	252	86	30448	4.21484	0.149457	0.323415	P	Os02g0523800,Os03g0244700,Os03g0405500
GO:0006200	ATP catabolic process	4	252	176	30448	2.74603	0.163102	0.338228	P	Os01g0609900,Os07g0522500,Os10g0442900,Os11g0587600
GO:0007186	G-protein coupled receptor signaling pathway	7	252	490	30448	1.72608	0.190106	0.370269	P	Os02g0117500,Os02g0193000,Os03g0103200,Os04g0399300,Os05g0370700,Os09g0431200,Os11g0133001
GO:0006857	oligopeptide transport	3	252	101	30448	3.58887	0.190744	0.370269	P	Os02g0699000,Os04g0491200,Os10g0470700
GO:0009624	response to nematode	3	252	103	30448	3.51919	0.196365	0.375654	P	Os04g0373400,Os07g0106200,Os10g0470700
GO:0006811	ion transport	4	252	209	30448	2.31245	0.227986	0.423862	P	Os02g0117500,Os04g0401700,Os09g0431200,Os09g0448200
GO:0009605	response to external stimulus	3	252	118	30448	3.07183	0.239036	0.432229	P	Os03g0405500,Os04g0514600,Os09g0448200
GO:0009056	catabolic process	15	252	1452	30448	1.2482	0.251043	0.447806	P	Os01g0609900,Os01g0949700,Os01g0949750,Os02g0193000,Os03g0584400,Os03g0802500,Os04g0518400,Os05g0100600,Os05g0474800,Os06g0649700,Os07g0522500,Os10g0442900,Os11g0129700,Os11g0587600,Os12g0431100
GO:0009628	response to abiotic stimulus	21	252	2194	30448	1.15649	0.273441	0.461778	P	Os01g0141000,Os01g0194300,Os01g0832600,Os02g0117500,Os02g0624300,Os03g0277600,Os03g0437200,Os03g0661600,Os04g0518400,Os05g0474800,Os08g0127100,Os08g0508800,Os08g0509100,Os09g0431200,Os10g0377300,Os10g0470700,Os10g0512400,Os11g0702100,Os12g0161100,Os12g0559200,Os12g0629600
GO:0080167	response to karrikin	3	252	131	30448	2.76699	0.276367	0.461778	P	Os01g0832600,Os03g0277600,Os08g0127100
GO:0019725	cellular homeostasis	4	252	242	30448	1.99711	0.296744	0.483584	P	Os02g0117500,Os04g0366000,Os04g0371000,Os09g0431200
GO:0005975	carbohydrate metabolic process	12	252	1163	30448	1.24669	0.305485	0.491757	P	Os02g0725300,Os03g0335200,Os04g0366000,Os04g0371000,Os04g0458300,Os04g0458600,Os07g0656200,Os10g0542900,Os11g0116600,Os11g0129700,Os11g0702100,Os12g0116700
GO:0006633	fatty acid biosynthetic process	3	252	147	30448	2.46582	0.32214	0.512319	P	Os08g0508800,Os08g0509100,Os12g0559200
GO:0008150	biological_process	68	252	8141	30448	1.00923	0.340238	0.522226	P	Os01g0134700,Os01g0575200,Os01g0768300,Os01g0949700,Os01g0949750,Os01g0953100,Os02g0157600,Os02g0217600,Os02g0624300,Os02g0736200,Os03g0322200,Os03g0335200,Os03g0405500,Os03g0437200,Os03g0584400,Os03g0676400,Os03g0772600,Os03g0830200,Os04g0154800,Os04g0172400,Os04g0227500,Os04g0366000,Os04g0371000,Os04g0399300,Os04g0418500,Os04g0531500,Os04g0533300,Os04g0664600,Os05g0322900,Os05g0474800,Os06g0210…
GO:0016049	cell growth	6	252	494	30448	1.46751	0.346439	0.525632	P	Os03g0244700,Os03g0405500,Os04g0366000,Os04g0370900,Os04g0371000,Os10g0377300
GO:0046686	response to cadmium ion	5	252	387	30448	1.56105	0.360958	0.541437	P	Os01g0237500,Os01g0237750,Os02g0624300,Os02g0730000,Os03g0405500,Os12g0434400
GO:0006810	transport	23	252	2596	30448	1.07049	0.38161	0.559695	P	Os01g0609900,Os02g0117500,Os02g0699000,Os03g0103200,Os03g0375900,Os04g0373400,Os04g0401700,Os04g0468600,Os04g0491200,Os04g0587300,Os04g0611400,Os05g0100600,Os05g0509500,Os07g0106200,Os07g0489000,Os07g0522500,Os07g0557200,Os08g0127100,Os09g0431200,Os09g0448200,Os10g0442900,Os10g0470700,Os11g0587600
GO:0022900	electron transport chain	3	252	173	30448	2.09524	0.394732	0.572579	P	Os10g0165300,Os10g0512400,Os12g0559200
GO:0006813	potassium ion transport	3	252	176	30448	2.05952	0.402896	0.576428	P	Os04g0401700,Os04g0654400,Os09g0448200
GO:0006508	proteolysis	10	252	1021	30448	1.1834	0.407184	0.576428	P	Os01g0609900,Os01g0668600,Os01g0778800,Os03g0103200,Os03g0317300,Os03g0393700,Os06g0239100,Os07g0532800,Os11g0183900,Os12g0434400
GO:0042742	defense response to bacterium	3	252	201	30448	1.80336	0.46872	0.634764	P	Os02g0649800,Os04g0514600,Os10g0470700
GO:0042309	homoiothermy	11	252	1295	30448	1.02632	0.562123	0.72039	P	Os02g0193000,Os02g0730000,Os03g0322200,Os03g0584400,Os03g0676400,Os06g0133300,Os06g0649000,Os07g0585900,Os09g0361700,Os11g0116600,Os12g0434400
GO:0009651	response to salt stress	4	252	380	30448	1.27185	0.573156	0.727467	P	Os02g0624300,Os03g0661600,Os03g0743500,Os07g0584900
GO:0050826	response to freezing	11	252	1335	30448	0.995565	0.600617	0.747938	P	Os02g0193000,Os02g0730000,Os03g0322200,Os03g0584400,Os03g0676400,Os06g0133300,Os06g0649000,Os07g0585900,Os09g0361700,Os11g0116600,Os12g0434400
GO:0006979	response to oxidative stress	3	252	261	30448	1.3888	0.607521	0.749465	P	Os01g0237500,Os01g0237750,Os07g0677200,Os07g0677500
GO:0006351	transcription, DNA-templated	5	252	667	30448	0.905738	0.767381	0.902261	P	Os01g0141000,Os03g0182800,Os10g0377300,Os11g0129700,Os11g0705200
GO:0006629	lipid metabolic process	7	252	1033	30448	0.818759	0.820451	0.949996	P	Os02g0121700,Os02g0570400,Os06g0313440,Os08g0508800,Os08g0509100,Os11g0129700,Os12g0559200
GO:0019538	protein metabolic process	7	252	1155	30448	0.732275	0.890568	0.999968	P	Os01g0778800,Os03g0317300,Os03g0393700,Os06g0239100,Os07g0532800,Os11g0183900,Os12g0434400
GO:0009653	anatomical structure morphogenesis	5	252	886	30448	0.681859	0.917268	0.999968	P	Os03g0244700,Os03g0405500,Os04g0366000,Os04g0370900,Os04g0371000
GO:0007275	multicellular organismal development	9	252	1590	30448	0.683917	0.93258	0.999968	P	Os03g0194900,Os03g0244700,Os03g0405500,Os04g0518400,Os07g0416600,Os08g0386200,Os10g0377300,Os10g0445900,Os10g0543500
GO:0016043	cellular component organization	7	252	1455	30448	0.581291	0.972591	0.999968	P	Os03g0244700,Os03g0405500,Os04g0366000,Os04g0370900,Os04g0371000,Os05g0509500,Os10g0377300
GO:0000003	reproduction	3	252	878	30448	0.412843	0.992296	0.999968	P	Os01g0141000,Os10g0377300,Os12g0431100
GO:0009791	post-embryonic development	4	252	1120	30448	0.431519	0.993068	0.999968	P	Os01g0141000,Os04g0370900,Os10g0377300,Os12g0431100
GO:0005886	plasma membrane	60	252	3811	30448	1.90226	2.44e-07	3.21e-06	C	Os01g0136700,Os01g0237500,Os01g0237750,Os01g0609900,Os01g0668600,Os01g0768300,Os02g0193000,Os02g0217600,Os02g0523800,Os02g0551700,Os02g0562600,Os02g0579800,Os02g0649800,Os02g0725300,Os03g0194900,Os03g0244700,Os03g0743500,Os03g0772600,Os04g0154800,Os04g0366000,Os04g0370900,Os04g0371000,Os04g0373400,Os04g0379600,Os04g0401700,Os04g0491200,Os04g0514600,Os04g0531500,Os04g0533300,Os04g0611400,Os05g0100…
GO:0016023	cytoplasmic membrane-bounded vesicle	60	252	4509	30448	1.60779	4.56e-05	0.000400849	C	Os01g0136700,Os01g0836800,Os03g0103200,Os03g0277600,Os03g0317300,Os03g0393700,Os03g0440900,Os03g0661600,Os03g0772600,Os04g0109100,Os04g0154800,Os04g0227500,Os04g0458300,Os04g0458600,Os04g0491200,Os04g0531500,Os04g0611400,Os04g0648200,Os05g0318100,Os05g0414700,Os05g0546400,Os06g0210400,Os06g0239100,Os06g0294600,Os06g0328400,Os06g0591400,Os06g0649700,Os07g0129900,Os07g0130800,Os07g0532800,Os07g0537…
GO:0016021	integral component of membrane	32	252	2313	30448	1.6716	0.00262059	0.0138367	C	Os01g0609900,Os01g0836800,Os02g0117500,Os02g0193000,Os02g0562600,Os02g0725300,Os03g0103200,Os03g0194900,Os03g0375900,Os04g0178400,Os04g0399300,Os04g0401700,Os04g0587300,Os04g0654400,Os05g0100600,Os05g0370700,Os06g0230100,Os06g0293500,Os06g0296700,Os06g0649700,Os07g0106200,Os07g0442900,Os07g0522500,Os07g0557200,Os07g0597200,Os07g0614600,Os08g0127100,Os08g0434500,Os08g0434632,Os09g0431200,Os09g0448…
GO:0005623	cell	33	252	2702	30448	1.47566	0.0130272	0.0491311	C	Os01g0587400,Os01g0602500,Os02g0157600,Os02g0607700,Os03g0244700,Os03g0277600,Os03g0317300,Os03g0329700,Os03g0393700,Os03g0440900,Os03g0661600,Os04g0109100,Os04g0178400,Os04g0226600,Os04g0288500,Os05g0370700,Os06g0328400,Os06g0649700,Os07g0532800,Os07g0537900,Os07g0538400,Os08g0124100,Os08g0356500,Os08g0514000,Os09g0356200,Os09g0431200,Os10g0142600,Os10g0165300,Os11g0168600,Os11g0183900,Os11g0565…
GO:0030288	outer membrane-bounded periplasmic space	3	252	33	30448	10.9841	0.0302043	0.0927202	C	Os02g0117500,Os04g0227500,Os09g0431200
GO:0000139	Golgi membrane	3	252	89	30448	4.07277	0.157569	0.335469	C	Os02g0725300,Os06g0230100,Os08g0434500,Os08g0434632
GO:0016020	membrane	55	252	6058	30448	1.09696	0.163989	0.338228	C	Os01g0186600,Os01g0609900,Os01g0824800,Os01g0836800,Os01g0953100,Os02g0117500,Os02g0562600,Os02g0649800,Os02g0699000,Os02g0725300,Os03g0194900,Os03g0375900,Os03g0772600,Os04g0154800,Os04g0178400,Os04g0373400,Os04g0379600,Os04g0401700,Os04g0491200,Os04g0531500,Os04g0587300,Os04g0611400,Os04g0654400,Os05g0100600,Os06g0192800,Os06g0230100,Os06g0239100,Os06g0293500,Os06g0296700,Os06g0649700,Os07g0106…
GO:0005634	nucleus	36	252	4038	30448	1.0772	0.286175	0.472189	C	Os01g0108400,Os01g0108500,Os01g0141000,Os01g0185900,Os01g0194300,Os01g0218100,Os01g0575200,Os01g0665750,Os01g0730700,Os02g0217600,Os02g0471500,Os02g0523800,Os02g0624300,Os02g0770500,Os03g0182800,Os03g0244700,Os03g0335200,Os03g0437200,Os03g0728900,Os03g0743500,Os05g0322900,Os05g0444200,Os05g0474800,Os05g0571200,Os06g0649000,Os06g0673700,Os07g0106200,Os07g0686800,Os08g0386200,Os09g0417600,Os09g0547…
GO:0005773	vacuole	13	252	1403	30448	1.11955	0.419221	0.576428	C	Os02g0649800,Os02g0699000,Os04g0227500,Os04g0373400,Os04g0533300,Os07g0106200,Os07g0537900,Os10g0542900,Os10g0543400,Os11g0225000,Os12g0431300,Os12g0434400,Os12g0629600
GO:0005783	endoplasmic reticulum	7	252	725	30448	1.16659	0.5028	0.6704	C	Os01g0602500,Os02g0649800,Os02g0725300,Os03g0802500,Os10g0512400,Os10g0543500,Os12g0431100
GO:0005737	cytoplasm	15	252	1800	30448	1.00688	0.548434	0.72039	C	Os01g0194300,Os01g0949700,Os01g0949750,Os02g0217600,Os03g0244700,Os04g0518400,Os05g0509500,Os06g0313440,Os07g0686800,Os08g0508800,Os08g0509100,Os08g0542000,Os11g0686500,Os12g0434400,Os12g0559200
GO:0005794	Golgi apparatus	5	252	501	30448	1.20584	0.553202	0.72039	C	Os02g0725300,Os04g0611400,Os06g0230100,Os07g0614600,Os08g0434500,Os08g0434632
GO:0005618	cell wall	9	252	1137	30448	0.956402	0.668205	0.809203	C	Os04g0227500,Os07g0656200,Os07g0677200,Os07g0677500,Os08g0114300,Os09g0506000,Os10g0469700,Os12g0431300,Os12g0629600
GO:0009579	thylakoid	4	252	597	30448	0.80955	0.847164	0.972397	C	Os02g0649800,Os08g0508800,Os08g0509100,Os12g0559200
GO:0005576	extracellular region	5	252	883	30448	0.684176	0.916	0.999968	C	Os01g0668600,Os07g0677200,Os07g0677500,Os10g0490100,Os12g0629600
GO:0005575	cellular_component	35	252	5319	30448	0.795053	0.9184	0.999968	C	Os01g0134700,Os01g0237500,Os01g0237750,Os01g0778800,Os01g0953100,Os02g0582800,Os02g0606800,Os03g0103200,Os03g0189600,Os03g0225700,Os03g0584400,Os03g0664800,Os03g0757000,Os03g0830200,Os03g0836300,Os04g0172400,Os04g0407800,Os04g0533300,Os04g0648200,Os05g0258400,Os05g0388400,Os05g0414700,Os06g0293500,Os06g0296700,Os06g0651000,Os07g0106200,Os07g0416600,Os07g0442900,Os07g0501700,Os07g0526600,Os07g0575…
GO:0005829	cytosol	14	252	2383	30448	0.709843	0.936562	0.999968	C	Os01g0949750,Os03g0405500,Os03g0743500,Os04g0664600,Os05g0509500,Os07g0656200,Os07g0677200,Os07g0677500,Os08g0556200,Os09g0547500,Os10g0542900,Os10g0543400,Os12g0161100,Os12g0434400
GO:0005840	ribosome	3	252	699	30448	0.518564	0.973661	0.999968	C	Os04g0458300,Os07g0656200,Os09g0361700
GO:0005739	mitochondrion	23	252	4621	30448	0.601382	0.997334	0.999968	C	Os01g0665750,Os01g0953100,Os02g0157600,Os02g0193000,Os02g0570400,Os02g0730000,Os03g0225700,Os03g0393700,Os03g0772600,Os03g0802500,Os04g0399300,Os04g0468600,Os06g0673700,Os07g0129900,Os07g0130800,Os07g0597200,Os08g0203100,Os08g0203201,Os08g0356500,Os09g0268000,Os10g0142600,Os11g0129700,Os11g0133001,Os12g0431100
GO:0005622	intracellular	7	252	1893	30448	0.446792	0.997367	0.999968	C	Os03g0437200,Os04g0458300,Os05g0444200,Os09g0361700,Os09g0570100,Os11g0133001,Os12g0434400
GO:0009507	chloroplast	6	252	1750	30448	0.414259	0.998112	0.999968	C	Os02g0730000,Os04g0634700,Os08g0508800,Os08g0509100,Os09g0255400,Os12g0434400
GO:0009536	plastid	26	252	6086	30448	0.516178	0.999968	0.999968	C	Os01g0141000,Os01g0508100,Os01g0916100,Os02g0121700,Os02g0570400,Os02g0649800,Os03g0676400,Os04g0288500,Os05g0474800,Os06g0651000,Os07g0584900,Os07g0614600,Os07g0686800,Os08g0127100,Os08g0141300,Os08g0173600,Os08g0386200,Os08g0508800,Os08g0509100,Os09g0255400,Os09g0514100,Os10g0445900,Os11g0106100,Os11g0129700,Os12g0105600,Os12g0559200
GO:0004713	protein tyrosine kinase activity	37	252	1314	30448	3.40224	1.14e-10	7.5e-09	F	Os01g0587400,Os01g0668600,Os02g0193000,Os03g0225700,Os03g0329700,Os03g0772600,Os04g0109100,Os04g0226600,Os04g0288500,Os04g0366000,Os04g0370900,Os04g0531500,Os05g0258400,Os05g0318100,Os05g0414700,Os06g0210400,Os06g0328400,Os06g0690200,Os07g0129900,Os07g0130800,Os07g0537900,Os07g0538200,Os07g0538400,Os07g0597200,Os07g0686800,Os08g0124100,Os08g0203100,Os08g0203201,Os08g0514000,Os09g0268000,Os09g0471…
GO:0004674	protein serine/threonine kinase activity	37	252	1389	30448	3.21853	4.93e-10	2.17e-08	F	Os01g0587400,Os01g0668600,Os02g0193000,Os03g0225700,Os03g0329700,Os03g0772600,Os04g0109100,Os04g0226600,Os04g0288500,Os04g0366000,Os04g0370900,Os04g0531500,Os05g0258400,Os05g0318100,Os05g0414700,Os06g0210400,Os06g0328400,Os06g0690200,Os07g0129900,Os07g0130800,Os07g0537900,Os07g0538200,Os07g0538400,Os07g0597200,Os07g0686800,Os08g0124100,Os08g0203100,Os08g0203201,Os08g0514000,Os09g0268000,Os09g0471…
GO:0016301	kinase activity	47	252	2152	30448	2.63884	6.86e-10	2.26e-08	F	Os01g0136700,Os01g0587400,Os01g0668600,Os02g0193000,Os02g0523800,Os03g0225700,Os03g0329700,Os03g0440900,Os03g0772600,Os04g0109100,Os04g0226600,Os04g0288500,Os04g0366000,Os04g0370900,Os04g0371000,Os04g0531500,Os04g0634700,Os05g0258400,Os05g0318100,Os05g0388400,Os05g0414700,Os06g0210400,Os06g0328400,Os06g0690200,Os07g0129900,Os07g0130800,Os07g0537900,Os07g0538200,Os07g0538300,Os07g0538400,Os07g0597…
GO:0004672	protein kinase activity	37	252	1419	30448	3.15049	8.61e-10	2.27e-08	F	Os01g0587400,Os01g0668600,Os02g0193000,Os03g0225700,Os03g0329700,Os03g0772600,Os04g0109100,Os04g0226600,Os04g0288500,Os04g0366000,Os04g0370900,Os04g0531500,Os05g0258400,Os05g0318100,Os05g0414700,Os06g0210400,Os06g0328400,Os06g0690200,Os07g0129900,Os07g0130800,Os07g0537900,Os07g0538200,Os07g0538400,Os07g0597200,Os07g0686800,Os08g0124100,Os08g0203100,Os08g0203201,Os08g0514000,Os09g0268000,Os09g0471…
GO:0030246	carbohydrate binding	19	252	356	30448	6.44855	1.04e-09	2.29e-08	F	Os01g0587400,Os01g0668600,Os03g0772600,Os04g0109100,Os04g0226600,Os04g0288500,Os04g0458300,Os04g0458600,Os04g0531500,Os06g0210400,Os06g0328400,Os07g0129900,Os07g0130800,Os08g0124100,Os08g0514000,Os09g0268000,Os10g0142600,Os11g0133001,Os12g0130200
GO:0016772	transferase activity, transferring phosphorus-containing groups	37	252	1452	30448	3.07888	1.56e-09	2.58e-08	F	Os01g0587400,Os01g0668600,Os02g0193000,Os03g0225700,Os03g0329700,Os03g0772600,Os04g0109100,Os04g0226600,Os04g0288500,Os04g0366000,Os04g0370900,Os04g0531500,Os05g0258400,Os05g0318100,Os05g0414700,Os06g0210400,Os06g0328400,Os06g0690200,Os07g0129900,Os07g0130800,Os07g0537900,Os07g0538200,Os07g0538400,Os07g0597200,Os07g0686800,Os08g0124100,Os08g0203100,Os08g0203201,Os08g0514000,Os09g0268000,Os09g0471…
GO:0005524	ATP binding	57	252	3219	30448	2.1395	1.13e-08	1.66e-07	F	Os01g0587400,Os01g0609900,Os01g0668600,Os02g0193000,Os02g0282000,Os02g0612200,Os02g0730000,Os03g0225700,Os03g0329700,Os03g0584400,Os03g0772600,Os03g0802500,Os04g0109100,Os04g0226600,Os04g0288500,Os04g0366000,Os04g0370900,Os04g0378575,Os04g0514600,Os04g0531500,Os05g0100600,Os05g0258400,Os05g0318100,Os05g0388400,Os05g0414700,Os06g0210400,Os06g0328400,Os06g0690200,Os07g0129900,Os07g0130800,Os07g0522…
GO:0000166	nucleotide binding	59	252	3959	30448	1.80063	1.88e-06	2.07e-05	F	Os01g0136700,Os01g0587400,Os01g0609900,Os01g0668600,Os02g0612200,Os03g0189400,Os03g0189600,Os03g0225700,Os03g0329700,Os03g0584400,Os03g0772600,Os03g0802500,Os04g0109100,Os04g0226600,Os04g0288500,Os04g0366000,Os04g0370900,Os04g0371000,Os04g0378575,Os04g0514600,Os04g0531500,Os05g0100600,Os05g0258400,Os05g0318100,Os05g0388400,Os05g0509500,Os06g0210400,Os06g0328400,Os06g0690200,Os07g0130800,Os07g0416…
GO:0004675	transmembrane receptor protein serine/threonine kinase activity	5	252	28	30448	21.576	0.000107591	0.000789004	F	Os03g0772600,Os04g0531500,Os07g0129900,Os07g0130800,Os09g0268000
GO:0043565	sequence-specific DNA binding	13	252	459	30448	3.42207	0.000348065	0.00229723	F	Os01g0185900,Os01g0665750,Os01g0730700,Os02g0770500,Os03g0335200,Os05g0322900,Os05g0474800,Os05g0571200,Os06g0649000,Os08g0386200,Os09g0417600,Os10g0377300,Os11g0116600
GO:0003700	sequence-specific DNA binding transcription factor activity	28	252	1877	30448	1.8024	0.00191396	0.0106518	F	Os01g0141000,Os01g0185900,Os01g0218100,Os01g0289600,Os01g0575200,Os01g0665750,Os01g0730700,Os02g0624300,Os02g0770500,Os03g0182800,Os03g0335200,Os03g0437200,Os03g0728900,Os05g0322900,Os05g0444200,Os05g0474800,Os05g0565900,Os05g0571200,Os06g0649000,Os08g0386200,Os09g0417600,Os10g0377300,Os11g0106100,Os11g0116600,Os11g0129700,Os11g0705200,Os12g0105600,Os12g0116700
GO:0004872	receptor activity	13	252	563	30448	2.78993	0.00193669	0.0106518	F	Os01g0587400,Os01g0668600,Os01g0836800,Os02g0117500,Os03g0440900,Os03g0772600,Os05g0414700,Os06g0210400,Os07g0129900,Os07g0130800,Os07g0537900,Os09g0268000,Os09g0431200
GO:0043531	ADP binding	11	252	461	30448	2.88304	0.00400243	0.0188686	F	Os02g0282000,Os02g0612200,Os04g0378575,Os04g0514600,Os09g0313500,Os09g0314200,Os11g0207400,Os11g0226933,Os11g0229400,Os11g0579200,Os11g0579400,Os11g0686500
GO:0005506	iron ion binding	14	252	717	30448	2.35921	0.00493443	0.0224602	F	Os01g0602500,Os01g0832600,Os02g0157600,Os02g0217600,Os04g0178400,Os04g0407800,Os06g0294600,Os07g0677200,Os07g0677500,Os08g0508800,Os08g0509100,Os10g0165300,Os10g0512400,Os12g0559200
GO:0016165	linoleate 13S-lipoxygenase activity	3	252	16	30448	22.6548	0.0084661	0.0360492	F	Os08g0508800,Os08g0509100,Os12g0559200
GO:0030247	polysaccharide binding	5	252	101	30448	5.98146	0.00920488	0.0379701	F	Os01g0136700,Os03g0225700,Os04g0370900,Os05g0318100,Os09g0471200
GO:0017111	nucleoside-triphosphatase activity	11	252	545	30448	2.43868	0.012	0.0480002	F	Os01g0609900,Os03g0584400,Os03g0802500,Os04g0378575,Os04g0514600,Os05g0509500,Os07g0522500,Os09g0313500,Os10g0442900,Os11g0587600,Os12g0431100
GO:0005515	protein binding	58	252	5575	30448	1.25702	0.018881	0.0655865	F	Os01g0134700,Os01g0194300,Os01g0668600,Os01g0949750,Os02g0282000,Os02g0562600,Os03g0329700,Os03g0335200,Os03g0440900,Os03g0743500,Os04g0378575,Os04g0379600,Os04g0514600,Os04g0648200,Os05g0258400,Os05g0414700,Os05g0474800,Os05g0509500,Os06g0128800,Os06g0192800,Os06g0649000,Os06g0690200,Os07g0537900,Os07g0538200,Os07g0538300,Os07g0584900,Os07g0597200,Os07g0619500,Os07g0677200,Os07g0677500,Os07g0686…
GO:0005488	binding	46	252	4287	30448	1.29647	0.024944	0.0783953	F	Os01g0237500,Os01g0237750,Os01g0602500,Os01g0778800,Os01g0832600,Os02g0607700,Os02g0649800,Os03g0189400,Os03g0189600,Os03g0244700,Os03g0437200,Os03g0676400,Os03g0743500,Os03g0772600,Os04g0109100,Os04g0178400,Os04g0288500,Os04g0366000,Os04g0370900,Os04g0371000,Os04g0407800,Os04g0418500,Os04g0468600,Os04g0491200,Os04g0531500,Os04g0611400,Os05g0444200,Os06g0192800,Os06g0210400,Os06g0239100,Os06g0294…
GO:0046872	metal ion binding	27	252	2266	30448	1.43967	0.033857	0.100428	F	Os01g0778800,Os02g0121700,Os02g0217600,Os02g0471500,Os02g0570400,Os02g0649800,Os03g0189400,Os03g0189600,Os03g0437200,Os03g0743500,Os04g0178400,Os05g0100600,Os05g0444200,Os06g0192800,Os06g0239100,Os06g0294600,Os07g0442900,Os07g0677200,Os07g0677500,Os08g0508800,Os08g0509100,Os08g0526400,Os09g0506000,Os10g0165300,Os10g0512400,Os12g0434400,Os12g0559200
GO:0016491	oxidoreductase activity	19	252	1438	30448	1.59644	0.0359092	0.103044	F	Os01g0832600,Os02g0607700,Os02g0730000,Os03g0189400,Os03g0189600,Os03g0405500,Os04g0178400,Os04g0407800,Os04g0531500,Os06g0294600,Os07g0677200,Os07g0677500,Os08g0114300,Os08g0508800,Os08g0509100,Os09g0514100,Os10g0165300,Os10g0512400,Os12g0559200
GO:0004568	chitinase activity	3	252	40	30448	9.0619	0.0421949	0.113668	F	Os10g0542900,Os10g0543400,Os11g0702100
GO:0051213	dioxygenase activity	3	252	47	30448	7.71226	0.0556468	0.144652	F	Os08g0508800,Os08g0509100,Os12g0559200
GO:0016702	oxidoreductase activity, acting on single donors with incorporation of molecular oxygen, incorporation of two atoms of oxygen	3	252	49	30448	7.39747	0.0597319	0.144652	F	Os08g0508800,Os08g0509100,Os12g0559200
GO:0020037	heme binding	9	252	530	30448	2.05175	0.060094	0.144652	F	Os01g0602500,Os02g0157600,Os02g0649800,Os04g0178400,Os06g0294600,Os07g0677200,Os07g0677500,Os10g0165300,Os10g0512400
GO:0003824	catalytic activity	44	252	4383	30448	1.21294	0.0701293	0.162405	F	Os01g0237500,Os01g0237750,Os01g0602500,Os01g0778800,Os01g0832600,Os02g0121700,Os02g0471500,Os02g0570400,Os02g0606800,Os02g0607700,Os02g0730000,Os03g0189400,Os03g0189600,Os03g0405500,Os03g0676400,Os04g0178400,Os04g0407800,Os04g0418500,Os04g0458300,Os04g0458600,Os04g0518400,Os04g0531500,Os04g0674700,Os05g0370700,Os06g0294600,Os06g0649700,Os06g0651000,Os07g0416600,Os07g0482900,Os07g0656200,Os07g0677…
GO:0005215	transporter activity	18	252	1574	30448	1.38174	0.11522	0.257781	F	Os01g0609900,Os02g0117500,Os02g0699000,Os03g0375900,Os04g0373400,Os04g0401700,Os04g0491200,Os04g0587300,Os05g0100600,Os07g0106200,Os07g0522500,Os07g0557200,Os08g0127100,Os09g0431200,Os09g0448200,Os10g0442900,Os10g0470700,Os11g0587600
GO:0019825	oxygen binding	6	252	351	30448	2.06539	0.145033	0.319073	F	Os01g0602500,Os02g0157600,Os04g0178400,Os06g0294600,Os07g0482900,Os10g0165300
GO:0004497	monooxygenase activity	6	252	375	30448	1.93321	0.174829	0.352512	F	Os01g0602500,Os04g0178400,Os06g0294600,Os06g0649700,Os10g0165300,Os10g0512400
GO:0005509	calcium ion binding	7	252	478	30448	1.76941	0.176256	0.352512	F	Os03g0743500,Os04g0366000,Os04g0370900,Os04g0611400,Os07g0677200,Os07g0677500,Os09g0471200
GO:0008233	peptidase activity	6	252	398	30448	1.82149	0.20537	0.38727	F	Os03g0103200,Os03g0317300,Os06g0239100,Os07g0532800,Os11g0183900,Os12g0434400
GO:0009055	electron carrier activity	10	252	860	30448	1.40495	0.235922	0.432229	F	Os01g0602500,Os04g0178400,Os06g0294600,Os07g0677200,Os07g0677500,Os08g0508800,Os08g0509100,Os10g0165300,Os10g0512400,Os12g0559200
GO:0016787	hydrolase activity	29	252	3131	30448	1.11911	0.257702	0.449741	F	Os01g0609900,Os01g0778800,Os02g0217600,Os02g0471500,Os02g0606800,Os03g0317300,Os03g0393700,Os03g0584400,Os03g0802500,Os04g0399300,Os05g0100600,Os05g0370700,Os05g0509500,Os06g0239100,Os07g0522500,Os07g0526600,Os07g0532800,Os07g0656200,Os08g0542000,Os09g0506000,Os09g0547500,Os10g0442900,Os10g0542900,Os10g0543400,Os11g0183900,Os11g0587600,Os11g0702100,Os12g0431100,Os12g0434400
GO:0016887	ATPase activity	4	252	224	30448	2.1576	0.258942	0.449741	F	Os01g0609900,Os07g0522500,Os10g0442900,Os11g0587600
GO:0016705	oxidoreductase activity, acting on paired donors, with incorporation or reduction of molecular oxygen	5	252	335	30448	1.80336	0.270325	0.461778	F	Os01g0602500,Os04g0178400,Os06g0294600,Os10g0165300,Os10g0512400
GO:0003677	DNA binding	27	252	3017	30448	1.0813	0.333695	0.522226	F	Os01g0141000,Os01g0185900,Os01g0218100,Os01g0289600,Os01g0575200,Os01g0665750,Os01g0730700,Os02g0612200,Os02g0624300,Os02g0770500,Os03g0182800,Os03g0335200,Os03g0437200,Os03g0728900,Os04g0533300,Os05g0322900,Os05g0474800,Os05g0571200,Os06g0649000,Os06g0673700,Os08g0386200,Os09g0417600,Os10g0377300,Os11g0106100,Os11g0116600,Os11g0129700,Os12g0105600
GO:0000287	magnesium ion binding	4	252	261	30448	1.85173	0.336967	0.522226	F	Os02g0121700,Os02g0471500,Os02g0570400,Os05g0100600
GO:0030145	manganese ion binding	3	252	163	30448	2.22378	0.367172	0.544569	F	Os02g0217600,Os02g0471500,Os12g0434400
GO:0016747	transferase activity, transferring acyl groups other than amino-acyl groups	3	252	179	30448	2.02501	0.411006	0.576428	F	Os04g0172400,Os04g0664600,Os10g0503300
GO:0004601	peroxidase activity	3	252	182	30448	1.99163	0.419063	0.576428	F	Os03g0405500,Os07g0677200,Os07g0677500
GO:0016829	lyase activity	3	252	202	30448	1.79444	0.471264	0.634764	F	Os02g0121700,Os02g0570400,Os04g0518400
GO:0050825	ice binding	11	252	1295	30448	1.02632	0.562123	0.72039	F	Os02g0193000,Os02g0730000,Os03g0322200,Os03g0584400,Os03g0676400,Os06g0133300,Os06g0649000,Os07g0585900,Os09g0361700,Os11g0116600,Os12g0434400
GO:0004190	aspartic-type endopeptidase activity	3	252	249	30448	1.45573	0.582093	0.731774	F	Os03g0317300,Os07g0532800,Os11g0183900
GO:0016757	transferase activity, transferring glycosyl groups	4	252	433	30448	1.11617	0.660363	0.807111	F	Os01g0805400,Os02g0725300,Os06g0230100,Os08g0434500,Os08g0434632
GO:0016740	transferase activity	18	252	2380	30448	0.913806	0.686357	0.823628	F	Os01g0587400,Os01g0668600,Os01g0805400,Os01g0949700,Os01g0949750,Os02g0725300,Os02g0736200,Os03g0664800,Os03g0757000,Os04g0172400,Os04g0226600,Os04g0664600,Os05g0388400,Os06g0230100,Os06g0313440,Os08g0434500,Os08g0434632,Os10g0503300,Os11g0133001
GO:0046983	protein dimerization activity	4	252	518	30448	0.933015	0.772038	0.902261	F	Os01g0108400,Os01g0108500,Os01g0218100,Os01g0575200,Os03g0728900
GO:0003682	chromatin binding	3	252	359	30448	1.00968	0.77239	0.902261	F	Os02g0624300,Os11g0106100,Os12g0105600
GO:0008270	zinc ion binding	9	252	1973	30448	0.551155	0.987941	0.999968	F	Os01g0778800,Os03g0189400,Os03g0189600,Os03g0437200,Os05g0444200,Os06g0192800,Os06g0239100,Os08g0526400,Os12g0434400
GO:0003674	molecular_function	27	252	5946	30448	0.548652	0.999864	0.999968	F	Os01g0602500,Os01g0768300,Os01g0953100,Os02g0157600,Os02g0579800,Os03g0277600,Os03g0322200,Os03g0405500,Os03g0676400,Os03g0830200,Os04g0154800,Os04g0178400,Os06g0294600,Os07g0123800,Os07g0442900,Os07g0482900,Os07g0501700,Os07g0524900,Os07g0575900,Os07g0614600,Os08g0356500,Os09g0129600,Os09g0361700,Os09g0547500,Os10g0165300,Os12g0431300,Os12g0629600
GO:0003676	nucleic acid binding	3	252	1594	30448	0.2274	0.999959	0.999968	F	Os02g0736200,Os03g0437200,Os05g0444200
Notes: a designates reference gene lists of Oryza staiva Japonica group; b designates fold enrichment; c represents false discovery rate correction.

## Sheet: Table S5-6
Table S5-6 GO enrichment result of module brown
Term	Description	QueryHIts	QueryTotal	PopHits	PopTotala	RichFactorb	Pvalue	Qvaluec	Type	Genes
GO:0008150	biological_process	85	246	8141	30448	1.2923	0.00123683	0.0560098	P	Os01g0175100,Os01g0221100,Os01g0563000,Os01g0566100,Os01g0579600,Os01g0589400,Os01g0766400,Os01g0776400,Os01g0808100,Os01g0823900,Os01g0847100,Os01g0923000,Os01g0950300,Os01g0971800,Os02g0167200,Os02g0227100,Os02g0554900,Os02g0555100,Os02g0663800,Os02g0668500,Os02g0717600,Os02g0724000,Os02g0769800,Os02g0815400,Os02g0830000,Os03g0100030,Os03g0145600,Os03g0194100,Os03g0216300,Os03g0363200,Os03g0432…
GO:0006464	cellular protein modification process	37	246	2920	30448	1.56835	0.0031221	0.078984	P	Os01g0221100,Os01g0222800,Os01g0563000,Os01g0670100,Os01g0823900,Os02g0224100,Os02g0712700,Os02g0769800,Os03g0116700,Os03g0207400,Os03g0321800,Os03g0586300,Os03g0712200,Os04g0370500,Os04g0517500,Os04g0546300,Os04g0633300,Os05g0486100,Os05g0491200,Os05g0577700,Os06g0472000,Os06g0700300,Os07g0114000,Os07g0534500,Os07g0539700,Os07g0550500,Os07g0603600,Os08g0275200,Os08g0484200,Os09g0569800,Os10g0580…
GO:0008152	metabolic process	80	246	7849	30448	1.26154	0.00376448	0.078984	P	Os01g0221100,Os01g0670100,Os01g0715400,Os01g0950300,Os02g0105400,Os02g0203300,Os02g0224100,Os02g0554900,Os02g0712700,Os02g0769800,Os03g0115100,Os03g0162000,Os03g0184550,Os03g0203200,Os03g0207400,Os03g0235000,Os03g0237100,Os03g0407900,Os03g0432100,Os03g0685300,Os03g0760000,Os03g0856000,Os04g0175600,Os04g0183500,Os04g0430700,Os04g0496150,Os04g0517500,Os04g0546300,Os04g0608600,Os04g0630800,Os04g0661…
GO:0005975	carbohydrate metabolic process	18	246	1163	30448	1.91565	0.00895103	0.106991	P	Os01g0715400,Os02g0105400,Os03g0115100,Os03g0586300,Os03g0685300,Os04g0175600,Os05g0187100,Os07g0245200,Os08g0503200,Os08g0520900,Os09g0422000,Os10g0565200,Os11g0118200,Os11g0175400,Os11g0583200,Os12g0117300,Os12g0586100,Os12g0639600
GO:0016310	phosphorylation	18	246	1174	30448	1.8977	0.00975181	0.106991	P	Os01g0222800,Os01g0670100,Os02g0712700,Os03g0115100,Os03g0407900,Os03g0432100,Os04g0517500,Os04g0633300,Os05g0486100,Os07g0130100,Os07g0130200,Os07g0550500,Os09g0569800,Os10g0565000,Os11g0470500,Os11g0569300,Os12g0586100,Os12g0611100
GO:0009987	cellular process	73	246	7318	30448	1.23468	0.0104745	0.106991	P	Os01g0221100,Os01g0566100,Os01g0670100,Os01g0715400,Os01g0950300,Os02g0224100,Os02g0554900,Os02g0712700,Os02g0768200,Os02g0769800,Os03g0115100,Os03g0150600,Os03g0184550,Os03g0207400,Os03g0321800,Os03g0407900,Os03g0432100,Os03g0586300,Os03g0685300,Os03g0856000,Os04g0175600,Os04g0183500,Os04g0370500,Os04g0430700,Os04g0517500,Os04g0546300,Os04g0587400,Os04g0587500,Os04g0613900,Os04g0630800,Os04g0661…
GO:0006468	protein phosphorylation	20	246	1451	30448	1.70603	0.0170514	0.131082	P	Os01g0222800,Os01g0670100,Os02g0712700,Os02g0769800,Os03g0407900,Os04g0517500,Os04g0546300,Os04g0633300,Os05g0486100,Os05g0577700,Os07g0130100,Os07g0130200,Os07g0534500,Os07g0550500,Os08g0275200,Os09g0569800,Os11g0470500,Os11g0569300,Os12g0586100,Os12g0611100
GO:0019725	cellular homeostasis	6	246	242	30448	3.06874	0.04061	0.262897	P	Os04g0608600,Os04g0661200,Os05g0120700,Os05g0187100,Os05g0594200,Os07g0684100
GO:0019748	secondary metabolic process	8	246	497	30448	1.99231	0.0904491	0.463488	P	Os01g0950300,Os03g0321800,Os03g0685300,Os03g0856000,Os04g0175600,Os04g0630800,Os09g0422000,Os10g0558700
GO:0006835	dicarboxylic acid transport	3	246	73	30448	5.08654	0.110973	0.487488	P	Os04g0587400,Os06g0158900,Os06g0297400
GO:0006950	response to stress	36	246	3723	30448	1.19683	0.116409	0.493736	P	Os01g0221100,Os01g0563000,Os01g0566100,Os01g0579600,Os01g0601625,Os01g0702000,Os01g0753200,Os01g0808100,Os02g0105400,Os02g0227100,Os02g0554900,Os02g0769800,Os03g0116700,Os03g0184100,Os03g0235000,Os03g0407900,Os04g0517500,Os04g0583200,Os04g0661200,Os04g0688600,Os05g0344200,Os05g0355400,Os06g0132600,Os06g0158500,Os06g0472000,Os07g0250900,Os07g0290500,Os07g0617000,Os07g0618700,Os09g0569800,Os10g0389…
GO:0009737	response to abscisic acid	5	246	265	30448	2.33533	0.148621	0.589688	P	Os02g0105400,Os03g0150600,Os06g0168500,Os07g0164300,Os12g0586100
GO:0048544	recognition of pollen	3	246	93	30448	3.99266	0.162334	0.623972	P	Os01g0670100,Os04g0633300,Os07g0550500
GO:0055114	oxidation-reduction process	16	246	1532	30448	1.29266	0.198317	0.67617	P	Os02g0105400,Os03g0162000,Os03g0235000,Os03g0237100,Os03g0363200,Os03g0760000,Os03g0856000,Os04g0608600,Os04g0630800,Os04g0688600,Os06g0129100,Os06g0472000,Os07g0663800,Os07g0684100,Os10g0439924,Os10g0558700
GO:0009875	pollen-pistil interaction	3	246	109	30448	3.40658	0.205874	0.67617	P	Os01g0222800,Os04g0633300,Os07g0550500
GO:0009416	response to light stimulus	3	246	113	30448	3.28599	0.216959	0.67617	P	Os01g0221100,Os03g0432100,Os03g0609800
GO:0007165	signal transduction	16	246	1560	30448	1.26946	0.217202	0.67617	P	Os01g0221100,Os01g0566100,Os01g0601625,Os01g0808100,Os02g0700100,Os02g0769800,Os03g0184550,Os03g0432200,Os03g0609800,Os05g0187100,Os05g0486100,Os05g0539800,Os07g0290500,Os07g0550500,Os11g0569300,Os12g0586100
GO:0009607	response to biotic stimulus	12	246	1095	30448	1.35641	0.220291	0.67617	P	Os01g0221100,Os01g0601625,Os01g0808100,Os03g0407900,Os04g0661200,Os05g0344200,Os05g0594200,Os07g0250900,Os07g0290500,Os10g0147200,Os12g0569500,Os12g0586100
GO:0045454	cell redox homeostasis	3	246	133	30448	2.79186	0.272912	0.765274	P	Os02g0554900,Os04g0608600,Os07g0684100
GO:0008219	cell death	5	246	370	30448	1.6726	0.315568	0.776297	P	Os02g0554900,Os05g0187100,Os06g0158500,Os11g0222900,Os11g0227100
GO:0006810	transport	23	246	2596	30448	1.0966	0.338817	0.801432	P	Os01g0871800,Os01g0871900,Os01g0933200,Os02g0768200,Os03g0150600,Os03g0251500,Os04g0587400,Os04g0587500,Os04g0613900,Os05g0120700,Os05g0594200,Os06g0158900,Os06g0168500,Os06g0183600,Os06g0542300,Os07g0164300,Os07g0290500,Os07g0684400,Os09g0272000,Os10g0554200,Os11g0181900,Os12g0623500,Os12g0638200
GO:0006364	rRNA processing	3	246	182	30448	2.0402	0.407319	0.897571	P	Os01g0566100,Os03g0321800,Os10g0183900
GO:0006091	generation of precursor metabolites and energy	4	246	329	30448	1.50483	0.461703	0.901402	P	Os02g0197600,Os08g0200300,Os08g0520900,Os09g0346500
GO:0009719	response to endogenous stimulus	13	246	1486	30448	1.0828	0.464356	0.901402	P	Os01g0221100,Os01g0566100,Os01g0768333,Os02g0105400,Os03g0184550,Os03g0432200,Os05g0539800,Os06g0168500,Os06g0697600,Os07g0164300,Os09g0545300,Os09g0545500,Os12g0586100
GO:0006886	intracellular protein transport	3	246	212	30448	1.7515	0.483679	0.901402	P	Os06g0168500,Os07g0164300,Os10g0580200
GO:0016567	protein ubiquitination	3	246	234	30448	1.58683	0.535685	0.96896	P	Os01g0823900,Os09g0569800,Os12g0288400
GO:0009056	catabolic process	12	246	1452	30448	1.02291	0.55444	0.988349	P	Os01g0715400,Os01g0950300,Os03g0251500,Os04g0183500,Os04g0370500,Os04g0665400,Os05g0120700,Os05g0187100,Os06g0158900,Os06g0697600,Os10g0524300,Os10g0565200
GO:0006979	response to oxidative stress	3	246	261	30448	1.42267	0.59445	0.996856	P	Os03g0235000,Os04g0688600,Os06g0472000
GO:0009628	response to abiotic stimulus	17	246	2194	30448	0.959038	0.612422	0.996856	P	Os01g0221100,Os01g0563000,Os01g0566100,Os01g0579600,Os02g0105400,Os02g0554900,Os02g0724000,Os02g0769800,Os03g0184100,Os03g0609800,Os04g0665400,Os05g0344200,Os07g0618700,Os10g0389500,Os10g0554200,Os10g0565200,Os12g0586100
GO:0032259	methylation	3	246	287	30448	1.29379	0.645635	0.996856	P	Os04g0175600,Os11g0256900,Os11g0557700
GO:0015979	photosynthesis	3	246	295	30448	1.2587	0.660325	0.996856	P	Os02g0197600,Os08g0200300,Os09g0346500
GO:0007154	cell communication	3	246	304	30448	1.22144	0.676265	0.996856	P	Os03g0251500,Os04g0517500,Os05g0491200
GO:0006457	protein folding	3	246	305	30448	1.21743	0.677999	0.996856	P	Os01g0563000,Os02g0554900,Os04g0675400
GO:0009991	response to extracellular stimulus	3	246	305	30448	1.21743	0.677999	0.996856	P	Os03g0251500,Os04g0517500,Os05g0491200
GO:0007275	multicellular organismal development	11	246	1590	30448	0.856287	0.77648	0.996856	P	Os02g0593600,Os03g0586300,Os03g0856000,Os04g0613900,Os05g0427300,Os07g0250900,Os08g0503200,Os10g0558700,Os11g0175400,Os11g0583200,Os12g0586100
GO:0009651	response to salt stress	3	246	380	30448	0.97715	0.787719	0.996856	P	Os02g0105400,Os02g0554900,Os12g0586100
GO:0009058	biosynthetic process	32	246	4709	30448	0.841095	0.837721	0.996856	P	Os01g0566100,Os01g0808100,Os01g0971800,Os02g0224100,Os02g0724000,Os03g0115100,Os03g0116700,Os03g0184550,Os03g0251500,Os03g0586300,Os03g0685300,Os03g0856000,Os04g0600000,Os04g0630800,Os04g0661200,Os05g0120700,Os05g0491200,Os06g0298200,Os06g0472000,Os06g0700300,Os07g0603600,Os07g0617000,Os08g0520900,Os09g0422000,Os10g0558700,Os10g0565200,Os10g0580200,Os11g0189900,Os11g0583200,Os11g0705900,Os12g0288…
GO:0006952	defense response	4	246	633	30448	0.782132	0.863105	0.996856	P	Os05g0142400,Os06g0158500,Os11g0222900,Os11g0227100
GO:0016043	cellular component organization	9	246	1455	30448	0.765602	0.869426	0.996856	P	Os01g0566100,Os03g0586300,Os04g0665400,Os05g0179950,Os05g0427300,Os06g0168500,Os07g0164300,Os08g0200300,Os08g0503200
GO:0006259	DNA metabolic process	3	246	464	30448	0.800252	0.870417	0.996856	P	Os01g0702000,Os01g0753200,Os06g0132600
GO:0006915	apoptotic process	3	246	469	30448	0.791721	0.874262	0.996856	P	Os06g0158500,Os11g0222900,Os11g0227100
GO:0006351	transcription, DNA-templated	4	246	667	30448	0.742263	0.885379	0.996856	P	Os01g0808100,Os01g0971800,Os07g0617000,Os11g0705900
GO:0007186	G-protein coupled receptor signaling pathway	3	246	490	30448	0.75779	0.889292	0.996856	P	Os05g0486100,Os06g0158900,Os12g0149000
GO:0006508	proteolysis	6	246	1021	30448	0.72736	0.89171	0.996856	P	Os03g0823400,Os04g0430700,Os05g0158500,Os10g0565000,Os11g0261600,Os11g0557700
GO:0006629	lipid metabolic process	6	246	1033	30448	0.71891	0.897337	0.996856	P	Os01g0221100,Os03g0184550,Os03g0321800,Os08g0503200,Os11g0583200,Os12g0586100
GO:0055085	transmembrane transport	3	246	507	30448	0.732381	0.900224	0.996856	P	Os03g0150600,Os05g0594200,Os06g0158900
GO:0009791	post-embryonic development	6	246	1120	30448	0.663066	0.931077	0.996856	P	Os01g0221100,Os01g0566100,Os02g0554900,Os02g0724000,Os04g0430700,Os08g0503200
GO:0042309	homoiothermy	7	246	1295	30448	0.66904	0.932258	0.996856	P	Os02g0224100,Os02g0768200,Os06g0125200,Os06g0201000,Os06g0714800,Os10g0362700,Os10g0488400
GO:0019538	protein metabolic process	6	246	1155	30448	0.642973	0.941604	0.996856	P	Os03g0712200,Os04g0370500,Os04g0430700,Os04g0675400,Os05g0158500,Os11g0261600
GO:0050826	response to freezing	7	246	1335	30448	0.648994	0.943344	0.996856	P	Os02g0224100,Os02g0768200,Os06g0125200,Os06g0201000,Os06g0714800,Os10g0362700,Os10g0488400
GO:0000003	reproduction	4	246	878	30448	0.563883	0.964574	0.996856	P	Os01g0566100,Os02g0554900,Os02g0724000,Os04g0430700
GO:0009653	anatomical structure morphogenesis	4	246	886	30448	0.558792	0.966187	0.996856	P	Os01g0566100,Os03g0586300,Os05g0427300,Os08g0503200
GO:0006139	nucleobase-containing compound metabolic process	20	246	3614	30448	0.68496	0.971935	0.996856	P	Os01g0176300,Os01g0390600,Os01g0566100,Os01g0808100,Os01g0971800,Os02g0724000,Os03g0115100,Os03g0251500,Os04g0600000,Os04g0665400,Os05g0120700,Os06g0158900,Os06g0298200,Os06g0697600,Os07g0617000,Os08g0511000,Os10g0183900,Os10g0495200,Os11g0189900,Os11g0705900
GO:0006412	translation	3	246	923	30448	0.402294	0.993454	0.996856	P	Os10g0484400,Os10g0554200,Os12g0623500
GO:0006355	regulation of transcription, DNA-templated	6	246	1636	30448	0.453933	0.995351	0.996856	P	Os01g0808100,Os01g0971800,Os02g0815400,Os07g0591700,Os07g0617000,Os11g0705900
GO:0005575	cellular_component	64	246	5319	30448	1.48927	0.000200841	0.0247034	C	Os01g0589400,Os01g0681600,Os01g0766400,Os01g0776400,Os01g0847100,Os01g0933200,Os02g0555100,Os02g0668500,Os02g0830000,Os03g0145600,Os03g0363200,Os03g0407900,Os03g0604566,Os03g0856000,Os04g0370500,Os04g0482900,Os04g0608600,Os04g0661200,Os04g0688600,Os05g0153400,Os05g0269100,Os05g0363500,Os05g0577700,Os06g0125200,Os06g0168500,Os06g0260000,Os06g0297400,Os06g0542300,Os06g0559400,Os06g0703300,Os06g0714…
GO:0005886	plasma membrane	43	246	3811	30448	1.39654	0.00988422	0.106991	C	Os01g0579600,Os01g0670100,Os02g0105400,Os02g0554900,Os02g0700100,Os02g0717600,Os02g0724000,Os03g0150600,Os03g0184550,Os03g0251500,Os04g0546300,Os04g0613900,Os04g0633300,Os05g0120700,Os05g0577700,Os06g0158500,Os06g0158900,Os06g0168500,Os06g0183600,Os06g0298200,Os07g0130100,Os07g0130200,Os07g0164300,Os07g0539700,Os07g0550500,Os08g0260600,Os08g0261100,Os08g0275200,Os08g0484200,Os08g0503200,Os10g0554…
GO:0005773	vacuole	18	246	1403	30448	1.58796	0.0433297	0.266478	C	Os01g0221100,Os01g0579600,Os02g0554900,Os03g0150600,Os03g0184550,Os03g0251500,Os04g0688600,Os05g0120700,Os05g0187100,Os05g0355400,Os05g0594200,Os06g0158900,Os07g0245200,Os07g0550500,Os08g0519700,Os10g0376200,Os11g0181900,Os12g0623500
GO:0009705	plant-type vacuole membrane	3	246	55	30448	6.75122	0.0696152	0.389212	C	Os01g0579600,Os03g0251500,Os12g0623500
GO:0005739	mitochondrion	40	246	4621	30448	1.07139	0.276549	0.765274	C	Os01g0176300,Os01g0390600,Os02g0167200,Os02g0197600,Os02g0203300,Os02g0582600,Os02g0712700,Os02g0815400,Os03g0184550,Os03g0207400,Os03g0251500,Os03g0321800,Os03g0407900,Os03g0712200,Os04g0191600,Os04g0634900,Os05g0179950,Os05g0187100,Os05g0486100,Os05g0548600,Os06g0204600,Os06g0297400,Os07g0114000,Os07g0130100,Os07g0130200,Os07g0621100,Os08g0511000,Os09g0327200,Os09g0545300,Os09g0545500,Os10g0376…
GO:0005856	cytoskeleton	4	246	246	30448	2.01256	0.292718	0.775249	C	Os07g0143600,Os07g0684400,Os10g0395150,Os11g0181900
GO:0016020	membrane	51	246	6058	30448	1.04199	0.296233	0.775249	C	Os01g0222800,Os01g0563000,Os01g0579600,Os01g0871800,Os01g0871900,Os02g0197600,Os02g0554900,Os02g0768200,Os02g0815400,Os03g0100030,Os03g0115100,Os03g0145600,Os03g0150600,Os03g0184550,Os03g0251500,Os04g0587400,Os04g0587500,Os04g0600000,Os04g0613900,Os04g0633300,Os04g0665400,Os04g0688600,Os05g0120700,Os05g0187100,Os05g0427300,Os05g0486100,Os05g0594200,Os06g0158900,Os06g0168500,Os06g0201000,Os06g0297…
GO:0009570	chloroplast stroma	6	246	481	30448	1.54394	0.309066	0.775818	C	Os01g0715400,Os03g0432100,Os04g0665400,Os06g0472000,Os07g0684100,Os10g0565200
GO:0005737	cytoplasm	16	246	1800	30448	1.1002	0.403222	0.897571	C	Os01g0221100,Os01g0563000,Os01g0579600,Os01g0808100,Os01g0950300,Os02g0105400,Os03g0115100,Os03g0235000,Os03g0321800,Os03g0432100,Os04g0665400,Os05g0179950,Os05g0344200,Os06g0183600,Os10g0554200,Os12g0586100
GO:0009579	thylakoid	6	246	597	30448	1.24394	0.481364	0.901402	C	Os02g0197600,Os02g0554900,Os02g0815400,Os04g0665400,Os08g0200300,Os09g0346500
GO:0005623	cell	22	246	2702	30448	1.00777	0.500562	0.918942	C	Os01g0222800,Os02g0712700,Os02g0768200,Os03g0207400,Os03g0609800,Os03g0760000,Os04g0183500,Os04g0496150,Os05g0158500,Os05g0427300,Os05g0486100,Os06g0566500,Os07g0114000,Os07g0290500,Os07g0534500,Os09g0533300,Os10g0439924,Os10g0524300,Os11g0118200,Os11g0261600,Os12g0117300,Os12g0130900
GO:0009536	plastid	46	246	6086	30448	0.935512	0.621238	0.996856	C	Os01g0175100,Os01g0176300,Os01g0715400,Os01g0753200,Os01g0768333,Os01g0776400,Os01g0808100,Os01g0823900,Os02g0167200,Os02g0197600,Os02g0203300,Os02g0554900,Os02g0815400,Os03g0100030,Os03g0145600,Os03g0194100,Os03g0203200,Os03g0251500,Os03g0432100,Os04g0191600,Os04g0482900,Os04g0665400,Os04g0675400,Os05g0187100,Os05g0215700,Os05g0427300,Os06g0183600,Os06g0472000,Os06g0710900,Os07g0143600,Os07g0163…
GO:0009535	chloroplast thylakoid membrane	3	246	292	30448	1.27163	0.654874	0.996856	C	Os02g0197600,Os02g0815400,Os04g0665400
GO:0009507	chloroplast	13	246	1750	30448	0.919452	0.689339	0.996856	C	Os01g0221100,Os01g0715400,Os01g0753200,Os02g0197600,Os02g0554900,Os02g0815400,Os03g0251500,Os03g0432100,Os04g0665400,Os06g0472000,Os07g0684100,Os08g0503200,Os08g0520900
GO:0016021	integral component of membrane	16	246	2313	30448	0.856186	0.778645	0.996856	C	Os02g0768200,Os03g0150600,Os03g0432200,Os04g0587400,Os04g0587500,Os04g0613900,Os05g0120700,Os05g0427300,Os05g0486100,Os05g0594200,Os06g0158900,Os06g0297400,Os08g0260600,Os11g0569300,Os12g0149000,Os12g0623500
GO:0005783	endoplasmic reticulum	5	246	725	30448	0.853602	0.805591	0.996856	C	Os02g0554900,Os03g0184550,Os05g0120700,Os05g0539800,Os06g0697600
GO:0005634	nucleus	27	246	4038	30448	0.827601	0.848322	0.996856	C	Os01g0175100,Os01g0563000,Os01g0566100,Os01g0702000,Os01g0808100,Os01g0971800,Os02g0224100,Os02g0724000,Os02g0769800,Os02g0815400,Os03g0150600,Os03g0235000,Os03g0432100,Os04g0546300,Os04g0600000,Os05g0187100,Os06g0132600,Os06g0298200,Os06g0700300,Os07g0550500,Os07g0591700,Os07g0617000,Os10g0183900,Os10g0554200,Os11g0175400,Os11g0488900,Os12g0586100
GO:0005622	intracellular	12	246	1893	30448	0.784611	0.860103	0.996856	C	Os01g0823900,Os02g0197600,Os02g0663800,Os02g0700100,Os02g0724000,Os03g0712200,Os06g0298200,Os09g0346500,Os09g0569800,Os10g0484400,Os10g0580200,Os12g0623500
GO:0016023	cytoplasmic membrane-bounded vesicle	30	246	4509	30448	0.823502	0.863218	0.996856	C	Os01g0222800,Os01g0563000,Os01g0601625,Os01g0670100,Os02g0554900,Os02g0768200,Os03g0823400,Os04g0183500,Os04g0430700,Os04g0587400,Os04g0688600,Os05g0120700,Os05g0486100,Os05g0495300,Os06g0566500,Os07g0130100,Os07g0130200,Os07g0245200,Os07g0290500,Os07g0539700,Os07g0550500,Os08g0260600,Os08g0261100,Os09g0533300,Os10g0439924,Os10g0488400,Os11g0470500,Os12g0130300,Os12g0288400,Os12g0569500
GO:0005794	Golgi apparatus	3	246	501	30448	0.741152	0.896486	0.996856	C	Os03g0586300,Os05g0427300,Os05g0539800
GO:0005618	cell wall	6	246	1137	30448	0.653152	0.936384	0.996856	C	Os01g0601625,Os02g0554900,Os04g0430700,Os04g0688600,Os11g0261600,Os12g0569500
GO:0005829	cytosol	11	246	2383	30448	0.571337	0.988524	0.996856	C	Os01g0563000,Os02g0105400,Os03g0432100,Os03g0685300,Os04g0175600,Os06g0183600,Os07g0550500,Os08g0519700,Os09g0422000,Os11g0175400,Os12g0586100
GO:0005576	extracellular region	3	246	883	30448	0.420518	0.991397	0.996856	C	Os03g0823400,Os04g0430700,Os07g0245200
GO:0003674	molecular_function	66	246	5946	30448	1.37386	0.00136609	0.0560098	F	Os01g0175100,Os01g0390600,Os01g0681600,Os01g0766400,Os01g0768333,Os01g0847100,Os01g0923000,Os02g0167200,Os02g0227100,Os02g0555100,Os02g0668500,Os02g0815400,Os02g0830000,Os03g0100030,Os03g0184100,Os03g0194100,Os03g0216300,Os03g0363200,Os03g0604566,Os03g0760000,Os04g0439300,Os04g0482900,Os04g0583200,Os04g0608600,Os05g0153400,Os05g0269100,Os05g0355400,Os05g0453500,Os05g0539800,Os05g0548600,Os06g0125…
GO:0016772	transferase activity, transferring phosphorus-containing groups	22	246	1452	30448	1.87534	0.00432889	0.078984	F	Os01g0222800,Os01g0670100,Os02g0712700,Os02g0769800,Os03g0115100,Os03g0407900,Os03g0432100,Os04g0517500,Os04g0546300,Os04g0633300,Os05g0486100,Os05g0577700,Os07g0130100,Os07g0130200,Os07g0534500,Os07g0550500,Os08g0275200,Os09g0569800,Os11g0470500,Os11g0569300,Os12g0586100,Os12g0611100
GO:0016301	kinase activity	29	246	2152	30448	1.66794	0.00449503	0.078984	F	Os01g0222800,Os01g0670100,Os02g0712700,Os02g0769800,Os03g0115100,Os03g0407900,Os03g0432100,Os04g0517500,Os04g0546300,Os04g0633300,Os04g0661200,Os05g0187100,Os05g0486100,Os05g0491200,Os05g0577700,Os07g0130100,Os07g0130200,Os07g0534500,Os07g0539700,Os07g0550500,Os08g0275200,Os09g0569800,Os10g0565000,Os11g0189900,Os11g0470500,Os11g0569300,Os12g0130300,Os12g0586100,Os12g0611100
GO:0004713	protein tyrosine kinase activity	20	246	1314	30448	1.8839	0.0065478	0.100672	F	Os01g0222800,Os01g0670100,Os02g0712700,Os02g0769800,Os03g0407900,Os04g0517500,Os04g0546300,Os04g0633300,Os05g0486100,Os05g0577700,Os07g0130100,Os07g0130200,Os07g0534500,Os07g0550500,Os08g0275200,Os09g0569800,Os11g0470500,Os11g0569300,Os12g0586100,Os12g0611100
GO:0004674	protein serine/threonine kinase activity	20	246	1389	30448	1.78218	0.011308	0.106991	F	Os01g0222800,Os01g0670100,Os02g0712700,Os02g0769800,Os03g0407900,Os04g0517500,Os04g0546300,Os04g0633300,Os05g0486100,Os05g0577700,Os07g0130100,Os07g0130200,Os07g0534500,Os07g0550500,Os08g0275200,Os09g0569800,Os11g0470500,Os11g0569300,Os12g0586100,Os12g0611100
GO:0004672	protein kinase activity	20	246	1419	30448	1.7445	0.0138549	0.121725	F	Os01g0222800,Os01g0670100,Os02g0712700,Os02g0769800,Os03g0407900,Os04g0517500,Os04g0546300,Os04g0633300,Os05g0486100,Os05g0577700,Os07g0130100,Os07g0130200,Os07g0534500,Os07g0550500,Os08g0275200,Os09g0569800,Os11g0470500,Os11g0569300,Os12g0586100,Os12g0611100
GO:0005488	binding	46	246	4287	30448	1.32809	0.0169594	0.131082	F	Os01g0213400,Os01g0563000,Os01g0579600,Os01g0589400,Os01g0823900,Os01g0933200,Os02g0105400,Os02g0197600,Os02g0582600,Os02g0712700,Os02g0724000,Os03g0145600,Os03g0162000,Os03g0184550,Os03g0235000,Os03g0712200,Os03g0760000,Os04g0496150,Os04g0496700,Os04g0630800,Os04g0688600,Os05g0187100,Os05g0363500,Os06g0129100,Os06g0298200,Os06g0542300,Os07g0130100,Os07g0130200,Os07g0163900,Os07g0290500,Os07g0631…
GO:0030246	carbohydrate binding	8	246	356	30448	2.7814	0.0213418	0.154414	F	Os01g0222800,Os01g0670100,Os02g0712700,Os03g0116700,Os04g0633300,Os07g0130100,Os07g0130200,Os12g0130300
GO:0003824	catalytic activity	45	246	4383	30448	1.27076	0.0353914	0.241841	F	Os01g0221100,Os01g0563000,Os01g0715400,Os01g0823900,Os02g0105400,Os02g0224100,Os02g0554900,Os03g0162000,Os03g0184550,Os03g0203200,Os03g0207400,Os03g0235000,Os03g0237100,Os03g0321800,Os03g0432100,Os03g0685300,Os03g0712200,Os03g0760000,Os03g0856000,Os04g0183500,Os04g0370500,Os04g0496150,Os04g0608600,Os04g0630800,Os04g0688600,Os06g0129100,Os06g0472000,Os07g0114000,Os07g0603600,Os07g0663800,Os07g0684…
GO:0016758	transferase activity, transferring hexosyl groups	5	246	194	30448	3.19001	0.06448	0.377669	F	Os05g0179950,Os05g0427300,Os07g0201500,Os07g0241800,Os09g0517900
GO:0000166	nucleotide binding	39	246	3959	30448	1.21928	0.0834525	0.44629	F	Os01g0221100,Os01g0222800,Os01g0670100,Os01g0776400,Os02g0712700,Os03g0115100,Os03g0162000,Os03g0184550,Os03g0432100,Os04g0517500,Os04g0630800,Os04g0633300,Os04g0665400,Os05g0120700,Os05g0187100,Os05g0363500,Os05g0427300,Os05g0486100,Os06g0129100,Os06g0158500,Os06g0158900,Os06g0697600,Os07g0130100,Os07g0130200,Os07g0534500,Os07g0539700,Os07g0550500,Os07g0663800,Os08g0275200,Os09g0569800,Os10g0554…
GO:0005515	protein binding	52	246	5575	30448	1.15447	0.0942048	0.463488	F	Os01g0213400,Os01g0221100,Os01g0563000,Os01g0566100,Os01g0579600,Os01g0601625,Os01g0670100,Os01g0776400,Os01g0808100,Os01g0950300,Os02g0554900,Os02g0593600,Os02g0663800,Os02g0717600,Os02g0769800,Os03g0116700,Os03g0609800,Os04g0191600,Os04g0665400,Os04g0675400,Os05g0179950,Os05g0187100,Os05g0344200,Os05g0486100,Os05g0491200,Os05g0594200,Os06g0158500,Os06g0168500,Os06g0298200,Os07g0164300,Os07g0539…
GO:0017153	sodium:dicarboxylate symporter activity	3	246	71	30448	5.22982	0.106108	0.487488	F	Os04g0587400,Os06g0158900,Os06g0297400
GO:0005524	ATP binding	32	246	3219	30448	1.23042	0.108059	0.487488	F	Os01g0222800,Os01g0670100,Os02g0712700,Os02g0769800,Os03g0115100,Os03g0407900,Os03g0432100,Os04g0517500,Os04g0546300,Os04g0633300,Os04g0661200,Os05g0120700,Os05g0486100,Os05g0577700,Os06g0158500,Os06g0158900,Os06g0697600,Os07g0130100,Os07g0130200,Os07g0534500,Os07g0550500,Os08g0260600,Os08g0275200,Os09g0422000,Os09g0569800,Os10g0554200,Os11g0222900,Os11g0227100,Os11g0470500,Os11g0569300,Os12g0586…
GO:0004872	receptor activity	8	246	563	30448	1.75875	0.144174	0.589688	F	Os01g0222800,Os02g0712700,Os03g0432200,Os05g0486100,Os07g0130100,Os07g0130200,Os07g0550500,Os12g0611100
GO:0043169	cation binding	4	246	189	30448	2.61952	0.179165	0.667798	F	Os01g0715400,Os08g0520900,Os10g0565200,Os11g0118200
GO:0016740	transferase activity	23	246	2380	30448	1.19612	0.206946	0.67617	F	Os01g0221100,Os01g0222800,Os01g0670100,Os01g0950300,Os02g0203300,Os03g0115100,Os03g0321800,Os03g0432100,Os03g0586300,Os03g0685300,Os04g0175600,Os04g0633300,Os05g0179950,Os05g0427300,Os07g0201500,Os07g0241800,Os07g0550500,Os09g0422000,Os09g0517900,Os10g0183900,Os11g0256900,Os11g0557700,Os12g0586100
GO:0016491	oxidoreductase activity	15	246	1438	30448	1.29109	0.214407	0.67617	F	Os02g0105400,Os02g0555100,Os03g0162000,Os03g0235000,Os03g0237100,Os03g0363200,Os03g0856000,Os04g0608600,Os04g0688600,Os06g0129100,Os06g0472000,Os07g0663800,Os08g0494350,Os10g0439924,Os10g0558700
GO:0005215	transporter activity	16	246	1574	30448	1.25817	0.226935	0.67617	F	Os01g0871800,Os01g0871900,Os02g0768200,Os03g0150600,Os03g0251500,Os04g0587400,Os04g0587500,Os04g0613900,Os05g0120700,Os05g0594200,Os06g0158900,Os07g0290500,Os10g0554200,Os10g0580200,Os12g0623500,Os12g0638200
GO:0004721	phosphoprotein phosphatase activity	3	246	118	30448	3.14675	0.230887	0.67617	F	Os02g0224100,Os03g0207400,Os07g0114000
GO:0004871	signal transducer activity	5	246	349	30448	1.77324	0.279978	0.765274	F	Os02g0700100,Os02g0769800,Os03g0609800,Os06g0158900,Os07g0550500
GO:0005509	calcium ion binding	6	246	478	30448	1.55363	0.304639	0.775818	F	Os01g0579600,Os01g0715400,Os03g0235000,Os04g0688600,Os05g0594200,Os07g0631700
GO:0000287	magnesium ion binding	4	246	261	30448	1.89689	0.323701	0.78069	F	Os02g0224100,Os03g0207400,Os03g0432100,Os07g0114000
GO:0030145	manganese ion binding	3	246	163	30448	2.27802	0.356247	0.826763	F	Os02g0224100,Os03g0207400,Os07g0114000
GO:0004842	ubiquitin-protein ligase activity	3	246	183	30448	2.02906	0.409955	0.897571	F	Os01g0823900,Os09g0569800,Os12g0288400
GO:0008168	methyltransferase activity	4	246	306	30448	1.61794	0.415987	0.897571	F	Os01g0715400,Os04g0175600,Os11g0256900,Os11g0557700
GO:0016757	transferase activity, transferring glycosyl groups	5	246	433	30448	1.42924	0.423245	0.897571	F	Os05g0179950,Os05g0427300,Os07g0201500,Os07g0241800,Os09g0517900
GO:0016787	hydrolase activity	26	246	3131	30448	1.02781	0.439559	0.901402	F	Os01g0702000,Os01g0715400,Os02g0224100,Os03g0203200,Os03g0207400,Os03g0251500,Os03g0685300,Os04g0183500,Os04g0430700,Os04g0665400,Os05g0120700,Os05g0158500,Os06g0158900,Os06g0697600,Os07g0114000,Os07g0245200,Os07g0603600,Os08g0495800,Os08g0503200,Os08g0520900,Os09g0533300,Os10g0565200,Os11g0118200,Os11g0175400,Os11g0261600,Os12g0117300
GO:0046872	metal ion binding	19	246	2266	30448	1.03781	0.467491	0.901402	F	Os01g0213400,Os01g0579600,Os02g0197600,Os02g0224100,Os03g0145600,Os03g0207400,Os03g0235000,Os03g0432100,Os04g0688600,Os06g0472000,Os06g0542300,Os07g0114000,Os08g0484200,Os09g0243200,Os09g0434900,Os10g0439924,Os10g0456800,Os12g0131200,Os12g0288400
GO:0005506	iron ion binding	7	246	717	30448	1.20838	0.469087	0.901402	F	Os03g0235000,Os03g0760000,Os03g0856000,Os04g0675400,Os04g0688600,Os10g0439924,Os10g0558700
GO:0004518	nuclease activity	3	246	210	30448	1.76818	0.478776	0.901402	F	Os01g0702000,Os01g0753200,Os06g0132600
GO:0008233	peptidase activity	4	246	398	30448	1.24394	0.588026	0.996856	F	Os03g0823400,Os04g0430700,Os10g0565000,Os11g0557700
GO:0009055	electron carrier activity	7	246	860	30448	1.00745	0.644273	0.996856	F	Os02g0554900,Os03g0235000,Os03g0760000,Os04g0675400,Os04g0688600,Os07g0684100,Os10g0439924
GO:0004553	hydrolase activity, hydrolyzing O-glycosyl compounds	3	246	307	30448	1.2095	0.681442	0.996856	F	Os08g0495800,Os08g0520900,Os11g0118200
GO:0020037	heme binding	4	246	530	30448	0.934131	0.771349	0.996856	F	Os03g0235000,Os03g0760000,Os04g0688600,Os10g0439924
GO:0004497	monooxygenase activity	3	246	375	30448	0.990179	0.781569	0.996856	F	Os03g0162000,Os03g0760000,Os10g0439924
GO:0043531	ADP binding	3	246	461	30448	0.80546	0.868059	0.996856	F	Os06g0158500,Os11g0222900,Os11g0227100
GO:0008270	zinc ion binding	12	246	1973	30448	0.752797	0.891958	0.996856	F	Os01g0213400,Os02g0724000,Os03g0145600,Os03g0712200,Os06g0298200,Os08g0484200,Os09g0243200,Os09g0434900,Os10g0456800,Os11g0488900,Os12g0131200,Os12g0288400
GO:0046983	protein dimerization activity	3	246	518	30448	0.716828	0.906755	0.996856	F	Os01g0808100,Os04g0175600,Os04g0587500
GO:0005198	structural molecule activity	4	246	706	30448	0.70126	0.906916	0.996856	F	Os03g0184100,Os04g0665400,Os07g0143600,Os10g0484400
GO:0017111	nucleoside-triphosphatase activity	3	246	545	30448	0.681316	0.921132	0.996856	F	Os06g0158500,Os06g0158900,Os06g0697600
GO:0050825	ice binding	7	246	1295	30448	0.66904	0.932258	0.996856	F	Os02g0224100,Os02g0768200,Os06g0125200,Os06g0201000,Os06g0714800,Os10g0362700,Os10g0488400
GO:0003723	RNA binding	4	246	1007	30448	0.491648	0.983543	0.996856	F	Os03g0115100,Os08g0519700,Os10g0495200,Os11g0583200
GO:0003700	sequence-specific DNA binding transcription factor activity	8	246	1877	30448	0.527533	0.98998	0.996856	F	Os01g0566100,Os01g0808100,Os01g0971800,Os02g0724000,Os04g0600000,Os06g0298200,Os07g0617000,Os11g0705900
GO:0003677	DNA binding	13	246	3017	30448	0.533325	0.996856	0.996856	F	Os01g0175100,Os01g0702000,Os01g0753200,Os01g0808100,Os01g0971800,Os02g0724000,Os02g0769800,Os02g0815400,Os04g0600000,Os05g0142400,Os06g0132600,Os07g0591700,Os07g0617000
Notes: a designates reference gene lists of Oryza staiva Japonica group; b designates fold enrichment; c represents false discovery rate correction.

## Sheet: Table S5-7
Table S5-7 GO enrichment result of module royalblue
Term	Description	QueryHIts	QueryTotal	PopHits	PopTotala	RichFactorb	Pvalue	Qvaluec	Type	Genes
GO:0006950	response to stress	4	8	3723	30448	4.08918	0.0382124	0.0764248	P	Os01g0298400,Os04g0494100,Os11g0592200,Os12g0630200
GO:0009628	response to abiotic stimulus	3	8	2194	30448	5.20419	0.0781193	0.104159	P	Os01g0298400,Os11g0592200,Os12g0630200
GO:0016023	cytoplasmic membrane-bounded vesicle	6	8	4509	30448	5.06454	0.000901749	0.003607	C	Os04g0494100,Os06g0493100,Os06g0548200,Os06g0591200,Os11g0592200,Os12g0630200
GO:0005623	cell	3	8	2702	30448	4.22576	0.112222	0.112222	C	Os06g0548200,Os11g0592200,Os12g0630200
Notes: a designates reference gene lists of Oryza staiva Japonica group; b designates fold enrichment; c represents false discovery rate correction.

## Sheet: Table S5-8
Table S5-8 GO enrichment result of PR403 22 vs PR403 CK40
Term	Description	QueryHIts	QueryTotal	PopHits	PopTotala	RichFactorb	Pvalue	Qvaluec	Type	Genes
GO:0015979	photosynthesis	57	3052	232	30448	2.4511	2.1e-18	1.81e-15	P	OS01G0279100, OS01G0501800, OS01G0720500, OS01G0773700, OS01G0805300, OS01G0938100, OS02G0117100, OS02G0197600, OS02G0257300, OS02G0638300, OS02G0750100, OS02G0764500, OS03G0169100, OS03G0323200, OS03G0333400, OS03G0563300, OS03G0592500, OS03G0778100, OS04G0414700, OS04G0444800, OS04G0457000, OS04G0459900, OS05G0549100, OS05G0560000, OS05G0582300, OS05G0586600, OS06G0229066, OS06G0320500, OS06G07…
GO:0009765	photosynthesis, light harvesting	17	3052	25	30448	6.78396	5.2e-15	2.98e-12	P	OS01G0720500, OS02G0197600, OS02G0764500, OS03G0333400, OS03G0592500, OS04G0457000, OS04G0459900, OS06G0229066, OS06G0320500, OS06G0725900, OS07G0558400, OS07G0562700, OS07G0577600, OS08G0435900, OS09G0296800, OS09G0346500, OS11G0242800
GO:0009768	photosynthesis, light harvesting in photosystem I	13	3052	14	30448	9.26381	5.8e-15	2.99e-12	P	OS01G0720500, OS02G0197600, OS02G0764500, OS03G0592500, OS04G0457000, OS06G0320500, OS07G0558400, OS07G0562700, OS07G0577600, OS08G0435900, OS09G0296800, OS09G0346500, OS11G0242800
GO:0019684	photosynthesis, light reaction	34	3052	119	30448	2.8504	1.4e-13	5.55e-11	P	OS01G0501800, OS01G0720500, OS01G0773700, OS02G0117100, OS02G0197600, OS02G0257300, OS02G0750100, OS02G0764500, OS03G0333400, OS03G0592500, OS04G0414700, OS04G0444800, OS04G0457000, OS04G0459900, OS05G0549100, OS05G0586600, OS06G0229066, OS06G0320500, OS06G0725900, OS07G0147550, OS07G0469100, OS07G0513000, OS07G0558400, OS07G0562700, OS07G0577600, OS08G0104600, OS08G0323400, OS08G0435900, OS08G05…
GO:0019585	glucuronate metabolic process	36	3052	155	30448	2.3171	2.3e-11	5.65e-09	P	OS01G0179600, OS01G0620800, OS01G0638600, OS01G0734600, OS01G0805400, OS01G0805500, OS02G0203300, OS02G0206700, OS02G0243300, OS02G0589400, OS03G0757100, OS03G0757200, OS04G0305700, OS04G0556600, OS05G0177500, OS05G0527800, OS05G0527900, OS06G0187500, OS06G0192100, OS06G0220500, OS06G0288300, OS06G0289900, OS06G0593800, OS07G0201500, OS07G0202000, OS07G0240600, OS07G0489200, OS07G0490100, OS07G05…
GO:0052695	cellular glucuronidation	36	3052	155	30448	2.3171	2.3e-11	5.65e-09	P	OS01G0179600, OS01G0620800, OS01G0638600, OS01G0734600, OS01G0805400, OS01G0805500, OS02G0203300, OS02G0206700, OS02G0243300, OS02G0589400, OS03G0757100, OS03G0757200, OS04G0305700, OS04G0556600, OS05G0177500, OS05G0527800, OS05G0527900, OS06G0187500, OS06G0192100, OS06G0220500, OS06G0288300, OS06G0289900, OS06G0593800, OS07G0201500, OS07G0202000, OS07G0240600, OS07G0489200, OS07G0490100, OS07G05…
GO:0052696	flavonoid glucuronidation	36	3052	155	30448	2.3171	2.3e-11	5.65e-09	P	OS01G0179600, OS01G0620800, OS01G0638600, OS01G0734600, OS01G0805400, OS01G0805500, OS02G0203300, OS02G0206700, OS02G0243300, OS02G0589400, OS03G0757100, OS03G0757200, OS04G0305700, OS04G0556600, OS05G0177500, OS05G0527800, OS05G0527900, OS06G0187500, OS06G0192100, OS06G0220500, OS06G0288300, OS06G0289900, OS06G0593800, OS07G0201500, OS07G0202000, OS07G0240600, OS07G0489200, OS07G0490100, OS07G05…
GO:0006063	uronic acid metabolic process	36	3052	158	30448	2.27311	4.1e-11	9.19e-09	P	OS01G0179600, OS01G0620800, OS01G0638600, OS01G0734600, OS01G0805400, OS01G0805500, OS02G0203300, OS02G0206700, OS02G0243300, OS02G0589400, OS03G0757100, OS03G0757200, OS04G0305700, OS04G0556600, OS05G0177500, OS05G0527800, OS05G0527900, OS06G0187500, OS06G0192100, OS06G0220500, OS06G0288300, OS06G0289900, OS06G0593800, OS07G0201500, OS07G0202000, OS07G0240600, OS07G0489200, OS07G0490100, OS07G05…
GO:0009813	flavonoid biosynthetic process	38	3052	185	30448	2.04921	3.1e-10	5.71e-08	P	OS01G0179600, OS01G0620800, OS01G0638600, OS01G0734600, OS01G0805400, OS01G0805500, OS02G0203300, OS02G0206700, OS02G0243300, OS02G0589400, OS02G0767300, OS03G0757100, OS03G0757200, OS04G0305700, OS04G0556600, OS05G0177500, OS05G0527800, OS05G0527900, OS06G0187500, OS06G0192100, OS06G0220500, OS06G0288300, OS06G0289900, OS06G0593800, OS07G0201500, OS07G0202000, OS07G0240600, OS07G0489200, OS07G04…
GO:0080167	response to karrikin	21	3052	70	30448	2.99292	2.4e-09	3.44e-07	P	OS01G0598600, OS01G0832600, OS01G0869800, OS02G0203000, OS02G0767300, OS03G0184100, OS03G0277600, OS03G0856700, OS04G0493000, OS04G0509600, OS05G0560200, OS06G0179200, OS06G0185900, OS06G0192100, OS06G0646000, OS06G0683400, OS06G0711700, OS07G0178800, OS07G0209100, OS08G0108100, OS08G0435900
GO:0009644	response to high light intensity	17	3052	47	30448	3.60849	3.3e-09	4.48e-07	P	OS01G0501800, OS02G0197600, OS02G0764500, OS03G0316200, OS04G0639200, OS05G0292800, OS05G0519700, OS06G0229066, OS06G0320500, OS06G0725900, OS07G0178800, OS07G0562700, OS07G0577600, OS08G0435900, OS08G0566600, OS11G0621400, OS12G0583700
GO:0009642	response to light intensity	23	3052	89	30448	2.57817	1.1e-08	1.42e-06	P	OS01G0314800, OS01G0501800, OS01G0913000, OS02G0197600, OS02G0764500, OS03G0291500, OS03G0316200, OS03G0333400, OS04G0639200, OS05G0292800, OS05G0519700, OS05G0549100, OS06G0229066, OS06G0320500, OS06G0725900, OS07G0178800, OS07G0562700, OS07G0577600, OS08G0104600, OS08G0435900, OS08G0566600, OS11G0621400, OS12G0583700
GO:0018298	protein-chromophore linkage	14	3052	34	30448	4.10793	1.1e-08	1.42e-06	P	OS01G0720500, OS02G0197600, OS02G0764500, OS03G0592500, OS04G0457000, OS06G0320500, OS06G0661800, OS07G0558400, OS07G0562700, OS07G0577600, OS08G0435900, OS09G0296800, OS09G0346500, OS11G0242800
GO:0046148	pigment biosynthetic process	20	3052	91	30448	2.19262	1.6e-06	0.00015	P	OS01G0279100, OS02G0613900, OS02G0680600, OS02G0767300, OS02G0817900, OS03G0323200, OS03G0337600, OS03G0351200, OS03G0563300, OS04G0448900, OS05G0408900, OS06G0348800, OS06G0704600, OS06G0729000, OS07G0484800, OS10G0496900, OS10G0502400, OS10G0567400, OS11G0457300, OS11G0530600
GO:0015995	chlorophyll biosynthetic process	12	3052	39	30448	3.06966	4.9e-06	0.000421	P	OS01G0279100, OS02G0680600, OS03G0323200, OS03G0337600, OS03G0351200, OS03G0563300, OS05G0408900, OS06G0348800, OS06G0704600, OS10G0496900, OS10G0502400, OS10G0567400
GO:0015994	chlorophyll metabolic process	15	3052	60	30448	2.4941	5.9e-06	0.000499	P	OS01G0279100, OS02G0680600, OS03G0323200, OS03G0337600, OS03G0351200, OS03G0563300, OS05G0408900, OS06G0348800, OS06G0704600, OS07G0100200, OS10G0389200, OS10G0419600, OS10G0496900, OS10G0502400, OS10G0567400
GO:0010207	photosystem II assembly	8	3052	20	30448	3.99056	2.2e-05	0.00164	P	OS01G0501800, OS02G0117100, OS03G0333400, OS05G0586600, OS07G0147550, OS08G0323400, OS08G0553800, OS11G0242800
GO:0010114	response to red light	10	3052	32	30448	3.11763	2.6e-05	0.00192	P	OS02G0203000, OS03G0308800, OS03G0592500, OS04G0448900, OS05G0586600, OS06G0320500, OS07G0178800, OS07G0558400, OS11G0242800, OS12G0274700
GO:0010200	response to chitin	13	3052	53	30448	2.44704	3e-05	0.00212	P	OS01G0246700, OS02G0540700, OS02G0624300, OS02G0638650, OS02G0681200, OS02G0686100, OS05G0322900, OS05G0476700, OS06G0231600, OS09G0106700, OS09G0417800, OS09G0526600, OS12G0583700
GO:0043094	cellular metabolic compound salvage	13	3052	56	30448	2.31595	5.7e-05	0.0035	P	OS01G0101200, OS01G0228600, OS01G0682500, OS02G0613900, OS02G0698000, OS03G0738400, OS04G0429800, OS07G0484800, OS10G0419500, OS10G0517400, OS10G0578800, OS12G0274700, OS12G0292400
GO:0006779	porphyrin-containing compound biosynthetic process	12	3052	49	30448	2.4432	6.2e-05	0.00372	P	OS01G0279100, OS02G0680600, OS03G0323200, OS03G0337600, OS03G0351200, OS03G0563300, OS05G0408900, OS06G0348800, OS06G0704600, OS10G0496900, OS10G0502400, OS10G0567400
GO:0006778	porphyrin-containing compound metabolic process	15	3052	73	30448	2.04995	7.1e-05	0.00416	P	OS01G0279100, OS02G0680600, OS03G0323200, OS03G0337600, OS03G0351200, OS03G0563300, OS05G0408900, OS06G0348800, OS06G0704600, OS07G0100200, OS10G0389200, OS10G0419600, OS10G0496900, OS10G0502400, OS10G0567400
GO:0009690	cytokinin metabolic process	9	3052	30	30448	2.99292	9.5e-05	0.00538	P	OS01G0588900, OS01G0940000, OS04G0518800, OS04G0523500, OS05G0374200, OS09G0403300, OS09G0547500, OS10G0479500, OS10G0483500
GO:0071484	cellular response to light intensity	5	3052	9	30448	5.54245	0.00013	0.00721	P	OS03G0333400, OS04G0639200, OS07G0178800, OS08G0566600, OS11G0621400
GO:0006814	sodium ion transport	7	3052	19	30448	3.67552	0.00014	0.00744	P	OS01G0532600, OS02G0175000, OS04G0607500, OS06G0701600, OS08G0503700, OS09G0484900, OS12G0515400
GO:0033014	tetrapyrrole biosynthetic process	12	3052	53	30448	2.25881	0.00014	0.00744	P	OS01G0279100, OS02G0680600, OS03G0323200, OS03G0337600, OS03G0351200, OS03G0563300, OS05G0408900, OS06G0348800, OS06G0704600, OS10G0496900, OS10G0502400, OS10G0567400
GO:0015850	organic hydroxy compound transport	10	3052	40	30448	2.4941	0.00021	0.0108	P	OS01G0232000, OS01G0232100, OS01G0609900, OS01G0975900, OS02G0629200, OS02G0676400, OS02G0823100, OS04G0559700, OS06G0336200, OS10G0578800
GO:0030104	water homeostasis	9	3052	33	30448	2.72084	0.00021	0.0108	P	OS01G0232000, OS01G0232100, OS01G0975900, OS02G0629200, OS02G0823100, OS04G0448900, OS04G0559700, OS04G0574700, OS06G0336200
GO:0009637	response to blue light	11	3052	48	30448	2.28626	0.00024	0.0115	P	OS03G0592500, OS03G0728900, OS05G0586600, OS06G0320500, OS07G0178800, OS07G0558400, OS08G0481400, OS09G0296800, OS09G0527900, OS11G0242800, OS12G0274700
GO:0045926	negative regulation of growth	5	3052	10	30448	4.9882	0.00024	0.0115	P	OS02G0285300, OS05G0576300, OS08G0481400, OS09G0545300, OS12G0541700
GO:0030308	negative regulation of cell growth	4	3052	6	30448	6.65094	0.00026	0.0122	P	OS02G0285300, OS05G0576300, OS08G0481400, OS12G0541700
GO:0070141	response to UV-A	3	3052	3	30448	9.97641	0.00029	0.0128	P	OS04G0639200, OS07G0178800, OS11G0621400
GO:0071492	cellular response to UV-A	3	3052	3	30448	9.97641	0.00029	0.0128	P	OS04G0639200, OS07G0178800, OS11G0621400
GO:0010218	response to far red light	9	3052	35	30448	2.56536	0.00035	0.0148	P	OS02G0203000, OS03G0592500, OS05G0586600, OS06G0320500, OS07G0178800, OS07G0558400, OS09G0296800, OS11G0242800, OS12G0274700
GO:0009767	photosynthetic electron transport chain	12	3052	58	30448	2.06408	0.00035	0.0148	P	OS01G0501800, OS02G0257300, OS02G0750100, OS04G0414700, OS04G0444800, OS06G0229066, OS06G0725900, OS07G0469100, OS07G0513000, OS08G0104600, OS08G0566600, OS09G0481200
GO:0009645	response to low light intensity stimulus	5	3052	11	30448	4.53473	0.00041	0.0169	P	OS02G0197600, OS02G0764500, OS06G0320500, OS07G0577600, OS08G0435900
GO:0006541	glutamine metabolic process	8	3052	30	30448	2.66038	0.00056	0.0226	P	OS01G0654100, OS01G0681900, OS03G0223400, OS03G0291500, OS04G0659100, OS11G0147800, OS12G0145100, OS12G0515400
GO:0006546	glycine catabolic process	4	3052	7	30448	5.70081	0.00057	0.0226	P	OS01G0711400, OS03G0738400, OS04G0623800, OS10G0516100
GO:1900055	regulation of leaf senescence	5	3052	12	30448	4.15684	0.00067	0.0258	P	OS01G0314800, OS02G0740700, OS05G0322900, OS06G0348800, OS08G0544800
GO:0006026	aminoglycan catabolic process	10	3052	48	30448	2.07842	0.001	0.0346	P	OS02G0257300, OS03G0418000, OS04G0494100, OS05G0247800, OS06G0356800, OS08G0518900, OS10G0542900, OS10G0543400, OS11G0701200, OS11G0702100
GO:0006030	chitin metabolic process	10	3052	48	30448	2.07842	0.001	0.0346	P	OS02G0257300, OS03G0418000, OS04G0494100, OS05G0247800, OS06G0356800, OS08G0518900, OS10G0542900, OS10G0543400, OS11G0701200, OS11G0702100
GO:0006032	chitin catabolic process	10	3052	48	30448	2.07842	0.001	0.0346	P	OS02G0257300, OS03G0418000, OS04G0494100, OS05G0247800, OS06G0356800, OS08G0518900, OS10G0542900, OS10G0543400, OS11G0701200, OS11G0702100
GO:0046348	amino sugar catabolic process	10	3052	48	30448	2.07842	0.001	0.0346	P	OS02G0257300, OS03G0418000, OS04G0494100, OS05G0247800, OS06G0356800, OS08G0518900, OS10G0542900, OS10G0543400, OS11G0701200, OS11G0702100
GO:1901072	glucosamine-containing compound catabolic process	10	3052	48	30448	2.07842	0.001	0.0346	P	OS02G0257300, OS03G0418000, OS04G0494100, OS05G0247800, OS06G0356800, OS08G0518900, OS10G0542900, OS10G0543400, OS11G0701200, OS11G0702100
GO:0042548	regulation of photosynthesis, light reaction	6	3052	19	30448	3.15044	0.00106	0.0363	P	OS01G0501800, OS01G0773700, OS05G0549100, OS06G0229066, OS06G0725900, OS09G0481200
GO:0009071	serine family amino acid catabolic process	4	3052	8	30448	4.9882	0.00107	0.0363	P	OS01G0711400, OS03G0738400, OS04G0623800, OS10G0516100
GO:1900056	negative regulation of leaf senescence	4	3052	8	30448	4.9882	0.00107	0.0363	P	OS02G0740700, OS05G0322900, OS06G0348800, OS08G0544800
GO:0055072	iron ion homeostasis	8	3052	33	30448	2.41852	0.00112	0.0377	P	OS01G0830000, OS02G0644200, OS02G0650300, OS03G0433200, OS03G0751100, OS04G0538400, OS06G0103800, OS07G0467200
GO:0034754	cellular hormone metabolic process	9	3052	41	30448	2.18994	0.0012	0.0394	P	OS01G0588900, OS01G0940000, OS04G0518800, OS04G0523500, OS05G0374200, OS09G0403300, OS09G0547500, OS10G0479500, OS10G0483500
GO:0009853	photorespiration	6	3052	20	30448	2.99292	0.00143	0.0458	P	OS01G0228600, OS01G0682500, OS03G0738400, OS10G0578800, OS12G0274700, OS12G0292400
GO:0043467	regulation of generation of precursor metabolites and energy	6	3052	20	30448	2.99292	0.00143	0.0458	P	OS01G0501800, OS01G0773700, OS05G0549100, OS06G0229066, OS06G0725900, OS09G0481200
GO:0009691	cytokinin biosynthetic process	5	3052	14	30448	3.563	0.00152	0.0472	P	OS01G0588900, OS04G0518800, OS09G0403300, OS09G0547500, OS10G0479500
GO:0071446	cellular response to salicylic acid stimulus	7	3052	28	30448	2.4941	0.00188	0.0567	P	OS01G0194300, OS01G0667900, OS02G0603800, OS05G0322900, OS09G0106700, OS11G0445300, OS12G0448900
GO:0010117	photoprotection	3	3052	5	30448	5.98585	0.00261	0.0731	P	OS07G0178800, OS08G0566600, OS12G0583700
GO:0048640	negative regulation of developmental growth	3	3052	5	30448	5.98585	0.00261	0.0731	P	OS02G0285300, OS05G0576300, OS09G0545300
GO:0071486	cellular response to high light intensity	3	3052	5	30448	5.98585	0.00261	0.0731	P	OS04G0639200, OS07G0178800, OS11G0621400
GO:0009992	cellular water homeostasis	7	3052	30	30448	2.32783	0.00288	0.0787	P	OS01G0232000, OS01G0232100, OS01G0975900, OS02G0629200, OS02G0823100, OS04G0559700, OS06G0336200
GO:0015793	glycerol transport	7	3052	30	30448	2.32783	0.00288	0.0787	P	OS01G0232000, OS01G0232100, OS01G0975900, OS02G0629200, OS02G0823100, OS04G0559700, OS06G0336200
GO:0034644	cellular response to UV	4	3052	10	30448	3.99056	0.0029	0.0787	P	OS01G0710700, OS04G0639200, OS07G0178800, OS11G0621400
GO:0009627	systemic acquired resistance	8	3052	39	30448	2.04644	0.00349	0.0904	P	OS01G0194300, OS01G0508100, OS02G0603800, OS04G0640700, OS05G0322900, OS05G0368000, OS06G0691400, OS12G0448900
GO:0006884	cell volume homeostasis	7	3052	32	30448	2.18234	0.00425	0.105	P	OS01G0232000, OS01G0232100, OS01G0975900, OS02G0629200, OS02G0823100, OS04G0559700, OS06G0336200
GO:0015791	polyol transport	7	3052	32	30448	2.18234	0.00425	0.105	P	OS01G0232000, OS01G0232100, OS01G0975900, OS02G0629200, OS02G0823100, OS04G0559700, OS06G0336200
GO:0010206	photosystem II repair	4	3052	11	30448	3.62779	0.00431	0.105	P	OS03G0333400, OS04G0459900, OS06G0229066, OS06G0725900
GO:0042819	vitamin B6 biosynthetic process	4	3052	11	30448	3.62779	0.00431	0.105	P	OS02G0130100, OS07G0100200, OS10G0100700, OS10G0517400
GO:0071421	manganese ion transmembrane transport	4	3052	11	30448	3.62779	0.00431	0.105	P	OS02G0644200, OS03G0226400, OS04G0538400, OS06G0103800
GO:0019419	sulfate reduction	2	3052	2	30448	9.97641	0.00437	0.105	P	OS05G0503300, OS07G0509800
GO:0050878	regulation of body fluid levels	2	3052	2	30448	9.97641	0.00437	0.105	P	OS04G0448900, OS04G0574700
GO:0050891	multicellular organismal water homeostasis	2	3052	2	30448	9.97641	0.00437	0.105	P	OS04G0448900, OS04G0574700
GO:0051511	negative regulation of unidimensional cell growth	2	3052	2	30448	9.97641	0.00437	0.105	P	OS02G0285300, OS05G0576300
GO:1902609	(R)-2-hydroxy-alpha-linolenic acid biosynthetic process	2	3052	2	30448	9.97641	0.00437	0.105	P	OS04G0511200, OS12G0448900
GO:0019464	glycine decarboxylation via glycine cleavage system	3	3052	6	30448	4.9882	0.00496	0.116	P	OS01G0711400, OS03G0738400, OS10G0516100
GO:0019932	second-messenger-mediated signaling	5	3052	18	30448	2.77122	0.00521	0.119	P	OS01G0357900, OS02G0670500, OS02G0809800, OS11G0456000, OS12G0541700
GO:0046470	phosphatidylcholine metabolic process	5	3052	18	30448	2.77122	0.00521	0.119	P	OS01G0695100, OS05G0548900, OS06G0604200, OS06G0604300, OS06G0607100
GO:0000103	sulfate assimilation	7	3052	34	30448	2.05397	0.00605	0.133	P	OS01G0913000, OS03G0202001, OS04G0676100, OS07G0190800, OS07G0476900, OS07G0509800, OS07G0684100
GO:0071241	cellular response to inorganic substance	7	3052	34	30448	2.05397	0.00605	0.133	P	OS02G0285300, OS02G0644200, OS02G0729400, OS04G0538400, OS06G0103800, OS10G0562700, OS12G0448900
GO:0072525	pyridine-containing compound biosynthetic process	6	3052	26	30448	2.30225	0.00605	0.133	P	OS02G0130100, OS02G0134400, OS04G0429800, OS07G0100200, OS10G0100700, OS10G0517400
GO:0035725	sodium ion transmembrane transport	4	3052	12	30448	3.32547	0.00614	0.133	P	OS01G0532600, OS02G0175000, OS04G0607500, OS06G0701600
GO:0042816	vitamin B6 metabolic process	4	3052	12	30448	3.32547	0.00614	0.133	P	OS02G0130100, OS07G0100200, OS10G0100700, OS10G0517400
GO:0010196	nonphotochemical quenching	3	3052	7	30448	4.2756	0.00826	0.167	P	OS01G0869800, OS04G0457000, OS11G0242800
GO:0035066	positive regulation of histone acetylation	3	3052	7	30448	4.2756	0.00826	0.167	P	OS01G0192300, OS01G0603300, OS05G0589400
GO:1901985	positive regulation of protein acetylation	3	3052	7	30448	4.2756	0.00826	0.167	P	OS01G0192300, OS01G0603300, OS05G0589400
GO:1990066	energy quenching	3	3052	7	30448	4.2756	0.00826	0.167	P	OS01G0869800, OS04G0457000, OS11G0242800
GO:2000758	positive regulation of peptidyl-lysine acetylation	3	3052	7	30448	4.2756	0.00826	0.167	P	OS01G0192300, OS01G0603300, OS05G0589400
GO:0009682	induced systemic resistance	4	3052	13	30448	3.06966	0.0084	0.167	P	OS01G0194300, OS02G0117500, OS05G0322900, OS09G0536400
GO:0009773	photosynthetic electron transport in photosystem I	4	3052	13	30448	3.06966	0.0084	0.167	P	OS02G0750100, OS07G0469100, OS08G0566600, OS09G0481200
GO:0010167	response to nitrate	4	3052	13	30448	3.06966	0.0084	0.167	P	OS01G0357100, OS02G0716800, OS10G0554200, OS10G0562700
GO:0042822	pyridoxal phosphate metabolic process	4	3052	13	30448	3.06966	0.0084	0.167	P	OS02G0130100, OS07G0100200, OS10G0100700, OS10G0517400
GO:0042823	pyridoxal phosphate biosynthetic process	4	3052	13	30448	3.06966	0.0084	0.167	P	OS02G0130100, OS07G0100200, OS10G0100700, OS10G0517400
GO:0010193	response to ozone	5	3052	20	30448	2.4941	0.00844	0.167	P	OS01G0609900, OS02G0581100, OS04G0574700, OS11G0595200, OS12G0190000
GO:0031407	oxylipin metabolic process	6	3052	28	30448	2.1378	0.00885	0.174	P	OS02G0194700, OS03G0225900, OS03G0738600, OS04G0511200, OS06G0215600, OS12G0559200
GO:0044434	chloroplast part	199	3052	986	30448	2.01349	1e-30	3.32e-28	C	OS01G0102600, OS01G0144100, OS01G0164600, OS01G0235100, OS01G0239200, OS01G0279100, OS01G0357100, OS01G0362100, OS01G0501800, OS01G0585300, OS01G0639900, OS01G0666600, OS01G0681900, OS01G0682500, OS01G0720500, OS01G0730800, OS01G0743400, OS01G0761000, OS01G0770500, OS01G0773700, OS01G0805300, OS01G0830000, OS01G0869800, OS01G0913000, OS01G0919900, OS01G0938100, OS02G0110200, OS02G0117100, OS02G01…
GO:0009526	plastid envelope	115	3052	448	30448	2.56091	1.2e-30	3.32e-28	C	OS01G0239200, OS01G0279100, OS01G0682500, OS01G0720500, OS01G0730800, OS01G0770500, OS02G0110200, OS02G0129900, OS02G0192700, OS02G0194700, OS02G0197600, OS02G0257300, OS02G0259600, OS02G0526400, OS02G0533000, OS02G0537700, OS02G0575500, OS02G0593500, OS02G0595700, OS02G0603800, OS02G0608900, OS02G0698000, OS02G0705100, OS02G0750100, OS02G0764500, OS02G0817900, OS03G0103300, OS03G0126000, OS03G01…
GO:0009941	chloroplast envelope	112	3052	429	30448	2.60456	1.5e-30	3.32e-28	C	OS01G0239200, OS01G0279100, OS01G0682500, OS01G0720500, OS01G0730800, OS01G0770500, OS02G0110200, OS02G0129900, OS02G0192700, OS02G0194700, OS02G0197600, OS02G0257300, OS02G0259600, OS02G0526400, OS02G0533000, OS02G0575500, OS02G0593500, OS02G0595700, OS02G0603800, OS02G0608900, OS02G0698000, OS02G0705100, OS02G0750100, OS02G0764500, OS02G0817900, OS03G0103300, OS03G0126000, OS03G0129300, OS03G01…
GO:0009534	chloroplast thylakoid	103	3052	385	30448	2.66901	4.2e-29	6.2e-27	C	OS01G0144100, OS01G0235100, OS01G0239200, OS01G0279100, OS01G0501800, OS01G0585300, OS01G0639900, OS01G0666600, OS01G0720500, OS01G0761000, OS01G0773700, OS01G0805300, OS01G0869800, OS01G0919900, OS01G0938100, OS02G0194700, OS02G0197600, OS02G0257300, OS02G0556800, OS02G0581100, OS02G0595700, OS02G0643500, OS02G0698000, OS02G0729400, OS02G0750100, OS02G0764500, OS02G0815400, OS03G0129300, OS03G01…
GO:0031976	plastid thylakoid	103	3052	385	30448	2.66901	4.2e-29	6.2e-27	C	OS01G0144100, OS01G0235100, OS01G0239200, OS01G0279100, OS01G0501800, OS01G0585300, OS01G0639900, OS01G0666600, OS01G0720500, OS01G0761000, OS01G0773700, OS01G0805300, OS01G0869800, OS01G0919900, OS01G0938100, OS02G0194700, OS02G0197600, OS02G0257300, OS02G0556800, OS02G0581100, OS02G0595700, OS02G0643500, OS02G0698000, OS02G0729400, OS02G0750100, OS02G0764500, OS02G0815400, OS03G0129300, OS03G01…
GO:0009579	thylakoid	114	3052	474	30448	2.39939	1.1e-27	1.39e-25	C	OS01G0144100, OS01G0235100, OS01G0239200, OS01G0279100, OS01G0501800, OS01G0585300, OS01G0639900, OS01G0666600, OS01G0720500, OS01G0761000, OS01G0773700, OS01G0805300, OS01G0869800, OS01G0919900, OS01G0938100, OS02G0192700, OS02G0194700, OS02G0197600, OS02G0257300, OS02G0556800, OS02G0581100, OS02G0595700, OS02G0643500, OS02G0698000, OS02G0729400, OS02G0750100, OS02G0764500, OS02G0815400, OS03G01…
GO:0009532	plastid stroma	117	3052	533	30448	2.18994	1.1e-24	1.22e-22	C	OS01G0102600, OS01G0164600, OS01G0357100, OS01G0362100, OS01G0501800, OS01G0681900, OS01G0682500, OS01G0705300, OS01G0720500, OS01G0743400, OS01G0805300, OS01G0830000, OS01G0913000, OS01G0919900, OS02G0117100, OS02G0192700, OS02G0194700, OS02G0197600, OS02G0259600, OS02G0526400, OS02G0537700, OS02G0595700, OS02G0603800, OS02G0680600, OS02G0698000, OS02G0704000, OS02G0750100, OS02G0764500, OS03G01…
GO:0009570	chloroplast stroma	115	3052	519	30448	2.21057	1.3e-24	1.28e-22	C	OS01G0102600, OS01G0164600, OS01G0357100, OS01G0362100, OS01G0501800, OS01G0681900, OS01G0682500, OS01G0720500, OS01G0743400, OS01G0805300, OS01G0830000, OS01G0913000, OS01G0919900, OS02G0117100, OS02G0192700, OS02G0194700, OS02G0197600, OS02G0259600, OS02G0526400, OS02G0537700, OS02G0595700, OS02G0603800, OS02G0680600, OS02G0698000, OS02G0704000, OS02G0750100, OS02G0764500, OS03G0126000, OS03G01…
GO:0009535	chloroplast thylakoid membrane	85	3052	314	30448	2.70062	1.5e-24	1.33e-22	C	OS01G0144100, OS01G0235100, OS01G0279100, OS01G0501800, OS01G0585300, OS01G0639900, OS01G0666600, OS01G0720500, OS01G0761000, OS01G0773700, OS01G0869800, OS01G0938100, OS02G0194700, OS02G0197600, OS02G0257300, OS02G0556800, OS02G0581100, OS02G0595700, OS02G0643500, OS02G0698000, OS02G0729400, OS02G0750100, OS02G0764500, OS02G0815400, OS03G0129300, OS03G0169100, OS03G0170500, OS03G0333400, OS03G05…
GO:0055035	plastid thylakoid membrane	85	3052	315	30448	2.69205	1.9e-24	1.48e-22	C	OS01G0144100, OS01G0235100, OS01G0279100, OS01G0501800, OS01G0585300, OS01G0639900, OS01G0666600, OS01G0720500, OS01G0761000, OS01G0773700, OS01G0869800, OS01G0938100, OS02G0194700, OS02G0197600, OS02G0257300, OS02G0556800, OS02G0581100, OS02G0595700, OS02G0643500, OS02G0698000, OS02G0729400, OS02G0750100, OS02G0764500, OS02G0815400, OS03G0129300, OS03G0169100, OS03G0170500, OS03G0333400, OS03G05…
GO:0042651	thylakoid membrane	89	3052	341	30448	2.60381	2e-24	1.48e-22	C	OS01G0144100, OS01G0235100, OS01G0279100, OS01G0501800, OS01G0585300, OS01G0639900, OS01G0666600, OS01G0720500, OS01G0761000, OS01G0773700, OS01G0805300, OS01G0869800, OS01G0938100, OS02G0194700, OS02G0197600, OS02G0257300, OS02G0556800, OS02G0581100, OS02G0595700, OS02G0643500, OS02G0698000, OS02G0729400, OS02G0750100, OS02G0764500, OS02G0815400, OS03G0129300, OS03G0169100, OS03G0170500, OS03G03…
GO:0034357	photosynthetic membrane	90	3052	367	30448	2.44653	1.2e-22	7.59e-21	C	OS01G0144100, OS01G0235100, OS01G0279100, OS01G0501800, OS01G0585300, OS01G0639900, OS01G0666600, OS01G0720500, OS01G0761000, OS01G0773700, OS01G0805300, OS01G0869800, OS01G0938100, OS02G0194700, OS02G0197600, OS02G0257300, OS02G0556800, OS02G0581100, OS02G0595700, OS02G0643500, OS02G0698000, OS02G0729400, OS02G0750100, OS02G0764500, OS02G0815400, OS03G0129300, OS03G0169100, OS03G0170500, OS03G03…
GO:0044436	thylakoid part	92	3052	383	30448	2.39642	2e-22	1.18e-20	C	OS01G0144100, OS01G0235100, OS01G0279100, OS01G0501800, OS01G0585300, OS01G0639900, OS01G0666600, OS01G0720500, OS01G0761000, OS01G0773700, OS01G0805300, OS01G0869800, OS01G0938100, OS02G0194700, OS02G0197600, OS02G0257300, OS02G0556800, OS02G0581100, OS02G0595700, OS02G0643500, OS02G0698000, OS02G0729400, OS02G0750100, OS02G0764500, OS02G0815400, OS03G0129300, OS03G0169100, OS03G0170500, OS03G03…
GO:0010287	plastoglobule	31	3052	67	30448	4.61595	4.7e-17	2.31e-15	C	OS01G0362100, OS01G0501800, OS01G0720500, OS02G0197600, OS02G0704000, OS02G0750100, OS02G0764500, OS03G0592500, OS03G0778100, OS04G0403500, OS04G0457000, OS04G0640500, OS06G0196300, OS06G0264800, OS06G0320500, OS06G0646000, OS06G0729000, OS07G0143000, OS07G0212200, OS07G0558400, OS07G0562700, OS07G0577600, OS08G0411200, OS08G0435900, OS09G0296800, OS09G0346500, OS09G0509500, OS11G0242800, OS11G05…
GO:0009522	photosystem I	21	3052	41	30448	5.10987	4.3e-13	1.81e-11	C	OS01G0720500, OS02G0197600, OS02G0764500, OS03G0592500, OS03G0778100, OS04G0414700, OS04G0457000, OS05G0560000, OS06G0320500, OS07G0148900, OS07G0469100, OS07G0558400, OS07G0562700, OS07G0577600, OS08G0435900, OS08G0560900, OS09G0296800, OS09G0346500, OS09G0481200, OS11G0242800, OS12G0420400
GO:0009521	photosystem	31	3052	99	30448	3.12393	1.5e-11	6.03e-10	C	OS01G0501800, OS01G0720500, OS01G0773700, OS01G0805300, OS01G0938100, OS02G0197600, OS02G0764500, OS03G0592500, OS03G0778100, OS04G0414700, OS04G0457000, OS05G0560000, OS06G0320500, OS07G0141400, OS07G0147550, OS07G0148900, OS07G0469100, OS07G0544800, OS07G0558400, OS07G0562700, OS07G0577600, OS08G0200300, OS08G0435900, OS08G0512500, OS08G0560900, OS09G0296800, OS09G0346500, OS09G0481200, OS11G02…
GO:0009523	photosystem II	23	3052	70	30448	3.27796	2.2e-09	8.47e-08	C	OS01G0501800, OS01G0720500, OS01G0773700, OS01G0805300, OS01G0938100, OS02G0197600, OS02G0764500, OS03G0592500, OS04G0457000, OS06G0320500, OS07G0141400, OS07G0147550, OS07G0544800, OS07G0558400, OS07G0562700, OS07G0577600, OS08G0200300, OS08G0435900, OS08G0512500, OS09G0296800, OS09G0346500, OS11G0242800, OS12G0190200
GO:0010319	stromule	13	3052	27	30448	4.80346	3.5e-08	1.29e-06	C	OS02G0537700, OS02G0698000, OS02G0750100, OS03G0129300, OS03G0131200, OS03G0169100, OS03G0738400, OS05G0503300, OS07G0529600, OS08G0242700, OS08G0379400, OS10G0189100, OS12G0420200
GO:0031977	thylakoid lumen	17	3052	51	30448	3.32547	2.1e-07	7.43e-06	C	OS01G0144100, OS01G0501800, OS01G0805300, OS03G0333400, OS04G0459900, OS04G0602100, OS06G0101600, OS06G0705100, OS06G0725900, OS07G0141400, OS07G0544800, OS08G0382400, OS08G0512500, OS08G0541400, OS11G0595200, OS12G0190200, OS12G0274700
GO:0009543	chloroplast thylakoid lumen	14	3052	38	30448	3.67552	6.2e-07	2.03e-05	C	OS01G0144100, OS01G0501800, OS01G0805300, OS03G0333400, OS04G0459900, OS04G0602100, OS06G0101600, OS06G0705100, OS07G0141400, OS07G0544800, OS08G0382400, OS08G0512500, OS08G0541400, OS12G0190200
GO:0031978	plastid thylakoid lumen	14	3052	38	30448	3.67552	6.2e-07	2.03e-05	C	OS01G0144100, OS01G0501800, OS01G0805300, OS03G0333400, OS04G0459900, OS04G0602100, OS06G0101600, OS06G0705100, OS07G0141400, OS07G0544800, OS08G0382400, OS08G0512500, OS08G0541400, OS12G0190200
GO:0009654	photosystem II oxygen evolving complex	9	3052	26	30448	3.45337	0.00012	0.00312	C	OS01G0501800, OS01G0805300, OS01G0938100, OS07G0141400, OS07G0147550, OS07G0544800, OS08G0200300, OS08G0512500, OS12G0190200
GO:0009538	photosystem I reaction center	4	3052	5	30448	7.98113	0.00019	0.00467	C	OS03G0778100, OS05G0560000, OS08G0560900, OS12G0420400
GO:0098807	chloroplast thylakoid membrane protein complex	4	3052	6	30448	6.65094	0.00053	0.0127	C	OS07G0469100, OS07G0558400, OS09G0481200, OS11G0242800
GO:0009575	chromoplast stroma	2	3052	2	30448	9.97641	0.00638	0.131	C	OS06G0729000, OS07G0171100
GO:0042807	central vacuole	4	3052	11	30448	3.62779	0.00848	0.167	C	OS01G0232000, OS01G0232100, OS01G0975900, OS06G0336200
GO:0046527	glucosyltransferase activity	48	3052	224	30448	2.1378	3.6e-16	1.99e-13	F	OS01G0179600, OS01G0620800, OS01G0638600, OS01G0734600, OS01G0805400, OS01G0805500, OS02G0203300, OS02G0206700, OS02G0243300, OS02G0589400, OS02G0725300, OS03G0757100, OS03G0757200, OS04G0305700, OS04G0534000, OS04G0624600, OS05G0176100, OS05G0527800, OS05G0527900, OS06G0187500, OS06G0192100, OS06G0220500, OS06G0288300, OS06G0289900, OS06G0593800, OS07G0201500, OS07G0202000, OS07G0240600, OS07G02…
GO:0035251	UDP-glucosyltransferase activity	47	3052	216	30448	2.17079	3.9e-16	1.99e-13	F	OS01G0179600, OS01G0620800, OS01G0638600, OS01G0734600, OS01G0805400, OS01G0805500, OS02G0203300, OS02G0206700, OS02G0243300, OS02G0589400, OS02G0725300, OS03G0757100, OS03G0757200, OS04G0305700, OS04G0624600, OS05G0176100, OS05G0527800, OS05G0527900, OS06G0187500, OS06G0192100, OS06G0220500, OS06G0288300, OS06G0289900, OS06G0593800, OS07G0201500, OS07G0202000, OS07G0240600, OS07G0252400, OS07G04…
GO:0031409	pigment binding	13	3052	14	30448	9.26381	5.7e-16	2.42e-13	F	OS01G0720500, OS02G0197600, OS02G0764500, OS03G0592500, OS04G0457000, OS06G0320500, OS07G0558400, OS07G0562700, OS07G0577600, OS08G0435900, OS09G0296800, OS09G0346500, OS11G0242800
GO:0080043	quercetin 3-O-glucosyltransferase activity	34	3052	137	30448	2.4759	8.2e-14	1.9e-11	F	OS01G0179600, OS01G0620800, OS01G0638600, OS01G0734600, OS01G0805400, OS01G0805500, OS02G0203300, OS02G0206700, OS02G0243300, OS02G0589400, OS03G0757100, OS03G0757200, OS04G0305700, OS05G0527800, OS05G0527900, OS06G0187500, OS06G0192100, OS06G0220500, OS06G0288300, OS06G0289900, OS06G0593800, OS07G0201500, OS07G0202000, OS07G0240600, OS07G0489200, OS07G0490100, OS07G0503300, OS07G0503500, OS07G05…
GO:0080044	quercetin 7-O-glucosyltransferase activity	34	3052	137	30448	2.4759	8.2e-14	1.9e-11	F	OS01G0179600, OS01G0620800, OS01G0638600, OS01G0734600, OS01G0805400, OS01G0805500, OS02G0203300, OS02G0206700, OS02G0243300, OS02G0589400, OS03G0757100, OS03G0757200, OS04G0305700, OS05G0527800, OS05G0527900, OS06G0187500, OS06G0192100, OS06G0220500, OS06G0288300, OS06G0289900, OS06G0593800, OS07G0201500, OS07G0202000, OS07G0240600, OS07G0489200, OS07G0490100, OS07G0503300, OS07G0503500, OS07G05…
GO:0016168	chlorophyll binding	15	3052	28	30448	5.3445	2.4e-12	4.07e-10	F	OS01G0720500, OS02G0197600, OS02G0764500, OS03G0592500, OS04G0457000, OS06G0320500, OS07G0148900, OS07G0558400, OS07G0562700, OS07G0577600, OS08G0435900, OS09G0296800, OS09G0346500, OS09G0481200, OS11G0242800
GO:0016759	cellulose synthase activity	9	3052	33	30448	2.72084	5.4e-05	0.00312	F	OS02G0725300, OS05G0176100, OS07G0252400, OS07G0424400, OS07G0551700, OS07G0552800, OS08G0160500, OS09G0478300, OS10G0467800
GO:0016760	cellulose synthase (UDP-forming) activity	9	3052	33	30448	2.72084	5.4e-05	0.00312	F	OS02G0725300, OS05G0176100, OS07G0252400, OS07G0424400, OS07G0551700, OS07G0552800, OS08G0160500, OS09G0478300, OS10G0467800
GO:0016903	oxidoreductase activity, acting on the aldehyde …	12	3052	59	30448	2.0291	7.8e-05	0.00419	F	OS01G0591000, OS01G0591300, OS02G0646500, OS02G0647900, OS02G0730000, OS03G0129300, OS04G0119400, OS04G0354600, OS04G0459500, OS04G0540600, OS06G0246500, OS10G0502400
GO:0016717	oxidoreductase activity, acting on paired …	7	3052	21	30448	3.32547	9.1e-05	0.00473	F	OS01G0134500, OS01G0210900, OS01G0919900, OS07G0416900, OS07G0693800, OS08G0200100, OS12G0104400
GO:0008422	beta-glucosidase activity	10	3052	43	30448	2.3201	9.3e-05	0.00473	F	OS01G0813700, OS03G0749300, OS03G0749500, OS04G0474700, OS04G0513900, OS05G0366600, OS08G0509400, OS09G0511600, OS09G0511900, OS11G0683500
GO:0016620	oxidoreductase activity, acting on the aldehyde…	10	3052	45	30448	2.21698	0.00014	0.00685	F	OS01G0591000, OS01G0591300, OS02G0646500, OS02G0647900, OS02G0730000, OS03G0129300, OS04G0354600, OS04G0459500, OS04G0540600, OS10G0502400
GO:0004028	3-chloroallyl aldehyde dehydrogenase activity	3	3052	3	30448	9.97641	0.00017	0.00816	F	OS02G0646500, OS02G0647900, OS04G0540600
GO:0015665	alcohol transmembrane transporter activity	9	3052	38	30448	2.36283	0.00018	0.00833	F	OS01G0232000, OS01G0232100, OS01G0975900, OS02G0629200, OS02G0823100, OS04G0559700, OS06G0336200, OS07G0582400, OS10G0578800
GO:1901618	organic hydroxy compound transmembrane …	9	3052	38	30448	2.36283	0.00018	0.00833	F	OS01G0232000, OS01G0232100, OS01G0975900, OS02G0629200, OS02G0823100, OS04G0559700, OS06G0336200, OS07G0582400, OS10G0578800
GO:0004029	aldehyde dehydrogenase (NAD) activity	6	3052	17	30448	3.52109	0.00021	0.00938	F	OS01G0591000, OS01G0591300, OS02G0646500, OS02G0647900, OS02G0730000, OS04G0540600
GO:0015168	glycerol transmembrane transporter activity	8	3052	31	30448	2.57456	0.00022	0.00965	F	OS01G0232000, OS01G0232100, OS01G0975900, OS02G0629200, OS02G0823100, OS04G0559700, OS06G0336200, OS07G0582400
GO:0004030	aldehyde dehydrogenase [NAD(P)+] activity	4	3052	7	30448	5.70081	0.00028	0.0121	F	OS01G0591000, OS02G0646500, OS02G0647900, OS04G0540600
GO:0004568	chitinase activity	10	3052	49	30448	2.036	0.00029	0.0123	F	OS02G0257300, OS03G0418000, OS04G0494100, OS05G0247800, OS06G0356800, OS08G0518900, OS10G0542900, OS10G0543400, OS11G0701200, OS11G0702100
GO:0015166	polyol transmembrane transporter activity	8	3052	34	30448	2.34739	0.00043	0.0171	F	OS01G0232000, OS01G0232100, OS01G0975900, OS02G0629200, OS02G0823100, OS04G0559700, OS06G0336200, OS07G0582400
GO:0051920	peroxiredoxin activity	4	3052	9	30448	4.43396	0.00094	0.0323	F	OS02G0192700, OS02G0537700, OS06G0196300, OS07G0638400
GO:0015254	glycerol channel activity	7	3052	30	30448	2.32783	0.00103	0.035	F	OS01G0232000, OS01G0232100, OS01G0975900, OS02G0629200, OS02G0823100, OS04G0559700, OS06G0336200
GO:0016722	oxidoreductase activity, oxidizing metal ions	8	3052	39	30448	2.04644	0.00113	0.0369	F	OS01G0126200, OS01G0842400, OS01G0842500, OS01G0843800, OS01G0850550, OS03G0273200, OS04G0444800, OS06G0567900
GO:0005372	water transmembrane transporter activity	7	3052	31	30448	2.25274	0.00127	0.0397	F	OS01G0232000, OS01G0232100, OS01G0975900, OS02G0629200, OS02G0823100, OS04G0559700, OS06G0336200
GO:0015250	water channel activity	7	3052	31	30448	2.25274	0.00127	0.0397	F	OS01G0232000, OS01G0232100, OS01G0975900, OS02G0629200, OS02G0823100, OS04G0559700, OS06G0336200
GO:0019139	cytokinin dehydrogenase activity	4	3052	10	30448	3.99056	0.00149	0.0436	F	OS01G0940000, OS04G0523500, OS05G0374200, OS10G0483500
GO:0015114	phosphate ion transmembrane transporter activity	3	3052	5	30448	5.98585	0.00155	0.0443	F	OS02G0593500, OS02G0678200, OS02G0809800
GO:0016207	4-coumarate-CoA ligase activity	3	3052	5	30448	5.98585	0.00155	0.0443	F	OS02G0697400, OS08G0245200, OS08G0448000
GO:0071949	FAD binding	7	3052	34	30448	2.05397	0.00225	0.0616	F	OS01G0860601, OS04G0423100, OS04G0448900, OS07G0491900, OS08G0104600, OS08G0468100, OS08G0468700
GO:0036381	pyridoxal 5'-phosphate synthase (glutamine hydrolysing) activity	2	3052	2	30448	9.97641	0.00306	0.0787	F	OS07G0100200, OS10G0100700
GO:0046429	4-hydroxy-3-methylbut-2-en-1-yl diphosphate synthase activity	2	3052	2	30448	9.97641	0.00306	0.0787	F	OS02G0603800, OS03G0731900
GO:0047216	inositol 3-alpha-galactosyltransferase activity	2	3052	2	30448	9.97641	0.00306	0.0787	F	OS03G0316200, OS07G0687900
GO:0008266	poly(U) RNA binding	4	3052	12	30448	3.32547	0.00322	0.082	F	OS01G0501800, OS03G0738400, OS07G0141400, OS07G0212200
GO:0016645	oxidoreductase activity, acting on the CH-NH group of donors	6	3052	28	30448	2.1378	0.00373	0.0913	F	OS01G0940000, OS04G0523500, OS04G0623300, OS04G0671300, OS05G0374200, OS10G0483500
GO:0005384	manganese ion transmembrane transporter activity	4	3052	13	30448	3.06966	0.00445	0.102	F	OS02G0644200, OS03G0226400, OS04G0538400, OS06G0103800
GO:0015081	sodium ion transmembrane transporter activity	4	3052	13	30448	3.06966	0.00445	0.102	F	OS01G0532600, OS02G0175000, OS04G0607500, OS06G0701600
GO:0042887	amide transmembrane transporter activity	4	3052	14	30448	2.8504	0.00596	0.133	F	OS01G0975900, OS03G0751100, OS06G0336200, OS08G0492000
GO:0004402	histone acetyltransferase activity	5	3052	22	30448	2.26737	0.00614	0.134	F	OS01G0192300, OS01G0603300, OS01G0893400, OS04G0482300, OS05G0589400
GO:0016857	racemase and epimerase activity, acting on carbohydrates and derivatives	5	3052	22	30448	2.26737	0.00614	0.134	F	OS02G0678400, OS03G0169100, OS04G0458300, OS09G0504000, OS09G0526700
GO:0061733	peptide-lysine-N-acetyltransferase activity	5	3052	22	30448	2.26737	0.00614	0.134	F	OS01G0192300, OS01G0603300, OS01G0893400, OS04G0482300, OS05G0589400
GO:0000062	fatty-acyl-CoA binding	4	3052	15	30448	2.66038	0.00778	0.164	F	OS05G0125500, OS05G0163700, OS08G0162800, OS08G0323400
GO:0008187	poly-pyrimidine tract binding	4	3052	15	30448	2.66038	0.00778	0.164	F	OS01G0501800, OS03G0738400, OS07G0141400, OS07G0212200
GO:0009703	nitrate reductase (NADH) activity	2	3052	3	30448	6.65094	0.00883	0.18	F	OS08G0468100, OS08G0468700
GO:0046592	polyamine oxidase activity	2	3052	3	30448	6.65094	0.00883	0.18	F	OS04G0623300, OS04G0671300
GO:0052592	oxidoreductase activity, acting on CH or CH2 groups, with an iron-sulfur protein as acceptor	2	3052	3	30448	6.65094	0.00883	0.18	F	OS02G0603800, OS03G0731900
GO:0015925	galactosidase activity	5	3052	24	30448	2.07842	0.00905	0.182	F	OS02G0219200, OS03G0165400, OS03G0255100, OS06G0573600, OS07G0209100
Notes: a designates reference gene lists of Oryza staiva Japonica group; b designates fold enrichment; c represents false discovery rate correction.

## Sheet: Table S5-9
Table S5-9 GO enrichment result of PR403 20 vs PR403 CK40
Term	Description	QueryHIts	QueryTotal	PopHits	PopTotala	RichFactorb	Pvalue	Qvaluec	Type	Genes
GO:0009835	fruit ripening	4	5821	4	30448	5.23072	0.00018	0.00658	P	OS03G0327800, OS03G0727600, OS04G0165700, OS09G0451400
GO:0071695	anatomical structure maturation	4	5821	4	30448	5.23072	0.00018	0.00658	P	OS03G0327800, OS03G0727600, OS04G0165700, OS09G0451400
GO:0009773	photosynthetic electron transport in photosystem I	7	5821	13	30448	2.81654	0.00025	0.00859	P	OS02G0750100, OS03G0158300, OS03G0748300, OS07G0469100, OS07G0489800, OS08G0276100, OS08G0526300
GO:0009765	photosynthesis, light harvesting	10	5821	25	30448	2.09229	0.00026	0.00888	P	OS01G0720500, OS03G0333400, OS03G0592500, OS03G0747700, OS04G0457000, OS06G0229066, OS06G0320500, OS07G0558400, OS08G0435900, OS11G0242800
GO:0006801	superoxide metabolic process	9	5821	21	30448	2.24174	0.00029	0.00977	P	OS01G0128300, OS01G0814800, OS02G0781400, OS04G0573200, OS05G0323900, OS06G0143000, OS07G0665200, OS08G0159500, OS09G0438700
GO:0090322	regulation of superoxide metabolic process	5	5821	7	30448	3.73623	0.00035	0.0116	P	OS01G0128300, OS01G0814800, OS02G0781400, OS08G0159500, OS09G0438700
GO:0009685	gibberellin metabolic process	10	5821	26	30448	2.01181	0.00038	0.0121	P	OS01G0128000, OS01G0757200, OS02G0278700, OS03G0856700, OS04G0522500, OS05G0158600, OS05G0421900, OS05G0482400, OS05G0560900, OS06G0110000
GO:0009768	photosynthesis, light harvesting in photosystem I	7	5821	14	30448	2.61536	0.00045	0.0138	P	OS01G0720500, OS03G0592500, OS04G0457000, OS06G0320500, OS07G0558400, OS08G0435900, OS11G0242800
GO:0006637	acyl-CoA metabolic process	9	5821	23	30448	2.0468	0.00065	0.0186	P	OS02G0525900, OS03G0167600, OS04G0119400, OS04G0353600, OS04G0354600, OS05G0125500, OS06G0246500, OS08G0512700, OS11G0583200
GO:0035383	thioester metabolic process	9	5821	23	30448	2.0468	0.00065	0.0186	P	OS02G0525900, OS03G0167600, OS04G0119400, OS04G0353600, OS04G0354600, OS05G0125500, OS06G0246500, OS08G0512700, OS11G0583200
GO:0010207	photosystem II assembly	8	5821	20	30448	2.09229	0.0011	0.0289	P	OS01G0358300, OS01G0501800, OS02G0129300, OS03G0333400, OS03G0747700, OS07G0147550, OS08G0553800, OS11G0242800
GO:0016122	xanthophyll metabolic process	6	5821	12	30448	2.61536	0.00118	0.0302	P	OS01G0128300, OS02G0276500, OS02G0817900, OS03G0125100, OS04G0379700, OS07G0168000
GO:0010345	suberin biosynthetic process	7	5821	16	30448	2.28844	0.00121	0.0306	P	OS03G0167600, OS03G0281900, OS04G0353600, OS04G0354600, OS05G0457800, OS08G0298700, OS10G0486100
GO:0080148	negative regulation of response to water deprivation	3	5821	3	30448	5.23072	0.00154	0.0364	P	OS10G0525400, OS10G0527400, OS12G0288400
GO:0006084	acetyl-CoA metabolic process	5	5821	9	30448	2.90595	0.00173	0.0402	P	OS02G0525900, OS04G0119400, OS06G0246500, OS08G0512700, OS11G0583200
GO:0019430	removal of superoxide radicals	7	5821	17	30448	2.15382	0.00185	0.0418	P	OS02G0781400, OS04G0573200, OS05G0323900, OS06G0143000, OS07G0665200, OS08G0159500, OS09G0438700
GO:0071450	cellular response to oxygen radical	7	5821	17	30448	2.15382	0.00185	0.0418	P	OS02G0781400, OS04G0573200, OS05G0323900, OS06G0143000, OS07G0665200, OS08G0159500, OS09G0438700
GO:0071451	cellular response to superoxide	7	5821	17	30448	2.15382	0.00185	0.0418	P	OS02G0781400, OS04G0573200, OS05G0323900, OS06G0143000, OS07G0665200, OS08G0159500, OS09G0438700
GO:1990748	cellular detoxification	7	5821	17	30448	2.15382	0.00185	0.0418	P	OS02G0781400, OS04G0573200, OS05G0323900, OS06G0143000, OS07G0665200, OS08G0159500, OS09G0438700
GO:0006560	proline metabolic process	6	5821	13	30448	2.41418	0.00197	0.0438	P	OS01G0225000, OS01G0848200, OS03G0643300, OS03G0777000, OS05G0455500, OS05G0501200
GO:0001676	long-chain fatty acid metabolic process	4	5821	6	30448	3.48714	0.0022	0.0479	P	OS03G0264000, OS04G0511200, OS09G0338500, OS11G0605500
GO:0016103	diterpenoid catabolic process	4	5821	6	30448	3.48714	0.0022	0.0479	P	OS01G0757200, OS05G0158600, OS05G0482400, OS05G0560900
GO:0045487	gibberellin catabolic process	4	5821	6	30448	3.48714	0.0022	0.0479	P	OS01G0757200, OS05G0158600, OS05G0482400, OS05G0560900
GO:1902882	regulation of response to oxidative stress	4	5821	6	30448	3.48714	0.0022	0.0479	P	OS02G0612900, OS02G0781400, OS08G0159500, OS09G0438700
GO:0006012	galactose metabolic process	6	5821	14	30448	2.24174	0.00311	0.0646	P	OS03G0316200, OS03G0712700, OS04G0618200, OS05G0595100, OS07G0139400, OS07G0687900
GO:0010215	cellulose microfibril organization	6	5821	14	30448	2.24174	0.00311	0.0646	P	OS03G0416200, OS03G0416300, OS03G0847900, OS05G0386800, OS07G0690900, OS10G0497700
GO:0006561	proline biosynthetic process	5	5821	10	30448	2.61536	0.00313	0.0646	P	OS01G0225000, OS01G0848200, OS03G0643300, OS03G0777000, OS05G0455500
GO:0043101	purine-containing compound salvage	5	5821	10	30448	2.61536	0.00313	0.0646	P	OS02G0613900, OS04G0504000, OS04G0518000, OS07G0484800, OS07G0693500
GO:0046113	nucleobase catabolic process	5	5821	10	30448	2.61536	0.00313	0.0646	P	OS02G0736400, OS03G0790700, OS04G0680400, OS07G0485100, OS12G0597500
GO:0006546	glycine catabolic process	4	5821	7	30448	2.98898	0.00466	0.0864	P	OS01G0711400, OS02G0170100, OS04G0623800, OS10G0516100
GO:0010196	nonphotochemical quenching	4	5821	7	30448	2.98898	0.00466	0.0864	P	OS04G0457000, OS04G0488600, OS09G0287500, OS11G0242800
GO:0035672	oligopeptide transmembrane transport	4	5821	7	30448	2.98898	0.00466	0.0864	P	OS03G0751100, OS06G0125500, OS06G0127700, OS08G0492000
GO:1990066	energy quenching	4	5821	7	30448	2.98898	0.00466	0.0864	P	OS04G0457000, OS04G0488600, OS09G0287500, OS11G0242800
GO:0006536	glutamate metabolic process	6	5821	15	30448	2.09229	0.00469	0.0864	P	OS01G0681900, OS02G0173900, OS03G0643300, OS04G0614600, OS05G0555600, OS08G0465800
GO:0008272	sulfate transport	6	5821	15	30448	2.09229	0.00469	0.0864	P	OS01G0719300, OS03G0161200, OS03G0195800, OS03G0196000, OS04G0652400, OS06G0143700
GO:0009269	response to desiccation	6	5821	15	30448	2.09229	0.00469	0.0864	P	OS01G0733500, OS04G0511200, OS06G0681600, OS09G0440300, OS10G0575000, OS11G0186200
GO:0070726	cell wall assembly	6	5821	15	30448	2.09229	0.00469	0.0864	P	OS03G0416200, OS03G0416300, OS03G0847900, OS05G0386800, OS07G0690900, OS10G0497700
GO:0071668	plant-type cell wall assembly	6	5821	15	30448	2.09229	0.00469	0.0864	P	OS03G0416200, OS03G0416300, OS03G0847900, OS05G0386800, OS07G0690900, OS10G0497700
GO:0072523	purine-containing compound catabolic process	6	5821	15	30448	2.09229	0.00469	0.0864	P	OS03G0790700, OS03G0833900, OS04G0680400, OS05G0406100, OS08G0557900, OS12G0597500
GO:0098661	inorganic anion transmembrane transport	6	5821	15	30448	2.09229	0.00469	0.0864	P	OS01G0175700, OS01G0706700, OS03G0161200, OS03G0195800, OS03G0196000, OS04G0652400
GO:0042759	long-chain fatty acid biosynthetic process	3	5821	4	30448	3.92304	0.00563	0.0981	P	OS03G0264000, OS04G0511200, OS09G0338500
GO:0046900	tetrahydrofolylpolyglutamate metabolic process	3	5821	4	30448	3.92304	0.00563	0.0981	P	OS03G0111100, OS05G0517500, OS10G0503200
GO:0008300	isoprenoid catabolic process	5	5821	12	30448	2.17947	0.00807	0.132	P	OS01G0757200, OS05G0158600, OS05G0482400, OS05G0560900, OS09G0457100
GO:0016115	terpenoid catabolic process	5	5821	12	30448	2.17947	0.00807	0.132	P	OS01G0757200, OS05G0158600, OS05G0482400, OS05G0560900, OS09G0457100
GO:0009071	serine family amino acid catabolic process	4	5821	8	30448	2.61536	0.00847	0.136	P	OS01G0711400, OS02G0170100, OS04G0623800, OS10G0516100
GO:0071326	cellular response to monosaccharide stimulus	4	5821	8	30448	2.61536	0.00847	0.136	P	OS02G0266800, OS02G0528200, OS02G0766700, OS03G0324800
GO:0071331	cellular response to hexose stimulus	4	5821	8	30448	2.61536	0.00847	0.136	P	OS02G0266800, OS02G0528200, OS02G0766700, OS03G0324800
GO:0071333	cellular response to glucose stimulus	4	5821	8	30448	2.61536	0.00847	0.136	P	OS02G0266800, OS02G0528200, OS02G0766700, OS03G0324800
GO:1902358	sulfate transmembrane transport	4	5821	8	30448	2.61536	0.00847	0.136	P	OS03G0161200, OS03G0195800, OS03G0196000, OS04G0652400
GO:0031977	thylakoid lumen	23	5821	51	30448	2.35895	1.1e-07	6.95e-06	C	OS01G0501800, OS01G0664000, OS01G0805300, OS01G0814800, OS02G0117600, OS03G0279950, OS03G0333400, OS03G0747700, OS03G0767500, OS04G0379700, OS04G0602100, OS04G0626400, OS05G0103200, OS06G0705100, OS07G0105600, OS07G0133700, OS07G0141400, OS07G0544800, OS07G0565600, OS08G0382400, OS09G0133600, OS12G0274700, OS12G0564400
GO:0009543	chloroplast thylakoid lumen	18	5821	38	30448	2.47771	1.1e-06	4.87e-05	C	OS01G0501800, OS01G0664000, OS01G0805300, OS02G0117600, OS03G0279950, OS03G0333400, OS03G0747700, OS04G0379700, OS04G0602100, OS05G0103200, OS06G0705100, OS07G0105600, OS07G0133700, OS07G0141400, OS07G0544800, OS07G0565600, OS08G0382400, OS12G0564400
GO:0031978	plastid thylakoid lumen	18	5821	38	30448	2.47771	1.1e-06	4.87e-05	C	OS01G0501800, OS01G0664000, OS01G0805300, OS02G0117600, OS03G0279950, OS03G0333400, OS03G0747700, OS04G0379700, OS04G0602100, OS05G0103200, OS06G0705100, OS07G0105600, OS07G0133700, OS07G0141400, OS07G0544800, OS07G0565600, OS08G0382400, OS12G0564400
GO:0009654	photosystem II oxygen evolving complex	11	5821	26	30448	2.213	0.00048	0.0133	C	OS01G0501800, OS01G0805300, OS02G0578400, OS02G0631100, OS03G0279950, OS07G0105600, OS07G0141400, OS07G0147550, OS07G0544800, OS08G0504500, OS12G0564400
GO:0042555	MCM complex	5	5821	7	30448	3.73623	0.00096	0.0243	C	OS01G0544450, OS02G0797400, OS05G0235800, OS11G0484300, OS12G0560700
GO:0031012	extracellular matrix	6	5821	10	30448	3.13843	0.00105	0.0258	C	OS03G0709300, OS06G0239100, OS08G0460000, OS08G0496800, OS10G0471100, OS10G0557900
GO:0030126	COPI vesicle coat	6	5821	11	30448	2.85312	0.00204	0.043	C	OS02G0209000, OS03G0227000, OS03G0711400, OS04G0644700, OS07G0201100, OS11G0174000
GO:0009503	thylakoid light-harvesting complex	3	5821	3	30448	5.23072	0.00291	0.0505	C	OS01G0128300, OS07G0558400, OS11G0242800
GO:0030076	light-harvesting complex	3	5821	3	30448	5.23072	0.00291	0.0505	C	OS01G0128300, OS07G0558400, OS11G0242800
GO:0098807	chloroplast thylakoid membrane protein complex	4	5821	6	30448	3.48714	0.00488	0.0815	C	OS01G0128300, OS07G0469100, OS07G0558400, OS11G0242800
GO:0030137	COPI-coated vesicle	6	5821	14	30448	2.24174	0.00902	0.135	C	OS02G0209000, OS03G0227000, OS03G0711400, OS04G0644700, OS07G0201100, OS11G0174000
GO:0030663	COPI-coated vesicle membrane	6	5821	14	30448	2.24174	0.00902	0.135	C	OS02G0209000, OS03G0227000, OS03G0711400, OS04G0644700, OS07G0201100, OS11G0174000
GO:0016717	oxidoreductase activity, acting on paired …	9	5821	21	30448	2.24174	8.9e-05	0.00333	F	OS01G0134500, OS01G0210900, OS02G0716500, OS03G0423300, OS04G0379900, OS07G0693800, OS08G0200100, OS09G0338500, OS12G0104400
GO:0004029	aldehyde dehydrogenase (NAD) activity	8	5821	17	30448	2.46151	9.9e-05	0.00355	F	OS02G0173900, OS02G0646500, OS02G0647900, OS04G0464200, OS04G0540600, OS06G0270900, OS09G0440300, OS11G0186200
GO:0004030	aldehyde dehydrogenase [NAD(P)+] activity	5	5821	7	30448	3.73623	0.00017	0.00555	F	OS02G0173900, OS02G0646500, OS02G0647900, OS04G0540600, OS11G0186200
GO:0031409	pigment binding	7	5821	14	30448	2.61536	0.00017	0.00555	F	OS01G0720500, OS03G0592500, OS04G0457000, OS06G0320500, OS07G0558400, OS08G0435900, OS11G0242800
GO:0008271	secondary active sulfate transmembrane…	6	5821	11	30448	2.85312	0.00028	0.00829	F	OS01G0719300, OS03G0161200, OS03G0195800, OS03G0196000, OS04G0652400, OS06G0143700
GO:0016706	oxidoreductase activity, acting on paired donors…	8	5821	20	30448	2.09229	0.00039	0.0112	F	OS01G0757200, OS02G0767300, OS03G0122300, OS03G0856700, OS04G0522500, OS05G0158600, OS05G0421900, OS05G0560900
GO:1901682	sulfur compound transmembrane transporter activity	7	5821	17	30448	2.15382	0.00074	0.0203	F	OS01G0719300, OS03G0118200, OS03G0161200, OS03G0195800, OS03G0196000, OS04G0652400, OS06G0143700
GO:0015116	sulfate transmembrane transporter activity	6	5821	13	30448	2.41418	0.00088	0.0238	F	OS01G0719300, OS03G0161200, OS03G0195800, OS03G0196000, OS04G0652400, OS06G0143700
GO:0004028	3-chloroallyl aldehyde dehydrogenase activity	3	5821	3	30448	5.23072	0.00097	0.026	F	OS02G0646500, OS02G0647900, OS04G0540600
GO:0016774	phosphotransferase activity, carboxyl group as acceptor	6	5821	15	30448	2.09229	0.00215	0.0542	F	OS01G0848200, OS02G0169300, OS05G0455500, OS05G0496200, OS06G0668200, OS09G0294000
GO:0035673	oligopeptide transmembrane transporter activity	4	5821	7	30448	2.98898	0.00264	0.0649	F	OS03G0751100, OS06G0125500, OS06G0127700, OS08G0492000
GO:0045543	gibberellin 2-beta-dioxygenase activity	4	5821	7	30448	2.98898	0.00264	0.0649	F	OS01G0757200, OS04G0522500, OS05G0158600, OS05G0560900
GO:0003995	acyl-CoA dehydrogenase activity	5	5821	11	30448	2.3776	0.00265	0.0649	F	OS03G0835400, OS05G0125500, OS05G0163700, OS06G0354500, OS11G0605500
GO:0004089	carbonate dehydratase activity	5	5821	12	30448	2.17947	0.00417	0.0892	F	OS01G0639900, OS02G0533300, OS04G0412500, OS08G0423600, OS09G0464000
GO:0008266	poly(U) RNA binding	5	5821	12	30448	2.17947	0.00417	0.0892	F	OS01G0501800, OS06G0107700, OS07G0141400, OS07G0212200, OS09G0565200
GO:0008553	hydrogen-exporting ATPase activity…	5	5821	12	30448	2.17947	0.00417	0.0892	F	OS03G0100800, OS03G0689300, OS04G0656100, OS06G0181500, OS12G0638700
GO:0016405	CoA-ligase activity	5	5821	12	30448	2.17947	0.00417	0.0892	F	OS02G0525900, OS02G0697400, OS03G0305000, OS08G0130400, OS08G0245200
GO:0015174	basic amino acid transmembrane transporter activity	4	5821	9	30448	2.32476	0.00808	0.151	F	OS01G0209800, OS01G0225000, OS01G0266800, OS01G0607200
GO:0050664	oxidoreductase activity, acting on NAD(P)H…	4	5821	9	30448	2.32476	0.00808	0.151	F	OS01G0835500, OS05G0528000, OS08G0453700, OS12G0541300
GO:0003999	adenine phosphoribosyltransferase activity	3	5821	5	30448	3.13843	0.00836	0.151	F	OS02G0613900, OS04G0504000, OS07G0484800
GO:0004618	phosphoglycerate kinase activity	3	5821	5	30448	3.13843	0.00836	0.151	F	OS02G0169300, OS05G0496200, OS06G0668200
GO:0052634	C-19 gibberellin 2-beta-dioxygenase activity	3	5821	5	30448	3.13843	0.00836	0.151	F	OS01G0757200, OS05G0158600, OS05G0560900
GO:0070402	NADPH binding	3	5821	5	30448	3.13843	0.00836	0.151	F	OS03G0245100, OS05G0573700, OS10G0517400
GO:0003867	4-aminobutyrate transaminase activity	2	5821	2	30448	5.23072	0.00983	0.164	F	OS04G0602600, OS04G0614600
GO:0004067	asparaginase activity	2	5821	2	30448	5.23072	0.00983	0.164	F	OS03G0597600, OS04G0650700
GO:0004169	dolichyl-phosphate-mannose-protein …	2	5821	2	30448	5.23072	0.00983	0.164	F	OS08G0278900, OS08G0440500
GO:0004350	glutamate-5-semialdehyde dehydrogenase activity	2	5821	2	30448	5.23072	0.00983	0.164	F	OS01G0848200, OS05G0455500
GO:0010291	carotene beta-ring hydroxylase activity	2	5821	2	30448	5.23072	0.00983	0.164	F	OS02G0817900, OS03G0125100
GO:0016040	glutamate synthase (NADH) activity	2	5821	2	30448	5.23072	0.00983	0.164	F	OS01G0681900, OS05G0555600
GO:0016630	protochlorophyllide reductase activity	2	5821	2	30448	5.23072	0.00983	0.164	F	OS04G0678700, OS10G0496900
GO:0017050	D-erythro-sphingosine kinase activity	2	5821	2	30448	5.23072	0.00983	0.164	F	OS01G0782200, OS04G0541500
GO:0045181	glutamate synthase activity, NAD(P)H as acceptor	2	5821	2	30448	5.23072	0.00983	0.164	F	OS01G0681900, OS05G0555600
GO:0047216	inositol 3-alpha-galactosyltransferase activity	2	5821	2	30448	5.23072	0.00983	0.164	F	OS03G0316200, OS07G0687900
GO:0048040	UDP-glucuronate decarboxylase activity	2	5821	2	30448	5.23072	0.00983	0.164	F	OS01G0315800, OS05G0363200
Notes: a designates reference gene lists of Oryza staiva Japonica group; b designates fold enrichment; c represents false discovery rate correction.

## Sheet: Table S5-10
Table S5-10 GO enrichment result of PY6 22 vs PY6 CK40
Term	Description	QueryHIts	QueryTotal	PopHits	PopTotala	RichFactorb	Pvalue	Qvaluec	Type	Genes
GO:0009768	photosynthesis, light harvesting in photosystem I	13	3145	14	30448	8.98987	5.2e-15	4.47e-12	P	OS01G0720500, OS02G0197600, OS02G0764500, OS03G0592500, OS04G0457000, OS06G0320500, OS07G0558400, OS07G0562700, OS07G0577600, OS08G0435900, OS09G0296800, OS09G0346500, OS11G0242800
GO:0009765	photosynthesis, light harvesting	16	3145	25	30448	6.1961	1.3e-13	8.02e-11	P	OS01G0720500, OS02G0197600, OS02G0764500, OS03G0592500, OS04G0457000, OS04G0459900, OS06G0320500, OS06G0669400, OS06G0725900, OS07G0558400, OS07G0562700, OS07G0577600, OS08G0435900, OS09G0296800, OS09G0346500, OS11G0242800
GO:0019684	photosynthesis, light reaction	28	3145	119	30448	2.27798	2.3e-09	5.65e-07	P	OS01G0501800, OS01G0720500, OS01G0773700, OS02G0197600, OS02G0257300, OS02G0764500, OS03G0592500, OS04G0414700, OS04G0444800, OS04G0457000, OS04G0459900, OS05G0549100, OS05G0586600, OS06G0320500, OS06G0669400, OS06G0725900, OS07G0147550, OS07G0469100, OS07G0558400, OS07G0562700, OS07G0577600, OS08G0435900, OS08G0553800, OS08G0566600, OS09G0296800, OS09G0346500, OS09G0481200, OS11G0242800
GO:0009753	response to jasmonic acid	27	3145	114	30448	2.29296	3.8e-09	8.91e-07	P	OS01G0194300, OS01G0559600, OS01G0667900, OS01G0826400, OS01G0893400, OS02G0117500, OS02G0194700, OS02G0624300, OS02G0740700, OS03G0180900, OS03G0268400, OS03G0281900, OS04G0178400, OS04G0395800, OS04G0398000, OS04G0578000, OS05G0111200, OS05G0322900, OS05G0537100, OS06G0691400, OS06G0728700, OS07G0617000, OS08G0157600, OS08G0446200, OS10G0392400, OS10G0470700, OS12G0190000
GO:0006720	isoprenoid metabolic process	29	3145	130	30448	2.1597	4.5e-09	9.28e-07	P	OS01G0248701, OS01G0362100, OS01G0935400, OS02G0121700, OS02G0278700, OS02G0569400, OS02G0570700, OS02G0571900, OS02G0703600, OS03G0118800, OS03G0184550, OS03G0731900, OS04G0178400, OS04G0448900, OS04G0657300, OS04G0692800, OS05G0408900, OS05G0582300, OS06G0110000, OS06G0568600, OS06G0569500, OS06G0599200, OS06G0729000, OS07G0190000, OS08G0472800, OS09G0457100, OS09G0492700, OS09G0509500, OS11G05…
GO:0018298	protein-chromophore linkage	14	3145	34	30448	3.98646	1e-08	1.84e-06	P	OS01G0720500, OS02G0197600, OS02G0764500, OS03G0592500, OS04G0457000, OS06G0320500, OS06G0661800, OS07G0558400, OS07G0562700, OS07G0577600, OS08G0435900, OS09G0296800, OS09G0346500, OS11G0242800
GO:0009611	response to wounding	28	3145	129	30448	2.10139	1.6e-08	2.75e-06	P	OS01G0194300, OS01G0314800, OS01G0559600, OS01G0787600, OS01G0858350, OS01G0893400, OS02G0117500, OS02G0177600, OS02G0194700, OS02G0581100, OS03G0116700, OS03G0180900, OS03G0292100, OS03G0570100, OS03G0717900, OS03G0726200, OS03G0738600, OS04G0395800, OS04G0494100, OS04G0578000, OS05G0111200, OS07G0107800, OS07G0171100, OS08G0446200, OS10G0392400, OS10G0470700, OS12G0548401, OS12G0583700
GO:0006721	terpenoid metabolic process	23	3145	96	30448	2.3195	4.3e-08	6.52e-06	P	OS01G0362100, OS01G0935400, OS02G0121700, OS02G0278700, OS02G0569400, OS02G0570700, OS02G0571900, OS02G0703600, OS03G0184550, OS04G0178400, OS04G0448900, OS04G0657300, OS04G0692800, OS05G0408900, OS06G0110000, OS06G0568600, OS06G0569500, OS06G0599200, OS06G0729000, OS07G0190000, OS08G0472800, OS09G0457100, OS09G0509500
GO:0010243	response to organonitrogen compound	19	3145	72	30448	2.55481	1.2e-07	1.63e-05	P	OS01G0196300, OS01G0246700, OS01G0382400, OS01G0826400, OS02G0117500, OS02G0539200, OS02G0540700, OS02G0624300, OS03G0133000, OS03G0240600, OS05G0322900, OS06G0248500, OS09G0385700, OS09G0417600, OS09G0417800, OS09G0457900, OS09G0526600, OS10G0470700, OS12G0583700
GO:0010200	response to chitin	16	3145	53	30448	2.92269	1.6e-07	2.01e-05	P	OS01G0196300, OS01G0246700, OS01G0826400, OS02G0539200, OS02G0540700, OS02G0624300, OS03G0133000, OS03G0240600, OS05G0322900, OS06G0248500, OS09G0385700, OS09G0417600, OS09G0417800, OS09G0457900, OS09G0526600, OS12G0583700
GO:0006026	aminoglycan catabolic process	15	3145	48	30448	3.02544	2.3e-07	2.52e-05	P	OS01G0660200, OS01G0687400, OS02G0257300, OS03G0132900, OS03G0418000, OS04G0494100, OS05G0247100, OS06G0356800, OS09G0494200, OS10G0416500, OS10G0542900, OS10G0543400, OS11G0701200, OS11G0701500, OS11G0702100
GO:0006030	chitin metabolic process	15	3145	48	30448	3.02544	2.3e-07	2.52e-05	P	OS01G0660200, OS01G0687400, OS02G0257300, OS03G0132900, OS03G0418000, OS04G0494100, OS05G0247100, OS06G0356800, OS09G0494200, OS10G0416500, OS10G0542900, OS10G0543400, OS11G0701200, OS11G0701500, OS11G0702100
GO:0006032	chitin catabolic process	15	3145	48	30448	3.02544	2.3e-07	2.52e-05	P	OS01G0660200, OS01G0687400, OS02G0257300, OS03G0132900, OS03G0418000, OS04G0494100, OS05G0247100, OS06G0356800, OS09G0494200, OS10G0416500, OS10G0542900, OS10G0543400, OS11G0701200, OS11G0701500, OS11G0702100
GO:0046348	amino sugar catabolic process	15	3145	48	30448	3.02544	2.3e-07	2.52e-05	P	OS01G0660200, OS01G0687400, OS02G0257300, OS03G0132900, OS03G0418000, OS04G0494100, OS05G0247100, OS06G0356800, OS09G0494200, OS10G0416500, OS10G0542900, OS10G0543400, OS11G0701200, OS11G0701500, OS11G0702100
GO:1901072	glucosamine-containing compound catabolic process	15	3145	48	30448	3.02544	2.3e-07	2.52e-05	P	OS01G0660200, OS01G0687400, OS02G0257300, OS03G0132900, OS03G0418000, OS04G0494100, OS05G0247100, OS06G0356800, OS09G0494200, OS10G0416500, OS10G0542900, OS10G0543400, OS11G0701200, OS11G0701500, OS11G0702100
GO:1901136	carbohydrate derivative catabolic process	19	3145	75	30448	2.45262	2.5e-07	2.69e-05	P	OS01G0660200, OS01G0687400, OS01G0712700, OS01G0787600, OS02G0257300, OS02G0802200, OS03G0132900, OS03G0418000, OS04G0494100, OS05G0247100, OS05G0495700, OS06G0356800, OS09G0494200, OS10G0416500, OS10G0542900, OS10G0543400, OS11G0701200, OS11G0701500, OS11G0702100
GO:0080167	response to karrikin	18	3145	70	30448	2.4895	4e-07	4.13e-05	P	OS01G0832600, OS01G0854000, OS01G0869800, OS02G0203000, OS02G0692000, OS02G0767300, OS03G0184100, OS03G0277600, OS04G0493000, OS06G0185900, OS06G0646000, OS06G0683400, OS06G0711700, OS07G0178800, OS07G0209100, OS08G0108100, OS08G0127100, OS08G0435900
GO:1901071	glucosamine-containing compound metabolic process	15	3145	50	30448	2.90442	4.2e-07	4.16e-05	P	OS01G0660200, OS01G0687400, OS02G0257300, OS03G0132900, OS03G0418000, OS04G0494100, OS05G0247100, OS06G0356800, OS09G0494200, OS10G0416500, OS10G0542900, OS10G0543400, OS11G0701200, OS11G0701500, OS11G0702100
GO:0009627	systemic acquired resistance	13	3145	39	30448	3.22713	6.4e-07	5.79e-05	P	OS01G0134700, OS01G0194300, OS01G0382400, OS01G0508100, OS01G0508500, OS01G0787600, OS03G0570100, OS04G0395800, OS05G0322900, OS05G0368000, OS05G0370700, OS06G0691400, OS12G0448900
GO:0010112	regulation of systemic acquired resistance	8	3145	14	30448	5.53223	7.1e-07	6.21e-05	P	OS01G0134700, OS01G0194300, OS01G0508100, OS01G0508500, OS03G0570100, OS04G0395800, OS05G0368000, OS06G0691400
GO:0006022	aminoglycan metabolic process	15	3145	54	30448	2.68928	1.3e-06	0.000103	P	OS01G0660200, OS01G0687400, OS02G0257300, OS03G0132900, OS03G0418000, OS04G0494100, OS05G0247100, OS06G0356800, OS09G0494200, OS10G0416500, OS10G0542900, OS10G0543400, OS11G0701200, OS11G0701500, OS11G0702100
GO:0008299	isoprenoid biosynthetic process	21	3145	99	30448	2.05363	1.4e-06	0.000108	P	OS01G0248701, OS01G0935400, OS02G0121700, OS02G0278700, OS02G0569400, OS02G0570700, OS02G0571900, OS03G0118800, OS03G0731900, OS04G0448900, OS04G0657300, OS05G0408900, OS05G0582300, OS06G0110000, OS06G0568600, OS06G0569500, OS06G0599200, OS06G0729000, OS07G0190000, OS09G0492700, OS11G0583200
GO:0010114	response to red light	11	3145	32	30448	3.32798	3.3e-06	0.000243	P	OS02G0203000, OS03G0308800, OS03G0592500, OS04G0448900, OS05G0586600, OS06G0320500, OS07G0178800, OS07G0558400, OS09G0532400, OS11G0242800, OS12G0268000
GO:0042446	hormone biosynthetic process	16	3145	66	30448	2.34701	4.1e-06	0.00029	P	OS01G0588900, OS02G0703600, OS03G0109300, OS03G0570100, OS03G0658800, OS04G0128900, OS05G0551700, OS06G0110000, OS07G0491800, OS07G0518100, OS08G0472800, OS09G0457100, OS09G0547500, OS10G0479500, OS12G0139300, OS12G0268000
GO:0009809	lignin biosynthetic process	12	3145	39	30448	2.97889	4.5e-06	0.000314	P	OS01G0543100, OS01G0842500, OS01G0843800, OS03G0223200, OS03G0273200, OS04G0229100, OS06G0349700, OS08G0270400, OS09G0400400, OS09G0494200, OS10G0430200, OS10G0512400
GO:0006040	amino sugar metabolic process	15	3145	60	30448	2.42035	5.4e-06	0.000366	P	OS01G0660200, OS01G0687400, OS02G0257300, OS03G0132900, OS03G0418000, OS04G0494100, OS05G0247100, OS06G0356800, OS09G0494200, OS10G0416500, OS10G0542900, OS10G0543400, OS11G0701200, OS11G0701500, OS11G0702100
GO:0009751	response to salicylic acid	18	3145	87	30448	2.00305	1.1e-05	0.000709	P	OS01G0194300, OS01G0559600, OS01G0667900, OS01G0787600, OS01G0855600, OS01G0893400, OS02G0736200, OS03G0281900, OS04G0398000, OS04G0511200, OS04G0531500, OS05G0322900, OS06G0728700, OS08G0157600, OS09G0417600, OS09G0417800, OS10G0470700, OS12G0448900
GO:0016101	diterpenoid metabolic process	11	3145	36	30448	2.95821	1.2e-05	0.000764	P	OS01G0362100, OS02G0278700, OS02G0569400, OS02G0570700, OS02G0571900, OS04G0178400, OS06G0110000, OS06G0568600, OS06G0569500, OS06G0599200, OS09G0509500
GO:0034219	carbohydrate transmembrane transport	17	3145	80	30448	2.0573	1.4e-05	0.000839	P	OS01G0567600, OS01G0770700, OS02G0301100, OS04G0452700, OS04G0453200, OS04G0453400, OS04G0529800, OS04G0679000, OS05G0214300, OS06G0141100, OS07G0106200, OS07G0559700, OS08G0104900, OS10G0561300, OS11G0508600, OS12G0476200, OS12G0514000
GO:0009404	toxin metabolic process	13	3145	51	30448	2.46781	1.8e-05	0.00106	P	OS01G0826400, OS01G0949700, OS01G0949800, OS01G0950300, OS02G0569400, OS02G0571900, OS06G0569500, OS06G0599200, OS10G0527800, OS10G0528100, OS10G0529300, OS10G0529400, OS10G0530500
GO:0010193	response to ozone	8	3145	20	30448	3.87256	2.1e-05	0.0012	P	OS01G0609900, OS02G0581100, OS03G0268400, OS03G0717900, OS04G0574700, OS07G0665200, OS11G0595200, OS12G0190000
GO:0016114	terpenoid biosynthetic process	15	3145	68	30448	2.1356	2.7e-05	0.00147	P	OS01G0935400, OS02G0121700, OS02G0278700, OS02G0569400, OS02G0570700, OS02G0571900, OS04G0448900, OS04G0657300, OS05G0408900, OS06G0110000, OS06G0568600, OS06G0569500, OS06G0599200, OS06G0729000, OS07G0190000
GO:0009644	response to high light intensity	12	3145	47	30448	2.47185	3.7e-05	0.00191	P	OS01G0501800, OS02G0197600, OS02G0764500, OS06G0320500, OS06G0669400, OS06G0725900, OS07G0178800, OS07G0562700, OS07G0577600, OS08G0435900, OS08G0566600, OS12G0583700
GO:0016102	diterpenoid biosynthetic process	8	3145	22	30448	3.52051	4.7e-05	0.00235	P	OS02G0278700, OS02G0569400, OS02G0570700, OS02G0571900, OS06G0110000, OS06G0568600, OS06G0569500, OS06G0599200
GO:0034754	cellular hormone metabolic process	11	3145	41	30448	2.59745	4.7e-05	0.00235	P	OS01G0588900, OS01G0940000, OS03G0109300, OS03G0570100, OS04G0523500, OS05G0374200, OS05G0551700, OS09G0547500, OS10G0479500, OS10G0483500, OS12G0268000
GO:0009808	lignin metabolic process	14	3145	64	30448	2.11781	5.5e-05	0.00268	P	OS01G0543100, OS01G0842500, OS01G0843800, OS01G0850550, OS03G0223200, OS03G0273200, OS04G0229100, OS06G0349700, OS08G0270400, OS09G0400400, OS09G0494200, OS10G0430200, OS10G0512400, OS12G0258700
GO:0016125	sterol metabolic process	13	3145	58	30448	2.16997	7.8e-05	0.00356	P	OS01G0134500, OS02G0218700, OS02G0703600, OS03G0225900, OS03G0658800, OS06G0110000, OS07G0491800, OS07G0518100, OS08G0472800, OS09G0457100, OS09G0492700, OS11G0583200, OS12G0139300
GO:0051501	diterpene phytoalexin metabolic process	4	3145	5	30448	7.74512	8.8e-05	0.00393	P	OS02G0569400, OS02G0571900, OS06G0569500, OS06G0599200
GO:0051502	diterpene phytoalexin biosynthetic process	4	3145	5	30448	7.74512	8.8e-05	0.00393	P	OS02G0569400, OS02G0571900, OS06G0569500, OS06G0599200
GO:0009690	cytokinin metabolic process	9	3145	30	30448	2.90442	8.9e-05	0.00393	P	OS01G0588900, OS01G0940000, OS03G0109300, OS04G0523500, OS05G0374200, OS05G0551700, OS09G0547500, OS10G0479500, OS10G0483500
GO:0016998	cell wall macromolecule catabolic process	8	3145	24	30448	3.22713	9.6e-05	0.00416	P	OS03G0132900, OS03G0418000, OS04G0494100, OS07G0480800, OS09G0494200, OS10G0542900, OS10G0543400, OS12G0117300
GO:0046323	glucose import	11	3145	46	30448	2.31512	0.00015	0.006	P	OS01G0567600, OS04G0452700, OS04G0453200, OS04G0453400, OS04G0529800, OS04G0679000, OS06G0141100, OS07G0106200, OS07G0559700, OS10G0561300, OS12G0514000
GO:0015758	glucose transport	11	3145	47	30448	2.26586	0.00018	0.00703	P	OS01G0567600, OS04G0452700, OS04G0453200, OS04G0453400, OS04G0529800, OS04G0679000, OS06G0141100, OS07G0106200, OS07G0559700, OS10G0561300, OS12G0514000
GO:1904659	glucose transmembrane transport	11	3145	47	30448	2.26586	0.00018	0.00703	P	OS01G0567600, OS04G0452700, OS04G0453200, OS04G0453400, OS04G0529800, OS04G0679000, OS06G0141100, OS07G0106200, OS07G0559700, OS10G0561300, OS12G0514000
GO:0035428	hexose transmembrane transport	11	3145	48	30448	2.21865	0.00022	0.00828	P	OS01G0567600, OS04G0452700, OS04G0453200, OS04G0453400, OS04G0529800, OS04G0679000, OS06G0141100, OS07G0106200, OS07G0559700, OS10G0561300, OS12G0514000
GO:0009403	toxin biosynthetic process	5	3145	10	30448	4.8407	0.00023	0.00841	P	OS01G0826400, OS02G0569400, OS02G0571900, OS06G0569500, OS06G0599200
GO:0052314	phytoalexin metabolic process	5	3145	10	30448	4.8407	0.00023	0.00841	P	OS01G0826400, OS02G0569400, OS02G0571900, OS06G0569500, OS06G0599200
GO:0052315	phytoalexin biosynthetic process	5	3145	10	30448	4.8407	0.00023	0.00841	P	OS01G0826400, OS02G0569400, OS02G0571900, OS06G0569500, OS06G0599200
GO:0008645	hexose transport	11	3145	49	30448	2.17338	0.00027	0.0096	P	OS01G0567600, OS04G0452700, OS04G0453200, OS04G0453400, OS04G0529800, OS04G0679000, OS06G0141100, OS07G0106200, OS07G0559700, OS10G0561300, OS12G0514000
GO:0016107	sesquiterpenoid catabolic process	3	3145	3	30448	9.6814	0.00028	0.00976	P	OS02G0703600, OS08G0472800, OS09G0457100
GO:0043290	apocarotenoid catabolic process	3	3145	3	30448	9.6814	0.00028	0.00976	P	OS02G0703600, OS08G0472800, OS09G0457100
GO:0046345	abscisic acid catabolic process	3	3145	3	30448	9.6814	0.00028	0.00976	P	OS02G0703600, OS08G0472800, OS09G0457100
GO:0033609	oxalate metabolic process	10	3145	42	30448	2.3051	0.0003	0.0104	P	OS01G0284500, OS02G0532500, OS03G0693900, OS03G0694000, OS03G0804500, OS04G0683700, OS08G0189400, OS08G0189600, OS08G0189900, OS08G0459700
GO:0031407	oxylipin metabolic process	8	3145	28	30448	2.76611	0.00032	0.0108	P	OS01G0369900, OS02G0194700, OS02G0218700, OS03G0225900, OS03G0738600, OS04G0511200, OS08G0509100, OS12G0559200
GO:0015749	monosaccharide transport	11	3145	50	30448	2.12991	0.00032	0.0108	P	OS01G0567600, OS04G0452700, OS04G0453200, OS04G0453400, OS04G0529800, OS04G0679000, OS06G0141100, OS07G0106200, OS07G0559700, OS10G0561300, OS12G0514000
GO:0032101	regulation of response to external stimulus	11	3145	50	30448	2.12991	0.00032	0.0108	P	OS01G0134700, OS01G0194300, OS01G0314800, OS01G0508100, OS01G0508500, OS03G0570100, OS04G0395800, OS05G0368000, OS06G0691400, OS09G0417800, OS11G0490900
GO:0010218	response to far red light	9	3145	35	30448	2.4895	0.00033	0.0111	P	OS02G0203000, OS03G0592500, OS05G0586600, OS06G0320500, OS07G0178800, OS07G0558400, OS09G0296800, OS09G0532400, OS11G0242800
GO:0009645	response to low light intensity stimulus	5	3145	11	30448	4.40064	0.0004	0.0128	P	OS02G0197600, OS02G0764500, OS06G0320500, OS07G0577600, OS08G0435900
GO:0030198	extracellular matrix organization	10	3145	44	30448	2.20032	0.00046	0.0145	P	OS02G0697400, OS02G0802200, OS03G0281900, OS03G0301200, OS03G0416300, OS04G0613200, OS05G0386800, OS05G0427200, OS07G0690900, OS12G0139300
GO:0043062	extracellular structure organization	10	3145	44	30448	2.20032	0.00046	0.0145	P	OS02G0697400, OS02G0802200, OS03G0281900, OS03G0301200, OS03G0416300, OS04G0613200, OS05G0386800, OS05G0427200, OS07G0690900, OS12G0139300
GO:0080163	regulation of protein serine/threonine phosphatase activity	6	3145	17	30448	3.41696	0.00052	0.016	P	OS03G0297600, OS08G0374000, OS12G0555000, OS12G0555100, OS12G0555200, OS12G0555500
GO:0045088	regulation of innate immune response	11	3145	53	30448	2.00935	0.00055	0.0166	P	OS01G0134700, OS01G0194300, OS01G0508100, OS01G0508500, OS02G0117500, OS03G0570100, OS04G0395800, OS05G0322900, OS05G0368000, OS06G0691400, OS08G0159500
GO:0002831	regulation of response to biotic stimulus	10	3145	45	30448	2.15142	0.00055	0.0166	P	OS01G0134700, OS01G0194300, OS01G0314800, OS01G0508100, OS01G0508500, OS03G0570100, OS04G0395800, OS05G0368000, OS06G0691400, OS09G0417800
GO:0010030	positive regulation of seed germination	5	3145	12	30448	4.03392	0.00065	0.0192	P	OS01G0846300, OS04G0683700, OS06G0498800, OS06G0563900, OS07G0178800
GO:0009637	response to blue light	10	3145	48	30448	2.01696	0.00095	0.0263	P	OS03G0592500, OS03G0728900, OS04G0665400, OS05G0586600, OS06G0320500, OS07G0178800, OS07G0558400, OS09G0296800, OS09G0527900, OS11G0242800
GO:0009682	induced systemic resistance	5	3145	13	30448	3.72362	0.001	0.0276	P	OS01G0194300, OS02G0117500, OS03G0570100, OS05G0322900, OS12G0268000
GO:0042548	regulation of photosynthesis, light reaction	6	3145	19	30448	3.05728	0.00102	0.028	P	OS01G0501800, OS01G0773700, OS05G0549100, OS06G0669400, OS06G0725900, OS09G0481200
GO:0043467	regulation of generation of precursor metabolites and energy	6	3145	20	30448	2.90442	0.00138	0.0359	P	OS01G0501800, OS01G0773700, OS05G0549100, OS06G0669400, OS06G0725900, OS09G0481200
GO:0031408	oxylipin biosynthetic process	7	3145	27	30448	2.50999	0.00143	0.0371	P	OS01G0369900, OS02G0194700, OS02G0218700, OS03G0225900, OS03G0738600, OS08G0509100, OS12G0559200
GO:0009691	cytokinin biosynthetic process	5	3145	14	30448	3.45764	0.00147	0.0375	P	OS01G0588900, OS03G0109300, OS05G0551700, OS09G0547500, OS10G0479500
GO:0042126	nitrate metabolic process	5	3145	14	30448	3.45764	0.00147	0.0375	P	OS01G0547600, OS01G0704100, OS04G0480200, OS08G0468100, OS08G0468700
GO:0042128	nitrate assimilation	5	3145	14	30448	3.45764	0.00147	0.0375	P	OS01G0547600, OS01G0704100, OS04G0480200, OS08G0468100, OS08G0468700
GO:0006714	sesquiterpenoid metabolic process	6	3145	21	30448	2.76611	0.00182	0.0445	P	OS01G0935400, OS02G0703600, OS03G0184550, OS04G0448900, OS08G0472800, OS09G0457100
GO:0016129	phytosteroid biosynthetic process	8	3145	36	30448	2.15142	0.00195	0.0472	P	OS02G0703600, OS03G0658800, OS06G0110000, OS07G0491800, OS07G0518100, OS08G0472800, OS09G0457100, OS12G0139300
GO:0016132	brassinosteroid biosynthetic process	8	3145	36	30448	2.15142	0.00195	0.0472	P	OS02G0703600, OS03G0658800, OS06G0110000, OS07G0491800, OS07G0518100, OS08G0472800, OS09G0457100, OS12G0139300
GO:0009228	thiamine biosynthetic process	3	3145	5	30448	5.80884	0.00255	0.0587	P	OS05G0408900, OS07G0190000, OS07G0529600
GO:0010117	photoprotection	3	3145	5	30448	5.80884	0.00255	0.0587	P	OS07G0178800, OS08G0566600, OS12G0583700
GO:0042724	thiamine-containing compound biosynthetic process	3	3145	5	30448	5.80884	0.00255	0.0587	P	OS05G0408900, OS07G0190000, OS07G0529600
GO:0010268	brassinosteroid homeostasis	8	3145	38	30448	2.03819	0.00281	0.0627	P	OS02G0703600, OS03G0658800, OS06G0110000, OS07G0491800, OS07G0518100, OS08G0472800, OS09G0457100, OS12G0139300
GO:0050878	regulation of body fluid levels	2	3145	2	30448	9.6814	0.00431	0.0913	P	OS04G0448900, OS04G0574700
GO:0050891	multicellular organismal water homeostasis	2	3145	2	30448	9.6814	0.00431	0.0913	P	OS04G0448900, OS04G0574700
GO:0052863	1-deoxy-D-xylulose 5-phosphate metabolic process	2	3145	2	30448	9.6814	0.00431	0.0913	P	OS05G0408900, OS07G0190000
GO:0052865	1-deoxy-D-xylulose 5-phosphate biosynthetic process	2	3145	2	30448	9.6814	0.00431	0.0913	P	OS05G0408900, OS07G0190000
GO:1902609	(R)-2-hydroxy-alpha-linolenic acid biosynthetic process	2	3145	2	30448	9.6814	0.00431	0.0913	P	OS04G0511200, OS12G0448900
GO:0030104	water homeostasis	7	3145	33	30448	2.05363	0.00488	0.0995	P	OS01G0232000, OS01G0975900, OS02G0629200, OS04G0448900, OS04G0559700, OS04G0574700, OS06G0336200
GO:0090332	stomatal closure	5	3145	18	30448	2.68928	0.00504	0.102	P	OS02G0729400, OS03G0805400, OS04G0574700, OS07G0684000, OS08G0428900
GO:2001057	reactive nitrogen species metabolic process	5	3145	18	30448	2.68928	0.00504	0.102	P	OS01G0547600, OS01G0704100, OS04G0480200, OS08G0468100, OS08G0468700
GO:0035725	sodium ion transmembrane transport	4	3145	12	30448	3.22713	0.00597	0.118	P	OS01G0532600, OS02G0175000, OS04G0607500, OS06G0701600
GO:1900055	regulation of leaf senescence	4	3145	12	30448	3.22713	0.00597	0.118	P	OS01G0314800, OS02G0740700, OS05G0322900, OS06G0348800
GO:0006814	sodium ion transport	5	3145	19	30448	2.54774	0.00648	0.127	P	OS01G0532600, OS02G0175000, OS04G0607500, OS06G0701600, OS08G0503700
GO:0010196	nonphotochemical quenching	3	3145	7	30448	4.14917	0.00808	0.155	P	OS01G0869800, OS04G0457000, OS11G0242800
GO:1990066	energy quenching	3	3145	7	30448	4.14917	0.00808	0.155	P	OS01G0869800, OS04G0457000, OS11G0242800
GO:0010207	photosystem II assembly	5	3145	20	30448	2.42035	0.00817	0.156	P	OS01G0501800, OS05G0586600, OS07G0147550, OS08G0553800, OS11G0242800
GO:0010167	response to nitrate	4	3145	13	30448	2.97889	0.00818	0.156	P	OS02G0716800, OS04G0480200, OS09G0494200, OS10G0554200
GO:0009535	chloroplast thylakoid membrane	72	3145	314	30448	2.21994	3.4e-17	1.81e-14	C	OS01G0235100, OS01G0279100, OS01G0279700, OS01G0501800, OS01G0639900, OS01G0666600, OS01G0720500, OS01G0761000, OS01G0773700, OS01G0869800, OS01G0938100, OS02G0194700, OS02G0197600, OS02G0257300, OS02G0533200, OS02G0556800, OS02G0581100, OS02G0643500, OS02G0698000, OS02G0729400, OS02G0764500, OS02G0815400, OS03G0169100, OS03G0592500, OS03G0645900, OS03G0778100, OS04G0448900, OS04G0457000, OS04G06…
GO:0055035	plastid thylakoid membrane	72	3145	315	30448	2.21289	4.1e-17	1.81e-14	C	OS01G0235100, OS01G0279100, OS01G0279700, OS01G0501800, OS01G0639900, OS01G0666600, OS01G0720500, OS01G0761000, OS01G0773700, OS01G0869800, OS01G0938100, OS02G0194700, OS02G0197600, OS02G0257300, OS02G0533200, OS02G0556800, OS02G0581100, OS02G0643500, OS02G0698000, OS02G0729400, OS02G0764500, OS02G0815400, OS03G0169100, OS03G0592500, OS03G0645900, OS03G0778100, OS04G0448900, OS04G0457000, OS04G06…
GO:0009534	chloroplast thylakoid	80	3145	385	30448	2.01172	2.6e-16	5.49e-14	C	OS01G0235100, OS01G0279100, OS01G0279700, OS01G0501800, OS01G0639900, OS01G0666600, OS01G0720500, OS01G0761000, OS01G0773700, OS01G0869800, OS01G0938100, OS02G0194700, OS02G0197600, OS02G0257300, OS02G0533200, OS02G0556800, OS02G0581100, OS02G0643500, OS02G0698000, OS02G0729400, OS02G0764500, OS02G0815400, OS03G0169100, OS03G0351200, OS03G0592500, OS03G0645900, OS03G0646100, OS03G0778100, OS04G04…
GO:0031976	plastid thylakoid	80	3145	385	30448	2.01172	2.6e-16	5.49e-14	C	OS01G0235100, OS01G0279100, OS01G0279700, OS01G0501800, OS01G0639900, OS01G0666600, OS01G0720500, OS01G0761000, OS01G0773700, OS01G0869800, OS01G0938100, OS02G0194700, OS02G0197600, OS02G0257300, OS02G0533200, OS02G0556800, OS02G0581100, OS02G0643500, OS02G0698000, OS02G0729400, OS02G0764500, OS02G0815400, OS03G0169100, OS03G0351200, OS03G0592500, OS03G0645900, OS03G0646100, OS03G0778100, OS04G04…
GO:0042651	thylakoid membrane	74	3145	341	30448	2.10095	3.1e-16	5.49e-14	C	OS01G0235100, OS01G0279100, OS01G0279700, OS01G0501800, OS01G0639900, OS01G0666600, OS01G0720500, OS01G0761000, OS01G0773700, OS01G0869800, OS01G0938100, OS02G0194700, OS02G0197600, OS02G0257300, OS02G0533200, OS02G0556800, OS02G0581100, OS02G0643500, OS02G0698000, OS02G0729400, OS02G0764500, OS02G0815400, OS03G0169100, OS03G0592500, OS03G0645900, OS03G0778100, OS04G0448900, OS04G0457000, OS04G06…
GO:0010287	plastoglobule	29	3145	67	30448	4.19046	2.3e-15	3.39e-13	C	OS01G0362100, OS01G0501800, OS01G0720500, OS02G0197600, OS02G0533200, OS02G0704000, OS02G0764500, OS03G0592500, OS03G0778100, OS04G0403500, OS04G0457000, OS04G0640500, OS06G0264800, OS06G0320500, OS06G0646000, OS06G0729000, OS07G0143000, OS07G0558400, OS07G0562700, OS07G0577600, OS08G0411200, OS08G0435900, OS09G0296800, OS09G0346500, OS09G0509500, OS10G0575700, OS11G0242800, OS11G0595200, OS12G04…
GO:0009522	photosystem I	21	3145	41	30448	4.95877	2.7e-13	2.39e-11	C	OS01G0720500, OS02G0197600, OS02G0764500, OS03G0592500, OS03G0778100, OS04G0414700, OS04G0457000, OS05G0560000, OS06G0320500, OS07G0148900, OS07G0469100, OS07G0558400, OS07G0562700, OS07G0577600, OS08G0435900, OS08G0560900, OS09G0296800, OS09G0346500, OS09G0481200, OS11G0242800, OS12G0420400
GO:0009521	photosystem	29	3145	99	30448	2.83597	2.2e-10	1.3e-08	C	OS01G0501800, OS01G0720500, OS01G0773700, OS01G0938100, OS02G0197600, OS02G0764500, OS03G0592500, OS03G0778100, OS04G0414700, OS04G0457000, OS05G0560000, OS06G0320500, OS07G0141400, OS07G0147550, OS07G0148900, OS07G0469100, OS07G0544800, OS07G0558400, OS07G0562700, OS07G0577600, OS08G0200300, OS08G0435900, OS08G0512500, OS08G0560900, OS09G0296800, OS09G0346500, OS09G0481200, OS11G0242800, OS12G04…
GO:0009523	photosystem II	21	3145	70	30448	2.90442	4.3e-08	2e-06	C	OS01G0501800, OS01G0720500, OS01G0773700, OS01G0938100, OS02G0197600, OS02G0764500, OS03G0592500, OS04G0457000, OS06G0320500, OS07G0141400, OS07G0147550, OS07G0544800, OS07G0558400, OS07G0562700, OS07G0577600, OS08G0200300, OS08G0435900, OS08G0512500, OS09G0296800, OS09G0346500, OS11G0242800
GO:0009538	photosystem I reaction center	4	3145	5	30448	7.74512	0.00017	0.00485	C	OS03G0778100, OS05G0560000, OS08G0560900, OS12G0420400
GO:0098807	chloroplast thylakoid membrane protein complex	4	3145	6	30448	6.45427	0.00049	0.0128	C	OS07G0469100, OS07G0558400, OS09G0481200, OS11G0242800
GO:0009654	photosystem II oxygen evolving complex	7	3145	26	30448	2.60653	0.00303	0.0725	C	OS01G0501800, OS01G0938100, OS07G0141400, OS07G0147550, OS07G0544800, OS08G0200300, OS08G0512500
GO:0009575	chromoplast stroma	2	3145	2	30448	9.6814	0.00608	0.131	C	OS06G0729000, OS07G0171100
GO:0031409	pigment binding	13	3145	14	30448	8.98987	8.3e-16	5.28e-13	F	OS01G0720500, OS02G0197600, OS02G0764500, OS03G0592500, OS04G0457000, OS06G0320500, OS07G0558400, OS07G0562700, OS07G0577600, OS08G0435900, OS09G0296800, OS09G0346500, OS11G0242800
GO:0016168	chlorophyll binding	15	3145	28	30448	5.18646	3.7e-12	1.18e-09	F	OS01G0720500, OS02G0197600, OS02G0764500, OS03G0592500, OS04G0457000, OS06G0320500, OS07G0148900, OS07G0558400, OS07G0562700, OS07G0577600, OS08G0435900, OS09G0296800, OS09G0346500, OS09G0481200, OS11G0242800
GO:0004568	chitinase activity	15	3145	49	30448	2.96369	5e-08	6.06e-06	F	OS01G0660200, OS01G0687400, OS02G0257300, OS03G0132900, OS03G0418000, OS04G0494100, OS05G0247100, OS06G0356800, OS09G0494200, OS10G0416500, OS10G0542900, OS10G0543400, OS11G0701200, OS11G0701500, OS11G0702100
GO:0008061	chitin binding	12	3145	45	30448	2.58171	5.5e-06	0.000341	F	OS01G0660200, OS01G0687400, OS02G0257300, OS03G0418000, OS04G0493600, OS04G0494100, OS05G0247100, OS06G0356800, OS10G0416500, OS11G0701200, OS11G0701500, OS11G0702100
GO:0005355	glucose transmembrane transporter activity	11	3145	46	30448	2.31512	4.1e-05	0.00222	F	OS01G0567600, OS04G0452700, OS04G0453200, OS04G0453400, OS04G0529800, OS04G0679000, OS06G0141100, OS07G0106200, OS07G0559700, OS10G0561300, OS12G0514000
GO:0015145	monosaccharide transmembrane transporter activity	11	3145	47	30448	2.26586	5.1e-05	0.00265	F	OS01G0567600, OS04G0452700, OS04G0453200, OS04G0453400, OS04G0529800, OS04G0679000, OS06G0141100, OS07G0106200, OS07G0559700, OS10G0561300, OS12G0514000
GO:0015149	hexose transmembrane transporter activity	11	3145	47	30448	2.26586	5.1e-05	0.00265	F	OS01G0567600, OS04G0452700, OS04G0453200, OS04G0453400, OS04G0529800, OS04G0679000, OS06G0141100, OS07G0106200, OS07G0559700, OS10G0561300, OS12G0514000
GO:0043178	alcohol binding	8	3145	26	30448	2.97889	6.7e-05	0.00334	F	OS02G0809800, OS03G0297600, OS08G0162800, OS08G0374000, OS12G0555000, OS12G0555100, OS12G0555200, OS12G0555500
GO:0016702	oxidoreductase activity, acting on single donors…	11	3145	53	30448	2.00935	0.00016	0.00702	F	OS01G0185500, OS01G0566500, OS02G0194700, OS02G0704000, OS03G0645900, OS03G0738600, OS08G0509100, OS10G0419400, OS10G0419500, OS12G0448900, OS12G0559200
GO:0010295	(+)-abscisic acid 8'-hydroxylase activity	3	3145	3	30448	9.6814	0.00018	0.00764	F	OS02G0703600, OS08G0472800, OS09G0457100
GO:0016722	oxidoreductase activity, oxidizing metal ions	9	3145	39	30448	2.23417	0.00027	0.0106	F	OS01G0126200, OS01G0842500, OS01G0843800, OS01G0850550, OS03G0273200, OS04G0444800, OS04G0578600, OS06G0567200, OS06G0567900
GO:0045551	cinnamyl-alcohol dehydrogenase activity	5	3145	12	30448	4.03392	0.00033	0.0115	F	OS03G0223200, OS04G0229100, OS08G0270400, OS09G0400400, OS10G0430200
GO:0052747	sinapyl alcohol dehydrogenase activity	5	3145	12	30448	4.03392	0.00033	0.0115	F	OS03G0223200, OS04G0229100, OS08G0270400, OS09G0400400, OS10G0430200
GO:0046564	oxalate decarboxylase activity	9	3145	41	30448	2.12519	0.00041	0.0134	F	OS01G0284500, OS02G0532500, OS03G0693900, OS03G0694000, OS03G0804500, OS08G0189400, OS08G0189600, OS08G0189900, OS08G0459700
GO:0010427	abscisic acid binding	6	3145	19	30448	3.05728	0.00048	0.0153	F	OS03G0297600, OS08G0374000, OS12G0555000, OS12G0555100, OS12G0555200, OS12G0555500
GO:0019840	isoprenoid binding	6	3145	20	30448	2.90442	0.00065	0.019	F	OS03G0297600, OS08G0374000, OS12G0555000, OS12G0555100, OS12G0555200, OS12G0555500
GO:0004864	protein phosphatase inhibitor activity	6	3145	21	30448	2.76611	0.00087	0.0241	F	OS03G0297600, OS08G0374000, OS12G0555000, OS12G0555100, OS12G0555200, OS12G0555500
GO:0019212	phosphatase inhibitor activity	6	3145	21	30448	2.76611	0.00087	0.0241	F	OS03G0297600, OS08G0374000, OS12G0555000, OS12G0555100, OS12G0555200, OS12G0555500
GO:0016744	transferase activity, transferring aldehyde or ketonic groups	4	3145	10	30448	3.87256	0.00166	0.0414	F	OS02G0608600, OS04G0266900, OS05G0408900, OS07G0190000
GO:0019139	cytokinin dehydrogenase activity	4	3145	10	30448	3.87256	0.00166	0.0414	F	OS01G0940000, OS04G0523500, OS05G0374200, OS10G0483500
GO:0016165	linoleate 13S-lipoxygenase activity	3	3145	5	30448	5.80884	0.00169	0.0414	F	OS02G0194700, OS03G0738600, OS08G0509100
GO:0016207	4-coumarate-CoA ligase activity	3	3145	5	30448	5.80884	0.00169	0.0414	F	OS02G0177600, OS02G0697400, OS08G0448000
GO:0033293	monocarboxylic acid binding	6	3145	25	30448	2.32354	0.00233	0.053	F	OS03G0297600, OS08G0374000, OS12G0555000, OS12G0555100, OS12G0555200, OS12G0555500
GO:0000293	ferric-chelate reductase activity	2	3145	2	30448	9.6814	0.00324	0.0705	F	OS04G0444800, OS04G0578600
GO:0036202	ent-cassa-12,15-diene 11-hydroxylase activity	2	3145	2	30448	9.6814	0.00324	0.0705	F	OS02G0569400, OS06G0599200
GO:0080031	methyl salicylate esterase activity	2	3145	2	30448	9.6814	0.00324	0.0705	F	OS01G0787600, OS05G0370700
GO:0016832	aldehyde-lyase activity	5	3145	19	30448	2.54774	0.00352	0.0739	F	OS01G0787600, OS06G0608700, OS08G0120600, OS08G0556200, OS09G0529900
GO:0042562	hormone binding	6	3145	27	30448	2.15142	0.00354	0.0739	F	OS03G0297600, OS08G0374000, OS12G0555000, OS12G0555100, OS12G0555200, OS12G0555500
GO:0015081	sodium ion transmembrane transporter activity	4	3145	13	30448	2.97889	0.00493	0.0973	F	OS01G0532600, OS02G0175000, OS04G0607500, OS06G0701600
GO:0016854	racemase and epimerase activity	6	3145	29	30448	2.00305	0.00515	0.101	F	OS02G0274100, OS02G0678400, OS03G0169100, OS04G0458300, OS09G0504000, OS09G0526700
GO:0004312	fatty acid synthase activity	4	3145	14	30448	2.76611	0.0066	0.124	F	OS06G0143400, OS07G0616200, OS08G0327400, OS12G0635700
GO:0016878	acid-thiol ligase activity	4	3145	14	30448	2.76611	0.0066	0.124	F	OS02G0177600, OS02G0697400, OS04G0683700, OS08G0448000
GO:0016857	racemase and epimerase activity, acting on carbohydrates and derivatives	5	3145	22	30448	2.20032	0.00692	0.129	F	OS02G0678400, OS03G0169100, OS04G0458300, OS09G0504000, OS09G0526700
GO:0033926	glycopeptide alpha-N-acetylgalactosaminidase activity	3	3145	8	30448	3.63052	0.00829	0.146	F	OS01G0332100, OS04G0432400, OS11G0175400
GO:0051765	inositol tetrakisphosphate kinase activity	3	3145	8	30448	3.63052	0.00829	0.146	F	OS02G0523800, OS03G0726200, OS04G0661200
GO:0004028	3-chloroallyl aldehyde dehydrogenase activity	2	3145	3	30448	6.45427	0.00934	0.159	F	OS02G0646500, OS02G0647900
GO:0008661	1-deoxy-D-xylulose-5-phosphate synthase activity	2	3145	3	30448	6.45427	0.00934	0.159	F	OS05G0408900, OS07G0190000
GO:0009703	nitrate reductase (NADH) activity	2	3145	3	30448	6.45427	0.00934	0.159	F	OS08G0468100, OS08G0468700
Notes: a designates reference gene lists of Oryza staiva Japonica group; b designates fold enrichment; c represents false discovery rate correction.

[truncated: 1 more sheets: Table S5-11]
